# Supplementary material for: Antigenic epitope targets of rhesus macaques self-curing from Schistosoma mansoni infection
Source: Front Immunol. 2024 Feb 23;14:1269336. doi: 10.3389/fimmu.2023.1269336 (PMC10921417; doi:10.3389/fimmu.2023.1269336)
Supplement: Supplementary file 5 [file Table_2.xlsx]

## Sheet: INDEX
Supplementary Table S2. Aggregated score obtained from screening the different arrays using the rhesus sera.
Sheet	Content
1	Short Alimentary tract targets
2	Long Alimentary tract targets
3	Short Tegument targets
4	Long tegument targets

## Sheet: 1. Short Alimentary Tract
				Hi	Lo		Reactive regions		Peptide	Protein	Hi	Lo	Peptide
Protein	Row	Column	Peptide	F mean	F mean		Hi	Lo		Saposin 1	12954	3338.57	SGNEENIYSEQLERP
Saposin 1	2	2	GSGSGSGNEENIYSE	703.05	0						15281.6	6980.1	RRIGRLIKIFLEDEP
Saposin 1	2	3	SGSGSGNEENIYSEQ	305.69	0						16746.2	7713.11	FLEDEPFIPLTSRVL
Saposin 1	2	4	GSGSGNEENIYSEQL	1937.28	0						7219.92	4390.69	RHWRNECLDITHYLP
Saposin 1	2	5	SGSGNEENIYSEQLE	2594.86	449.17		2594.86	449.17		Saposin 2	7622.45	23694.7	TVEENDYEMQNVTLE
Saposin 1	2	6	GSGNEENIYSEQLER	3624.05	999.43		3624.05	999.43			30211.9	20857.3	HYFMDDLYWRDVYMM
Saposin 1	2	7	SGNEENIYSEQLERP	4002	1091.13		4002	1091.13			24926.8	23091.9	DFDVCKSTEVKMFTI
Saposin 1	2	8	GNEENIYSEQLERPQ	2733.05	798.84		2733.05	798.84		Saposin 4	18115.8	10541.9	YFFFRYRCEEFMERY
Saposin 1	2	9	NEENIYSEQLERPQC	859.06	713		12954	3338.57	SGNEENIYSEQLERP	Saposin 5	14477	5575.67	SGESIESSINEFEQL
Saposin 1	2	10	EENIYSEQLERPQCH	1206.3	1054.09						90563.6	1737.83	LSIVKEDIESIITPE
Saposin 1	2	11	ENIYSEQLERPQCHL	499.95	815.28						34606	6162.06	DFIRVITKNSEGEWF
Saposin 1	2	12	NIYSEQLERPQCHLL	441.44	661.35						27413.9	15133.6	SEGEWFSDDFGSGSG
Saposin 1	2	13	IYSEQLERPQCHLLC	0	395.1					Saposin 6	25913	0	RSSSTRNSGDSILCE
Saposin 1	2	14	YSEQLERPQCHLLCG	1574.9	61.15					MEG-4.2	101267	4233.9	GSGSGSGDIEPRIQK
Saposin 1	2	15	SEQLERPQCHLLCGL	0	0						92749.1	18725.9	RIQKEYYYNLHENNS
Saposin 1	2	16	EQLERPQCHLLCGLC	0	0						20232.2	7153.85	FHEMPEYDDQLPDFP
Saposin 1	2	17	QLERPQCHLLCGLCR	0	353						52335.6	19471.3	PDFPHKQLEEEQNPF
Saposin 1	2	18	LERPQCHLLCGLCRR	169.53	352.08					MEG-15	8871.27	21335.4	LIPQIKTIEFSQNEN
Saposin 1	2	19	ERPQCHLLCGLCRRI	109.36	352.71						1818.78	18610.4	NENLLKLATILEKIF
Saposin 1	2	20	RPQCHLLCGLCRRIG	0	0					MEG-8.2	100441	59087	VSKPTATVKPQPVNK
Saposin 1	2	21	PQCHLLCGLCRRIGR	0	363.72						36741.3	16904	NTTPVHQEEPSFWRR
Saposin 1	2	22	QCHLLCGLCRRIGRL	17.83	742.11						0	126574	SMFGSSDSSSGTNNK
Saposin 1	2	23	CHLLCGLCRRIGRLI	0	266.99						20414.2	68903	NNKDTKSPNPNTTEA
Saposin 1	2	24	HLLCGLCRRIGRLIK	0	0						12349.7	22282.3	NTTEAKSLSLKERIM
Saposin 1	2	25	LLCGLCRRIGRLIKI	0	0						48567.5	6780.95	RIMNKFNSIFGEEEY
Saposin 1	2	26	LCGLCRRIGRLIKIF	0	0						40032.6	5896.58	GEEEYNPPKDSDFTE
Saposin 1	2	27	CGLCRRIGRLIKIFL	0	0						10761.8	14780.6	DSDFTERLWMLFKHC
Saposin 1	2	28	GLCRRIGRLIKIFLE	0	90.06					MEG-4.1N	135898	26513.5	SPLDDRFNDVNTINK
Saposin 1	2	29	LCRRIGRLIKIFLED	1321.03	906.77						60088	8024.48	INKKQFTEEEFSRLI
Saposin 1	2	30	CRRIGRLIKIFLEDE	2728.29	1861.41		2728.29	1861.41		MEG_4.1C	34904.4	23633.3	FVQIMGYLLEDDDTL
Saposin 1	2	31	RRIGRLIKIFLEDEP	4746.92	2269.11		4746.92	2269.11			28035.3	45507.3	DDDTLELNLPKYYYD
Saposin 1	2	32	RIGRLIKIFLEDEPF	5139.26	1765.39		5139.26	1765.39		MEG-8.1	45992.6	7928.07	FFDLFSEQEFHPINH
Saposin 1	2	33	IGRLIKIFLEDEPFI	2667.12	1084.19		2667.12	1084.19		MEG-12	147528	84978.3	SGENYEQQLQQPKAY
Saposin 1	2	34	GRLIKIFLEDEPFIP	2915.44	1675.86		15281.6	6980.1	RRIGRLIKIFLEDEP	MEG-9	16337.2	1611.68	FVVHESSTEG
Saposin 1	2	35	RLIKIFLEDEPFIPL	1825.08	1337.13						42422.1	11274.1	STEGQNHEESQFFLA
Saposin 1	2	36	LIKIFLEDEPFIPLT	669.56	802.6					Apoferritin	87433	143.36	GSGSGPIQIHGEVED
Saposin 1	2	37	IKIFLEDEPFIPLTS	684.69	762.93						32655	1565.36	EVEDPIALDNQVEEG
Saposin 1	2	38	KIFLEDEPFIPLTSR	13.04	359.27						45780.4	4470.28	QVEEGLNDQILNEYE
Saposin 1	2	39	IFLEDEPFIPLTSRV	2577.05	2345.97		2577.05	2345.97			21632.8	3266.39	MNDATTQDFLDDFLQ
Saposin 1	2	40	FLEDEPFIPLTSRVL	10160.8	2842.07		10160.8	2842.07			49462.2	22390.4	LDDFLQEQVNSVSKL
Saposin 1	2	41	LEDEPFIPLTSRVLY	4008.38	2525.07		4008.38	2525.07		Calumenin	34334.3	1001.83	TVSRRDTEHFADDPN
Saposin 1	2	42	EDEPFIPLTSRVLYQ	147.55	298.09		16746.2	7713.11	FLEDEPFIPLTSRVL		63707.9	17470.3	DPNRHDIEFDHNAFL
Saposin 1	2	43	DEPFIPLTSRVLYQM	0	785.94						15335.2	3103.21	DHNAFLGEETAKEFS
Saposin 1	2	44	EPFIPLTSRVLYQMC	0	392.37						18114.1	0	RKIDKNNDERITEIE
Saposin 1	2	45	PFIPLTSRVLYQMCK	0	0						23805.9	3474.83	HDRRRWIAADLDEDD
Saposin 1	2	46	FIPLTSRVLYQMCKL	0	0						63514.5	12004.4	DEDDSLNKTEFTDFV
Saposin 1	2	47	IPLTSRVLYQMCKLI	0	0						26834.1	6543.1	FTDFVHPEDRPNMRD
Saposin 1	2	48	PLTSRVLYQMCKLIP	0	0						21032.2	14013.6	DKDNDGYVSEKEYLV
Saposin 1	2	49	LTSRVLYQMCKLIPE	0	0						59754.6	9231.77	QSTPFDENEPEPEWV
Saposin 1	2	50	TSRVLYQMCKLIPER	0	0						108661	12284.1	PEPEWVERERSQFRR
Saposin 1	2	51	SRVLYQMCKLIPERH	0	0
Saposin 1	2	52	RVLYQMCKLIPERHW	1026.6	610.15
Saposin 1	2	53	VLYQMCKLIPERHWR	884.01	0.28
Saposin 1	2	54	LYQMCKLIPERHWRN	219.22	0
Saposin 1	2	55	YQMCKLIPERHWRNE	2727.58	380.38
Saposin 1	2	56	QMCKLIPERHWRNEC	1059.66	332.2
Saposin 1	2	57	MCKLIPERHWRNECL	543.67	387.97
Saposin 1	2	58	CKLIPERHWRNECLD	2027.07	730.95
Saposin 1	2	59	KLIPERHWRNECLDI	980.15	752.66
Saposin 1	2	60	LIPERHWRNECLDIT	19.81	555.93
Saposin 1	2	61	IPERHWRNECLDITH	1932.34	929.88
Saposin 1	2	62	PERHWRNECLDITHY	1956.84	1201.06
Saposin 1	2	63	ERHWRNECLDITHYL	1981.36	1582.06		1981.36	1582.06
Saposin 1	2	64	RHWRNECLDITHYLP	2069.6	1264.94		2069.6	1264.94
Saposin 1	2	65	HWRNECLDITHYLPR	3168.96	1543.69		3168.96	1543.69
Saposin 1	2	66	WRNECLDITHYLPRK	0	0		7219.92	4390.69	RHWRNECLDITHYLP
Saposin 1	2	67	RNECLDITHYLPRKI	0	0
Saposin 1	4	2	NECLDITHYLPRKIH	0	0
Saposin 1	4	3	ECLDITHYLPRKIHE	809.9	209.67
Saposin 1	4	4	CLDITHYLPRKIHEF	2255.85	1019.16
Saposin 1	4	5	LDITHYLPRKIHEFA	1188.59	0
Saposin 1	4	6	DITHYLPRKIHEFAD	649.49	233.94
Saposin 1	4	7	ITHYLPRKIHEFADH	0	500.57
Saposin 1	4	8	THYLPRKIHEFADHI	876.88	343.16
Saposin 1	4	9	HYLPRKIHEFADHIN	547.6	93.5
Saposin 1	4	10	YLPRKIHEFADHINV	0	5.04
Saposin 1	4	11	LPRKIHEFADHINVT	0	0
Saposin 1	4	12	PRKIHEFADHINVTL	0	0
Saposin 1	4	13	RKIHEFADHINVTLE	0	0
Saposin 1	4	14	KIHEFADHINVTLEC	0	526.2
Saposin 1	4	15	IHEFADHINVTLECS	559.09	644.87
Saposin 1	4	16	HEFADHINVTLECSE	952.89	958.18
Saposin 1	4	17	EFADHINVTLECSEL	1779.8	353.26
Saposin 1	4	18	FADHINVTLECSELG	7879.9	1892.19
Saposin 1	4	19	ADHINVTLECSELGF	1313.65	1850.57
Saposin 1	4	20	DHINVTLECSELGFC	402.54	986.87
Saposin 1	4	21	HINVTLECSELGFCH	664.17	1136.4
Saposin 1	4	22	INVTLECSELGFCHH	1114.75	1284.21
Saposin 1	4	23	NVTLECSELGFCHHK	0	0
Saposin 1	4	24	VTLECSELGFCHHKH	91.7	768.38
Saposin 1	4	25	TLECSELGFCHHKHT	0	0
Saposin 1	4	26	LECSELGFCHHKHTM	0	569.04
Saposin 1	4	27	ECSELGFCHHKHTML	0	317.37
Saposin 1	4	28	CSELGFCHHKHTMLS	0	0
Saposin 1	4	29	SELGFCHHKHTMLSN	0	0
Saposin 1	4	30	ELGFCHHKHTMLSNS	0	0
Saposin 1	4	31	LGFCHHKHTMLSNSE	0	0
Saposin 1	4	32	GFCHHKHTMLSNSEI	0	0
Saposin 1	4	33	FCHHKHTMLSNSEIT	0	0
Saposin 1	4	34	CHHKHTMLSNSEITS	0	0
Saposin 1	4	35	HHKHTMLSNSEITSC	0	0
Saposin 1	4	36	HKHTMLSNSEITSCI	0	0
Saposin 1	4	37	KHTMLSNSEITSCIN	0	0
Saposin 1	4	38	HTMLSNSEITSCIND	0	0
Saposin 1	4	39	TMLSNSEITSCINDH	0	0
Saposin 1	4	40	MLSNSEITSCINDHI	0	0
Saposin 1	4	41	LSNSEITSCINDHIN	0	0
Saposin 1	4	42	SNSEITSCINDHINY	702.46	514.66
Saposin 1	4	43	NSEITSCINDHINYG	0	14.36
Saposin 1	4	44	SEITSCINDHINYGL	0	63.77
Saposin 1	4	45	EITSCINDHINYGLS	0	0
Saposin 1	4	46	ITSCINDHINYGLSL	0	166.03
Saposin 1	4	47	TSCINDHINYGLSLA	0	119.66
Saposin 1	4	48	SCINDHINYGLSLAN	0	451.98
Saposin 1	4	49	CINDHINYGLSLANS	0	286.37
Saposin 1	4	50	INDHINYGLSLANSP	0	427.45
Saposin 1	4	51	NDHINYGLSLANSPK	0	0
Saposin 1	4	52	DHINYGLSLANSPKY	0	0
Saposin 1	4	53	HINYGLSLANSPKYK	0	0
Saposin 1	4	54	INYGLSLANSPKYKE	0	0
Saposin 1	4	55	NYGLSLANSPKYKET	0	0
Saposin 1	4	56	YGLSLANSPKYKETI	0	0
Saposin 1	4	57	GLSLANSPKYKETII	0	0
Saposin 1	4	58	LSLANSPKYKETIIK	0	0
Saposin 1	4	59	SLANSPKYKETIIKN	0	0
Saposin 1	4	60	LANSPKYKETIIKNI	0	0
Saposin 1	4	61	ANSPKYKETIIKNIC	0	0
Saposin 1	4	62	NSPKYKETIIKNICT	0	0
Saposin 1	4	63	SPKYKETIIKNICTH	0	0
Saposin 1	4	64	PKYKETIIKNICTHH	0	0
Saposin 1	4	65	KYKETIIKNICTHHA	0	0
Saposin 1	4	66	YKETIIKNICTHHAA	0	0
Saposin 1	4	67	KETIIKNICTHHAAD	0	0
Saposin 1	6	2	ETIIKNICTHHAADK	0	0
Saposin 1	6	3	TIIKNICTHHAADKH	0	0
Saposin 1	6	4	IIKNICTHHAADKHK	0	0
Saposin 1	6	5	IKNICTHHAADKHKC	0	0
Saposin 1	6	6	KNICTHHAADKHKCF	0	0
Saposin 1	6	7	NICTHHAADKHKCFE	0	0
Saposin 1	6	8	ICTHHAADKHKCFET	0	0
Saposin 1	6	9	CTHHAADKHKCFETI	0	0
Saposin 1	6	10	THHAADKHKCFETIE	0	0
Saposin 1	6	11	HHAADKHKCFETIES	0	0
Saposin 1	6	12	HAADKHKCFETIESI	0	0
Saposin 1	6	13	AADKHKCFETIESII	8294.96	40.35
Saposin 1	6	14	ADKHKCFETIESIIT	1562.45	0
Saposin 1	6	15	DKHKCFETIESIITF	0	76.75
Saposin 1	6	16	KHKCFETIESIITFL	0	0
Saposin 1	6	17	HKCFETIESIITFLL	0	91.58
Saposin 1	6	18	KCFETIESIITFLLE	0	166.54
Saposin 1	6	19	CFETIESIITFLLEI	0	0
Saposin 1	6	20	FETIESIITFLLEIT	267.19	0
Saposin 1	6	21	ETIESIITFLLEITI	0	0
Saposin 1	6	22	TIESIITFLLEITIG	0	0
Saposin 1	6	23	IESIITFLLEITIGS	0	0
Saposin 1	6	24	ESIITFLLEITIGSG	0	0
Saposin 1	6	25	SIITFLLEITIGSGS	0	0
Saposin 1	6	26	IITFLLEITIGSGSG	0	0
Saposin 1	6	27	ITFLLEITIGSGSGS	0	0
Saposin 1	6	28	TFLLEITIGSGSGSG	0	0
Saposin 1	6	29	FLLEITIGSGSGSGF	543.73	376.81
Saposin 1	6	30	LLEITIGSGSGSGFK	0	0
Saposin 1	6	31	LEITIGSGSGSGFKV	0	0
			Summ Saposin 1	113437	58334.4
Saposin 2	6	32	EITIGSGSGSGFKVS	0	0
Saposin 2	6	33	ITIGSGSGSGFKVST	0	0
Saposin 2	6	34	TIGSGSGSGFKVSTV	0	0
Saposin 2	6	35	IGSGSGSGFKVSTVE	0	0
Saposin 2	6	36	GSGSGSGFKVSTVEE	144.4	0
Saposin 2	6	37	SGSGSGFKVSTVEEN	0	0
Saposin 2	6	38	GSGSGFKVSTVEEND	446.5	295.73
Saposin 2	6	39	SGSGFKVSTVEENDY	1153.26	544.08
Saposin 2	6	40	GSGFKVSTVEENDYE	1748.19	1161.62
Saposin 2	6	41	SGFKVSTVEENDYEM	1123.46	591.26
Saposin 2	6	42	GFKVSTVEENDYEMQ	1213.59	1484.2
Saposin 2	6	43	FKVSTVEENDYEMQN	1921.04	2647.73		1921.04	2647.73
Saposin 2	6	44	KVSTVEENDYEMQNV	864.67	3726.21		864.67	3726.21
Saposin 2	6	45	VSTVEENDYEMQNVT	218.76	4031.45		218.76	4031.45
Saposin 2	6	46	STVEENDYEMQNVTL	0	2879.18		0	2879.18
Saposin 2	6	47	TVEENDYEMQNVTLE	1092.04	3046.85		1092.04	3046.85
Saposin 2	6	48	VEENDYEMQNVTLEC	1577.56	2635.42		1577.56	2635.42
Saposin 2	6	49	EENDYEMQNVTLECR	991.83	2321.95		991.83	2321.95
Saposin 2	6	50	ENDYEMQNVTLECRL	956.55	2405.89		956.55	2405.89
Saposin 2	6	51	NDYEMQNVTLECRLC	545.61	1479.15		7622.45	23694.7	TVEENDYEMQNVTLE
Saposin 2	6	52	DYEMQNVTLECRLCL	1384.85	1715.48
Saposin 2	6	53	YEMQNVTLECRLCLS	0	303.45
Saposin 2	6	54	EMQNVTLECRLCLSG	0	0
Saposin 2	6	55	MQNVTLECRLCLSGL	0	0
Saposin 2	6	56	QNVTLECRLCLSGLS	0	0
Saposin 2	6	57	NVTLECRLCLSGLSL	0	45.21
Saposin 2	6	58	VTLECRLCLSGLSLA	0	186.29
Saposin 2	6	59	TLECRLCLSGLSLAH	0	498.78
Saposin 2	6	60	LECRLCLSGLSLAHY	0	398.14
Saposin 2	6	61	ECRLCLSGLSLAHYF	736.81	1050.78
Saposin 2	6	62	CRLCLSGLSLAHYFM	0	2358.32
Saposin 2	6	63	RLCLSGLSLAHYFMD	1199.23	2010.62
Saposin 2	6	64	LCLSGLSLAHYFMDD	1428.24	1545.58
Saposin 2	6	65	CLSGLSLAHYFMDDL	1483.85	2223.33
Saposin 2	6	66	LSGLSLAHYFMDDLY	3216.6	2586.75
Saposin 2	6	67	SGLSLAHYFMDDLYW	3928.19	2864.26
Saposin 2	8	2	GLSLAHYFMDDLYWR	1775.44	2034.91		1775.44	2034.91
Saposin 2	8	3	LSLAHYFMDDLYWRD	6462.18	2412.17		6462.18	2412.17
Saposin 2	8	4	SLAHYFMDDLYWRDV	3116.3	1697.03		3116.3	1697.03
Saposin 2	8	5	LAHYFMDDLYWRDVY	2498.71	2038.17		2498.71	2038.17
Saposin 2	8	6	AHYFMDDLYWRDVYM	1992.35	3256.65		1992.35	3256.65
Saposin 2	8	7	HYFMDDLYWRDVYMM	1898.07	4183.37		1898.07	4183.37
Saposin 2	8	8	YFMDDLYWRDVYMMG	1855.01	2765.15		1855.01	2765.15
Saposin 2	8	9	FMDDLYWRDVYMMGA	10613.8	2469.84		10613.8	2469.84
Saposin 2	8	10	MDDLYWRDVYMMGAK	0	1613.07		30211.9	20857.3	HYFMDDLYWRDVYMM
Saposin 2	8	11	DDLYWRDVYMMGAKK	4526.38	4251.93
Saposin 2	8	12	DLYWRDVYMMGAKKL	0	0
Saposin 2	8	13	LYWRDVYMMGAKKLC	0	0
Saposin 2	8	14	YWRDVYMMGAKKLCT	0	0
Saposin 2	8	15	WRDVYMMGAKKLCTF	0	0
Saposin 2	8	16	RDVYMMGAKKLCTFI	354.69	163.82
Saposin 2	8	17	DVYMMGAKKLCTFIS	0	33.62
Saposin 2	8	18	VYMMGAKKLCTFISS	0	0
Saposin 2	8	19	YMMGAKKLCTFISSE	0	0
Saposin 2	8	20	MMGAKKLCTFISSEQ	0	0
Saposin 2	8	21	MGAKKLCTFISSEQI	0	0
Saposin 2	8	22	GAKKLCTFISSEQIK	0	467.94
Saposin 2	8	23	AKKLCTFISSEQIKN	0	0
Saposin 2	8	24	KKLCTFISSEQIKNI	0	0
Saposin 2	8	25	KLCTFISSEQIKNIC	0	0
Saposin 2	8	26	LCTFISSEQIKNICN	0	0
Saposin 2	8	27	CTFISSEQIKNICNK	0	0
Saposin 2	8	28	TFISSEQIKNICNKY	0	0
Saposin 2	8	29	FISSEQIKNICNKYT	0	0
Saposin 2	8	30	ISSEQIKNICNKYTS	0	0
Saposin 2	8	31	SSEQIKNICNKYTSK	0	0
Saposin 2	8	32	SEQIKNICNKYTSKY	0	0
Saposin 2	8	33	EQIKNICNKYTSKYL	0	0
Saposin 2	8	34	QIKNICNKYTSKYLP	0	0
Saposin 2	8	35	IKNICNKYTSKYLPK	0	0
Saposin 2	8	36	KNICNKYTSKYLPKI	0	0
Saposin 2	8	37	NICNKYTSKYLPKIL	0	0
Saposin 2	8	38	ICNKYTSKYLPKILD	0	0
Saposin 2	8	39	CNKYTSKYLPKILDE	0	62.88
Saposin 2	8	40	NKYTSKYLPKILDEV	0	155.6
Saposin 2	8	41	KYTSKYLPKILDEVG	0	0
Saposin 2	8	42	YTSKYLPKILDEVGS	0	0
Saposin 2	8	43	TSKYLPKILDEVGSL	0	0
Saposin 2	8	44	SKYLPKILDEVGSLI	0	0
Saposin 2	8	45	KYLPKILDEVGSLIG	0	0
Saposin 2	8	46	YLPKILDEVGSLIGP	0	0
Saposin 2	8	47	LPKILDEVGSLIGPG	0	0
Saposin 2	8	48	PKILDEVGSLIGPGI	0	0
Saposin 2	8	49	KILDEVGSLIGPGIC	0	0
Saposin 2	8	50	ILDEVGSLIGPGICT	857.81	276.86
Saposin 2	8	51	LDEVGSLIGPGICTD	0	0
Saposin 2	8	52	DEVGSLIGPGICTDF	617.72	757.81
Saposin 2	8	53	EVGSLIGPGICTDFD	813	693.96
Saposin 2	8	54	VGSLIGPGICTDFDV	269.28	581.17
Saposin 2	8	55	GSLIGPGICTDFDVC	73.11	346.94
Saposin 2	8	56	SLIGPGICTDFDVCK	0	1847.32
Saposin 2	8	57	LIGPGICTDFDVCKS	0	2425.27
Saposin 2	8	58	IGPGICTDFDVCKST	0	1455.64
Saposin 2	8	59	GPGICTDFDVCKSTE	0	1165.1
Saposin 2	8	60	PGICTDFDVCKSTEV	0	3852.34
Saposin 2	8	61	GICTDFDVCKSTEVK	0	3489.69
Saposin 2	8	62	ICTDFDVCKSTEVKM	0	1456.23
Saposin 2	8	63	CTDFDVCKSTEVKMF	0	5273.98		0	5273.98
Saposin 2	8	64	TDFDVCKSTEVKMFT	7410.27	3606.97		7410.27	3606.97
Saposin 2	8	65	DFDVCKSTEVKMFTI	7690.08	12359		7690.08	12359
Saposin 2	8	66	FDVCKSTEVKMFTIQ	9826.43	1851.99		9826.43	1851.99
Saposin 2	8	67	DVCKSTEVKMFTIQE	0	55.55		24926.8	23091.9	DFDVCKSTEVKMFTI
Saposin 2	10	2	VCKSTEVKMFTIQEN	0	0
Saposin 2	10	3	CKSTEVKMFTIQENN	0	0
Saposin 2	10	4	KSTEVKMFTIQENNK	0	0
Saposin 2	10	5	STEVKMFTIQENNKI	0	0
Saposin 2	10	6	TEVKMFTIQENNKIG	0	0
Saposin 2	10	7	EVKMFTIQENNKIGS	0	0
Saposin 2	10	8	VKMFTIQENNKIGSG	0	0
Saposin 2	10	9	KMFTIQENNKIGSGS	0	0
Saposin 2	10	10	MFTIQENNKIGSGSG	0	0
Saposin 2	10	11	FTIQENNKIGSGSGS	0	0
Saposin 2	10	12	TIQENNKIGSGSGSG	0	0
Saposin 2	10	13	IQENNKIGSGSGSGI	0	0
Saposin 2	10	14	QENNKIGSGSGSGIN	0	0
Saposin 2	10	15	ENNKIGSGSGSGINQ	0	0
Saposin 2	10	16	NNKIGSGSGSGINQP	0	0
			Summ Saposin 2	90025.9	116140
Saposin 3	10	17	NKIGSGSGSGINQPE	0	0
Saposin 3	10	18	KIGSGSGSGINQPEL	208.61	0
Saposin 3	10	19	IGSGSGSGINQPELE	1940.64	554.22
Saposin 3	10	20	GSGSGSGINQPELEF	2614.11	988.77
Saposin 3	10	21	SGSGSGINQPELEFG	1312	626.73
Saposin 3	10	22	GSGSGINQPELEFGY	1401.82	510.62
Saposin 3	10	23	SGSGINQPELEFGYK	0	0
Saposin 3	10	24	GSGINQPELEFGYKD	662.26	0.46
Saposin 3	10	25	SGINQPELEFGYKDV	1317.81	680.44
Saposin 3	10	26	GINQPELEFGYKDVA	92.97	260.9
Saposin 3	10	27	INQPELEFGYKDVAC	0	422.6
Saposin 3	10	28	NQPELEFGYKDVACN	0	139.7
Saposin 3	10	29	QPELEFGYKDVACNL	0	0
Saposin 3	10	30	PELEFGYKDVACNLL	0	0
Saposin 3	10	31	ELEFGYKDVACNLLE	241.31	436.55
Saposin 3	10	32	LEFGYKDVACNLLEL	99.32	438.52
Saposin 3	10	33	EFGYKDVACNLLELA	0	39.87
Saposin 3	10	34	FGYKDVACNLLELAQ	0	0
Saposin 3	10	35	GYKDVACNLLELAQE	19.63	0
Saposin 3	10	36	YKDVACNLLELAQEK	0	0
Saposin 3	10	37	KDVACNLLELAQEKS	0	0
Saposin 3	10	38	DVACNLLELAQEKSL	0	0
Saposin 3	10	39	VACNLLELAQEKSLQ	0	0
Saposin 3	10	40	ACNLLELAQEKSLQI	0	0
Saposin 3	10	41	CNLLELAQEKSLQIM	0	1134.81
Saposin 3	10	42	NLLELAQEKSLQIMK	0	0
Saposin 3	10	43	LLELAQEKSLQIMKE	0	0
Saposin 3	10	44	LELAQEKSLQIMKEE	417.21	0
Saposin 3	10	45	ELAQEKSLQIMKEEQ	0	0
Saposin 3	10	46	LAQEKSLQIMKEEQF	691.81	6.72
Saposin 3	10	47	AQEKSLQIMKEEQFI	1590.38	0
Saposin 3	10	48	QEKSLQIMKEEQFIG	0	0
Saposin 3	10	49	EKSLQIMKEEQFIGN	0	0
Saposin 3	10	50	KSLQIMKEEQFIGNM	0	454.45
Saposin 3	10	51	SLQIMKEEQFIGNMV	0	463.91
Saposin 3	10	52	LQIMKEEQFIGNMVE	457.7	886.05
Saposin 3	10	53	QIMKEEQFIGNMVEY	887.31	1648.15
Saposin 3	10	54	IMKEEQFIGNMVEYL	578.04	1482.13
Saposin 3	10	55	MKEEQFIGNMVEYLV	0	1077.5
Saposin 3	10	56	KEEQFIGNMVEYLVS	0	134.07
Saposin 3	10	57	EEQFIGNMVEYLVSI	210.42	1244.87
Saposin 3	10	58	EQFIGNMVEYLVSIT	0	147.38
Saposin 3	10	59	QFIGNMVEYLVSITC	0	48.55
Saposin 3	10	60	FIGNMVEYLVSITCD	0	0
Saposin 3	10	61	IGNMVEYLVSITCDN	0	0
Saposin 3	10	62	GNMVEYLVSITCDNV	0	0
Saposin 3	10	63	NMVEYLVSITCDNVK	0	0
Saposin 3	10	64	MVEYLVSITCDNVKD	0	0
Saposin 3	10	65	VEYLVSITCDNVKDL	0	0
Saposin 3	10	66	EYLVSITCDNVKDLN	0	0
Saposin 3	10	67	YLVSITCDNVKDLNK	0	0
Saposin 3	12	2	LVSITCDNVKDLNKR	0	0
Saposin 3	12	3	VSITCDNVKDLNKRL	0	0
Saposin 3	12	4	SITCDNVKDLNKRLQ	0	0
Saposin 3	12	5	ITCDNVKDLNKRLQC	0	0
Saposin 3	12	6	TCDNVKDLNKRLQCK	0	0
Saposin 3	12	7	CDNVKDLNKRLQCKT	0	0
Saposin 3	12	8	DNVKDLNKRLQCKTS	0	0
Saposin 3	12	9	NVKDLNKRLQCKTSM	0	0
Saposin 3	12	10	VKDLNKRLQCKTSMA	0	0
Saposin 3	12	11	KDLNKRLQCKTSMAT	0	0
Saposin 3	12	12	DLNKRLQCKTSMATE	0	0
Saposin 3	12	13	LNKRLQCKTSMATEA	0	0
Saposin 3	12	14	NKRLQCKTSMATEAR	0	0
Saposin 3	12	15	KRLQCKTSMATEARI	0	0
Saposin 3	12	16	RLQCKTSMATEARIL	0	0
Saposin 3	12	17	LQCKTSMATEARILV	0	0
Saposin 3	12	18	QCKTSMATEARILVQ	0	0
Saposin 3	12	19	CKTSMATEARILVQY	0	0
Saposin 3	12	20	KTSMATEARILVQYF	0	0
Saposin 3	12	21	TSMATEARILVQYFI	0	0
Saposin 3	12	22	SMATEARILVQYFIE	1117.9	0
Saposin 3	12	23	MATEARILVQYFIEF	1164.47	354.15
Saposin 3	12	24	ATEARILVQYFIEFI	554.64	0
Saposin 3	12	25	TEARILVQYFIEFIE	703.25	117.54
Saposin 3	12	26	EARILVQYFIEFIES	621.77	313.78
Saposin 3	12	27	ARILVQYFIEFIESY	2190.84	500.77
Saposin 3	12	28	RILVQYFIEFIESYR	2297.38	974.38
Saposin 3	12	29	ILVQYFIEFIESYRL	2661.28	692.73
Saposin 3	12	30	LVQYFIEFIESYRLK	0	0
Saposin 3	12	31	VQYFIEFIESYRLKT	0	0
Saposin 3	12	32	QYFIEFIESYRLKTM	0	17.17
Saposin 3	12	33	YFIEFIESYRLKTML	23.79	183.24
Saposin 3	12	34	FIEFIESYRLKTMLN	2613.22	0
Saposin 3	12	35	IEFIESYRLKTMLNW	1384.9	195.61
Saposin 3	12	36	EFIESYRLKTMLNWC	714.23	406.49
Saposin 3	12	37	FIESYRLKTMLNWCQ	283.84	0
Saposin 3	12	38	IESYRLKTMLNWCQS	0	0
Saposin 3	12	39	ESYRLKTMLNWCQST	0	0
Saposin 3	12	40	SYRLKTMLNWCQSTL	0	0
Saposin 3	12	41	YRLKTMLNWCQSTLE	0	0
Saposin 3	12	42	RLKTMLNWCQSTLER	0	0
Saposin 3	12	43	LKTMLNWCQSTLERP	0	0
Saposin 3	12	44	KTMLNWCQSTLERPQ	0	0
Saposin 3	12	45	TMLNWCQSTLERPQY	810.28	191.9
Saposin 3	12	46	MLNWCQSTLERPQYG	0	0
Saposin 3	12	47	LNWCQSTLERPQYGN	1756.01	35.54
Saposin 3	12	48	NWCQSTLERPQYGNS	327.12	0
Saposin 3	12	49	WCQSTLERPQYGNSS	0	0
Saposin 3	12	50	CQSTLERPQYGNSSF	467.26	505.83
Saposin 3	12	51	QSTLERPQYGNSSFL	402.03	261.73
Saposin 3	12	52	STLERPQYGNSSFLC	101.06	170.84
Saposin 3	12	53	TLERPQYGNSSFLCS	0	0
Saposin 3	12	54	LERPQYGNSSFLCST	0	0
Saposin 3	12	55	ERPQYGNSSFLCSTC	0	0
Saposin 3	12	56	RPQYGNSSFLCSTCE	0	0
Saposin 3	12	57	PQYGNSSFLCSTCEM	0	257.79
Saposin 3	12	58	QYGNSSFLCSTCEMA	0	58.42
Saposin 3	12	59	YGNSSFLCSTCEMAV	0	0
Saposin 3	12	60	GNSSFLCSTCEMAVA	0	0
Saposin 3	12	61	NSSFLCSTCEMAVAY	0	0
Saposin 3	12	62	SSFLCSTCEMAVAYL	0	0
Saposin 3	12	63	SFLCSTCEMAVAYLK	0	0
Saposin 3	12	64	FLCSTCEMAVAYLKT	0	0
Saposin 3	12	65	LCSTCEMAVAYLKTF	0	0
Saposin 3	12	66	CSTCEMAVAYLKTFS	0	0
Saposin 3	12	67	STCEMAVAYLKTFSK	0	0
Saposin 3	14	2	TCEMAVAYLKTFSKS	0	0
Saposin 3	14	3	CEMAVAYLKTFSKSE	0	0
Saposin 3	14	4	EMAVAYLKTFSKSEE	0	0
Saposin 3	14	5	MAVAYLKTFSKSEEA	0	0
Saposin 3	14	6	AVAYLKTFSKSEEAK	0	0
Saposin 3	14	7	VAYLKTFSKSEEAKA	0	0
Saposin 3	14	8	AYLKTFSKSEEAKAI	0	0
Saposin 3	14	9	YLKTFSKSEEAKAIV	0	0
Saposin 3	14	10	LKTFSKSEEAKAIVH	0	0
Saposin 3	14	11	KTFSKSEEAKAIVHQ	0	0
Saposin 3	14	12	TFSKSEEAKAIVHQA	0	0
Saposin 3	14	13	FSKSEEAKAIVHQAV	307	0
Saposin 3	14	14	SKSEEAKAIVHQAVD	0	0
Saposin 3	14	15	KSEEAKAIVHQAVDK	0	0
Saposin 3	14	16	SEEAKAIVHQAVDKI	0	0
Saposin 3	14	17	EEAKAIVHQAVDKIC	0	0
Saposin 3	14	18	EAKAIVHQAVDKICS	0	0
Saposin 3	14	19	AKAIVHQAVDKICSL	0	0
Saposin 3	14	20	KAIVHQAVDKICSLT	0	0
Saposin 3	14	21	AIVHQAVDKICSLTG	0	0
Saposin 3	14	22	IVHQAVDKICSLTGS	0	0
Saposin 3	14	23	VHQAVDKICSLTGSF	0	0
Saposin 3	14	24	HQAVDKICSLTGSFE	808.17	0
Saposin 3	14	25	QAVDKICSLTGSFEV	0	0
Saposin 3	14	26	AVDKICSLTGSFEVQ	0	0
Saposin 3	14	27	VDKICSLTGSFEVQC	0	0
Saposin 3	14	28	DKICSLTGSFEVQCS	0	0
Saposin 3	14	29	KICSLTGSFEVQCSF	0	560.05
Saposin 3	14	30	ICSLTGSFEVQCSFL	2621.94	542.01
Saposin 3	14	31	CSLTGSFEVQCSFLG	75	367.22
Saposin 3	14	32	SLTGSFEVQCSFLGG	0	0
Saposin 3	14	33	LTGSFEVQCSFLGGM	0	803.85
Saposin 3	14	34	TGSFEVQCSFLGGMF	1023.13	820.92
Saposin 3	14	35	GSFEVQCSFLGGMFI	1377.95	529.15
Saposin 3	14	36	SFEVQCSFLGGMFID	1583.85	1358.89
Saposin 3	14	37	FEVQCSFLGGMFIDK	0	191.65
Saposin 3	14	38	EVQCSFLGGMFIDKY	0	0
Saposin 3	14	39	VQCSFLGGMFIDKYI	0	1087.28
Saposin 3	14	40	QCSFLGGMFIDKYID	607.8	310
Saposin 3	14	41	CSFLGGMFIDKYIDT	0	46.99
Saposin 3	14	42	SFLGGMFIDKYIDTI	930.59	161.15
Saposin 3	14	43	FLGGMFIDKYIDTIS	0	84.84
Saposin 3	14	44	LGGMFIDKYIDTIST	0	0
Saposin 3	14	45	GGMFIDKYIDTISTM	0	0
Saposin 3	14	46	GMFIDKYIDTISTMD	702.6	0
Saposin 3	14	47	MFIDKYIDTISTMDP	255.71	1763.9
Saposin 3	14	48	FIDKYIDTISTMDPD	7527.44	538.45
Saposin 3	14	49	IDKYIDTISTMDPDS	527.71	197.07
Saposin 3	14	50	DKYIDTISTMDPDSA	960.85	0
Saposin 3	14	51	KYIDTISTMDPDSAC	0	401.98
Saposin 3	14	52	YIDTISTMDPDSACM	1206.59	220.7
Saposin 3	14	53	IDTISTMDPDSACMT	0	0
Saposin 3	14	54	DTISTMDPDSACMTM	0	260.37
Saposin 3	14	55	TISTMDPDSACMTMH	0	0
Saposin 3	14	56	ISTMDPDSACMTMHM	0	1661.24
Saposin 3	14	57	STMDPDSACMTMHMC	0	835.16
Saposin 3	14	58	TMDPDSACMTMHMCS	0	459.51
Saposin 3	14	59	MDPDSACMTMHMCSG	0	801.57
Saposin 3	14	60	DPDSACMTMHMCSGS	8573.08	17018.5
Saposin 3	14	61	PDSACMTMHMCSGSG	0	0
Saposin 3	14	62	DSACMTMHMCSGSGS	0	0
Saposin 3	14	63	SACMTMHMCSGSGSG	0	0
Saposin 3	14	64	ACMTMHMCSGSGSGS	0	0
Saposin 3	14	65	CMTMHMCSGSGSGSG	0	0
Saposin 3	14	66	MTMHMCSGSGSGSGY	0	0
Saposin 3	14	67	TMHMCSGSGSGSGYS	0	0
Saposin 3	16	2	MHMCSGSGSGSGYSV	0	0
Saposin 3	16	3	HMCSGSGSGSGYSVK	0	0
			Summ Saposin 3	64028	50088.4
Saposin 4	16	4	MCSGSGSGSGYSVKN	0	0
Saposin 4	16	5	CSGSGSGSGYSVKNV	0	0
Saposin 4	16	6	SGSGSGSGYSVKNVD	0	0
Saposin 4	16	7	GSGSGSGYSVKNVDM	0	0
Saposin 4	16	8	SGSGSGYSVKNVDMS	0	0
Saposin 4	16	9	GSGSGYSVKNVDMSN	0	0
Saposin 4	16	10	SGSGYSVKNVDMSNT	0	0
Saposin 4	16	11	GSGYSVKNVDMSNTK	0	0
Saposin 4	16	12	SGYSVKNVDMSNTKE	0	0
Saposin 4	16	13	GYSVKNVDMSNTKET	0	0
Saposin 4	16	14	YSVKNVDMSNTKETV	0	0
Saposin 4	16	15	SVKNVDMSNTKETVD	0	0
Saposin 4	16	16	VKNVDMSNTKETVDY	0	283.1
Saposin 4	16	17	KNVDMSNTKETVDYQ	0	0
Saposin 4	16	18	NVDMSNTKETVDYQL	0	0
Saposin 4	16	19	VDMSNTKETVDYQLD	2045.33	637.54
Saposin 4	16	20	DMSNTKETVDYQLDN	458.56	0
Saposin 4	16	21	MSNTKETVDYQLDNN	960.9	0
Saposin 4	16	22	SNTKETVDYQLDNNS	134.14	0
Saposin 4	16	23	NTKETVDYQLDNNST	0	0
Saposin 4	16	24	TKETVDYQLDNNSTC	14.77	0
Saposin 4	16	25	KETVDYQLDNNSTCS	0	0
Saposin 4	16	26	ETVDYQLDNNSTCSM	0	0
Saposin 4	16	27	TVDYQLDNNSTCSMC	0	0
Saposin 4	16	28	VDYQLDNNSTCSMCI	0	0
Saposin 4	16	29	DYQLDNNSTCSMCIQ	0	0
Saposin 4	16	30	YQLDNNSTCSMCIQF	660.2	184.83
Saposin 4	16	31	QLDNNSTCSMCIQFI	0	0
Saposin 4	16	32	LDNNSTCSMCIQFIT	0	0
Saposin 4	16	33	DNNSTCSMCIQFITK	0	0
Saposin 4	16	34	NNSTCSMCIQFITKW	0	0
Saposin 4	16	35	NSTCSMCIQFITKWQ	0	0
Saposin 4	16	36	STCSMCIQFITKWQT	0	0
Saposin 4	16	37	TCSMCIQFITKWQTY	0	0
Saposin 4	16	38	CSMCIQFITKWQTYL	0	0
Saposin 4	16	39	SMCIQFITKWQTYLN	0	0
Saposin 4	16	40	MCIQFITKWQTYLNS	0	0
Saposin 4	16	41	CIQFITKWQTYLNST	0	0
Saposin 4	16	42	IQFITKWQTYLNSTS	0	0
Saposin 4	16	43	QFITKWQTYLNSTSV	0	0
Saposin 4	16	44	FITKWQTYLNSTSVD	0	0
Saposin 4	16	45	ITKWQTYLNSTSVDE	1406.59	0
Saposin 4	16	46	TKWQTYLNSTSVDEK	0	0
Saposin 4	16	47	KWQTYLNSTSVDEKI	0	0
Saposin 4	16	48	WQTYLNSTSVDEKIE	399.13	0
Saposin 4	16	49	QTYLNSTSVDEKIEQ	0	0
Saposin 4	16	50	TYLNSTSVDEKIEQF	608.83	147.55
Saposin 4	16	51	YLNSTSVDEKIEQFI	1613.77	288.06
Saposin 4	16	52	LNSTSVDEKIEQFIR	0	0
Saposin 4	16	53	NSTSVDEKIEQFIRS	0	0
Saposin 4	16	54	STSVDEKIEQFIRST	0	0
Saposin 4	16	55	TSVDEKIEQFIRSTC	0	0
Saposin 4	16	56	SVDEKIEQFIRSTCS	0	0
Saposin 4	16	57	VDEKIEQFIRSTCSF	0	823.53
Saposin 4	16	58	DEKIEQFIRSTCSFY	0	397.47
Saposin 4	16	59	EKIEQFIRSTCSFYF	304.26	811.27
Saposin 4	16	60	KIEQFIRSTCSFYFF	0	309.43
Saposin 4	16	61	IEQFIRSTCSFYFFF	526.64	474.51
Saposin 4	16	62	EQFIRSTCSFYFFFR	0	345.7
Saposin 4	16	63	QFIRSTCSFYFFFRY	0	0
Saposin 4	16	64	FIRSTCSFYFFFRYR	0	0
Saposin 4	16	65	IRSTCSFYFFFRYRC	0	0
Saposin 4	16	66	RSTCSFYFFFRYRCE	1270.44	389.86
Saposin 4	16	67	STCSFYFFFRYRCEE	569.97	473.92
Saposin 4	18	2	TCSFYFFFRYRCEEF	769.84	126.27
Saposin 4	18	3	CSFYFFFRYRCEEFM	1150.58	2085.3		1150.58	2085.3
Saposin 4	18	4	SFYFFFRYRCEEFME	2150.09	1614.51		2150.09	1614.51
Saposin 4	18	5	FYFFFRYRCEEFMER	2473.55	1638.59		2473.55	1638.59
Saposin 4	18	6	YFFFRYRCEEFMERY	5002.47	1926.28		5002.47	1926.28
Saposin 4	18	7	FFFRYRCEEFMERYV	3578.64	1844.89		3578.64	1844.89
Saposin 4	18	8	FFRYRCEEFMERYVN	3760.47	1432.32		3760.47	1432.32
Saposin 4	18	9	FRYRCEEFMERYVNK	0	0		18115.8	10541.9	YFFFRYRCEEFMERY
Saposin 4	18	10	RYRCEEFMERYVNKT	0	0
Saposin 4	18	11	YRCEEFMERYVNKTV	0	495.38
Saposin 4	18	12	RCEEFMERYVNKTVY	138.83	568.09
Saposin 4	18	13	CEEFMERYVNKTVYI	0	511.74
Saposin 4	18	14	EEFMERYVNKTVYII	0	649.28
Saposin 4	18	15	EFMERYVNKTVYIIQ	0	180.07
Saposin 4	18	16	FMERYVNKTVYIIQH	6136.21	0
Saposin 4	18	17	MERYVNKTVYIIQHN	0	0
Saposin 4	18	18	ERYVNKTVYIIQHNN	0	0
Saposin 4	18	19	RYVNKTVYIIQHNNA	0	0
Saposin 4	18	20	YVNKTVYIIQHNNAT	0	0
Saposin 4	18	21	VNKTVYIIQHNNATT	0	0
Saposin 4	18	22	NKTVYIIQHNNATTL	0	0
Saposin 4	18	23	KTVYIIQHNNATTLC	0	0
Saposin 4	18	24	TVYIIQHNNATTLCK	0	0
Saposin 4	18	25	VYIIQHNNATTLCKF	0	0
Saposin 4	18	26	YIIQHNNATTLCKFS	0	0
Saposin 4	18	27	IIQHNNATTLCKFSI	0	0
Saposin 4	18	28	IQHNNATTLCKFSII	0	0
Saposin 4	18	29	QHNNATTLCKFSIIE	436.35	0
Saposin 4	18	30	HNNATTLCKFSIIEC	0	0
Saposin 4	18	31	NNATTLCKFSIIECM	0	0
Saposin 4	18	32	NATTLCKFSIIECML	0	0
Saposin 4	18	33	ATTLCKFSIIECMLI	0	0
Saposin 4	18	34	TTLCKFSIIECMLII	0	0
Saposin 4	18	35	TLCKFSIIECMLIIL	0	0
Saposin 4	18	36	LCKFSIIECMLIILK	0	0
Saposin 4	18	37	CKFSIIECMLIILKL	0	0
Saposin 4	18	38	KFSIIECMLIILKLT	0	0
Saposin 4	18	39	FSIIECMLIILKLTP	0	0
Saposin 4	18	40	SIIECMLIILKLTPL	0	0
Saposin 4	18	41	IIECMLIILKLTPLC	0	0
Saposin 4	18	42	IECMLIILKLTPLCG	0	0
Saposin 4	18	43	ECMLIILKLTPLCGS	0	0
Saposin 4	18	44	CMLIILKLTPLCGSG	0	0
Saposin 4	18	45	MLIILKLTPLCGSGS	0	0
Saposin 4	18	46	LIILKLTPLCGSGSG	0	0
Saposin 4	18	47	IILKLTPLCGSGSGS	0	0
Saposin 4	18	48	ILKLTPLCGSGSGSG	0	0
Saposin 4	18	49	LKLTPLCGSGSGSGE	0	0
Saposin 4	18	50	KLTPLCGSGSGSGES	0	0
Saposin 4	18	51	LTPLCGSGSGSGESI	0	0
			Summ Saposin 4	36570.6	18639.5
Saposin 5	18	52	TPLCGSGSGSGESIE	0	279.69
Saposin 5	18	53	PLCGSGSGSGESIES	0	699.7
Saposin 5	18	54	LCGSGSGSGESIESS	0	412.47
Saposin 5	18	55	CGSGSGSGESIESSI	1814.57	863.62
Saposin 5	18	56	GSGSGSGESIESSIN	0	0
Saposin 5	18	57	SGSGSGESIESSINE	1580.32	691.55
Saposin 5	18	58	GSGSGESIESSINEF	2600.12	1380.55		2600.12	1380.55
Saposin 5	18	59	SGSGESIESSINEFE	4332.36	1886.92		4332.36	1886.92
Saposin 5	18	60	GSGESIESSINEFEQ	1437.03	749.25		1437.03	749.25
Saposin 5	18	61	SGESIESSINEFEQL	3499.96	861.88		3499.96	861.88
Saposin 5	18	62	GESIESSINEFEQLH	2607.49	697.07		2607.49	697.07
Saposin 5	18	63	ESIESSINEFEQLHC	983.54	1150.37		14477	5575.67	SGESIESSINEFEQL
Saposin 5	18	64	SIESSINEFEQLHCQ	173.85	285.56
Saposin 5	18	65	IESSINEFEQLHCQL	786.98	612.66
Saposin 5	18	66	ESSINEFEQLHCQLI	311.83	927.32
Saposin 5	18	67	SSINEFEQLHCQLIC	0	702.08
Saposin 5	20	2	SINEFEQLHCQLICE	0	0
Saposin 5	20	3	INEFEQLHCQLICET	0	0
Saposin 5	20	4	NEFEQLHCQLICETC	0	0
Saposin 5	20	5	EFEQLHCQLICETCV	0	0
Saposin 5	20	6	FEQLHCQLICETCVM	867.78	1219.7
Saposin 5	20	7	EQLHCQLICETCVMN	0	32.91
Saposin 5	20	8	QLHCQLICETCVMNV	0	0
Saposin 5	20	9	LHCQLICETCVMNVR	0	0
Saposin 5	20	10	HCQLICETCVMNVRG	0	0
Saposin 5	20	11	CQLICETCVMNVRGI	0	0
Saposin 5	20	12	QLICETCVMNVRGIR	0	0
Saposin 5	20	13	LICETCVMNVRGIRW	1025.68	413.55
Saposin 5	20	14	ICETCVMNVRGIRWL	585.05	505.72
Saposin 5	20	15	CETCVMNVRGIRWLL	12.15	66.65
Saposin 5	20	16	ETCVMNVRGIRWLLL	0	0
Saposin 5	20	17	TCVMNVRGIRWLLLQ	0	0
Saposin 5	20	18	CVMNVRGIRWLLLQS	0	0
Saposin 5	20	19	VMNVRGIRWLLLQSY	0	0
Saposin 5	20	20	MNVRGIRWLLLQSYT	0	0
Saposin 5	20	21	NVRGIRWLLLQSYTR	0	393.73
Saposin 5	20	22	VRGIRWLLLQSYTRK	0	0
Saposin 5	20	23	RGIRWLLLQSYTRKT	0	0
Saposin 5	20	24	GIRWLLLQSYTRKTI	0	0
Saposin 5	20	25	IRWLLLQSYTRKTIA	0	0
Saposin 5	20	26	RWLLLQSYTRKTIAE	0	0
Saposin 5	20	27	WLLLQSYTRKTIAEL	0	0
Saposin 5	20	28	LLLQSYTRKTIAELL	0	0
Saposin 5	20	29	LLQSYTRKTIAELLS	0	0
Saposin 5	20	30	LQSYTRKTIAELLSV	0	0
Saposin 5	20	31	QSYTRKTIAELLSVL	0	0
Saposin 5	20	32	SYTRKTIAELLSVLC	0	0
Saposin 5	20	33	YTRKTIAELLSVLCN	0	0
Saposin 5	20	34	TRKTIAELLSVLCNF	190.45	0
Saposin 5	20	35	RKTIAELLSVLCNFF	371	72.52
Saposin 5	20	36	KTIAELLSVLCNFFP	43.09	99.94
Saposin 5	20	37	TIAELLSVLCNFFPY	1261.87	629.08
Saposin 5	20	38	IAELLSVLCNFFPYK	0	0
Saposin 5	20	39	AELLSVLCNFFPYKQ	0	0
Saposin 5	20	40	ELLSVLCNFFPYKQP	0	21.34
Saposin 5	20	41	LLSVLCNFFPYKQPR	0	0
Saposin 5	20	42	LSVLCNFFPYKQPRA	0	0
Saposin 5	20	43	SVLCNFFPYKQPRAQ	0	0
Saposin 5	20	44	VLCNFFPYKQPRAQC	0	0
Saposin 5	20	45	LCNFFPYKQPRAQCK	0	0
Saposin 5	20	46	CNFFPYKQPRAQCKR	0	0
Saposin 5	20	47	NFFPYKQPRAQCKRF	0	0
Saposin 5	20	48	FFPYKQPRAQCKRFF	0	0
Saposin 5	20	49	FPYKQPRAQCKRFFK	0	0
Saposin 5	20	50	PYKQPRAQCKRFFKG	0	0
Saposin 5	20	51	YKQPRAQCKRFFKGP	0	0
Saposin 5	20	52	KQPRAQCKRFFKGPF	0	0
Saposin 5	20	53	QPRAQCKRFFKGPFE	1286.95	603.1
Saposin 5	20	54	PRAQCKRFFKGPFEG	279.38	181.34
Saposin 5	20	55	RAQCKRFFKGPFEGL	0	12.96
Saposin 5	20	56	AQCKRFFKGPFEGLV	0	0
Saposin 5	20	57	QCKRFFKGPFEGLVH	0	93.38
Saposin 5	20	58	CKRFFKGPFEGLVHD	1202.08	1053.17
Saposin 5	20	59	KRFFKGPFEGLVHDF	2414.65	1938.63
Saposin 5	20	60	RFFKGPFEGLVHDFV	2113.48	1480.65
Saposin 5	20	61	FFKGPFEGLVHDFVV	1917.23	914.44
Saposin 5	20	62	FKGPFEGLVHDFVVN	1132.14	880.53
Saposin 5	20	63	KGPFEGLVHDFVVNM	0	522.57
Saposin 5	20	64	GPFEGLVHDFVVNMS	0	324.24
Saposin 5	20	65	PFEGLVHDFVVNMSV	417.34	341.04
Saposin 5	20	66	FEGLVHDFVVNMSVY	4224.06	1463.31
Saposin 5	20	67	EGLVHDFVVNMSVYE	2276.52	1097.88
Saposin 5	22	2	GLVHDFVVNMSVYEP	48.65	0
Saposin 5	22	3	LVHDFVVNMSVYEPC	0	0
Saposin 5	22	4	VHDFVVNMSVYEPCQ	0	153.46
Saposin 5	22	5	HDFVVNMSVYEPCQY	1503.68	1159.7
Saposin 5	22	6	DFVVNMSVYEPCQYL	235.85	363.3
Saposin 5	22	7	FVVNMSVYEPCQYLG	0	114.55
Saposin 5	22	8	VVNMSVYEPCQYLGL	0	623.42
Saposin 5	22	9	VNMSVYEPCQYLGLC	0	0
Saposin 5	22	10	NMSVYEPCQYLGLCE	0	44.22
Saposin 5	22	11	MSVYEPCQYLGLCET	0	0
Saposin 5	22	12	SVYEPCQYLGLCETV	0	0
Saposin 5	22	13	VYEPCQYLGLCETVQ	0	0
Saposin 5	22	14	YEPCQYLGLCETVQE	373.17	0
Saposin 5	22	15	EPCQYLGLCETVQEE	790.74	240.51
Saposin 5	22	16	PCQYLGLCETVQEEL	385.59	193.01
Saposin 5	22	17	CQYLGLCETVQEELM	705.03	770.63
Saposin 5	22	18	QYLGLCETVQEELMK	396.08	0
Saposin 5	22	19	YLGLCETVQEELMKS	357.01	0
Saposin 5	22	20	LGLCETVQEELMKSP	0	0
Saposin 5	22	21	GLCETVQEELMKSPD	0	0
Saposin 5	22	22	LCETVQEELMKSPDD	514.95	0
Saposin 5	22	23	CETVQEELMKSPDDS	0	0
Saposin 5	22	24	ETVQEELMKSPDDSF	550.09	0
Saposin 5	22	25	TVQEELMKSPDDSFY	1535.99	0
Saposin 5	22	26	VQEELMKSPDDSFYT	2539.5	320.68
Saposin 5	22	27	QEELMKSPDDSFYTN	1424.88	226
Saposin 5	22	28	EELMKSPDDSFYTNL	0	166.73
Saposin 5	22	29	ELMKSPDDSFYTNLL	0	0
Saposin 5	22	30	LMKSPDDSFYTNLLM	0	1936.56
Saposin 5	22	31	MKSPDDSFYTNLLMK	0	154.59
Saposin 5	22	32	KSPDDSFYTNLLMKT	0	0
Saposin 5	22	33	SPDDSFYTNLLMKTL	0	556.49
Saposin 5	22	34	PDDSFYTNLLMKTLS	945.22	1343.25
Saposin 5	22	35	DDSFYTNLLMKTLSI	10158.7	8264.24
Saposin 5	22	36	DSFYTNLLMKTLSIV	0	0
Saposin 5	22	37	SFYTNLLMKTLSIVK	0	0
Saposin 5	22	38	FYTNLLMKTLSIVKE	0	0
Saposin 5	22	39	YTNLLMKTLSIVKED	0	117.58
Saposin 5	22	40	TNLLMKTLSIVKEDI	0	3683.68
Saposin 5	22	41	NLLMKTLSIVKEDIE	0	0
Saposin 5	22	42	LLMKTLSIVKEDIES	0	0
Saposin 5	22	43	LMKTLSIVKEDIESI	2053.39	182.18		2053.39	182.18
Saposin 5	22	44	MKTLSIVKEDIESII	26293.7	0		26293.7	0
Saposin 5	22	45	KTLSIVKEDIESIIT	10995.3	0		10995.3	0
Saposin 5	22	46	TLSIVKEDIESIITP	5519.99	0		5519.99	0
Saposin 5	22	47	LSIVKEDIESIITPE	10465.1	0		10465.1	0
Saposin 5	22	48	SIVKEDIESIITPES	5428.17	0		5428.17	0
Saposin 5	22	49	IVKEDIESIITPESI	7483.04	0		7483.04	0
Saposin 5	22	50	VKEDIESIITPESIE	11446.7	444.45		11446.7	444.45
Saposin 5	22	51	KEDIESIITPESIEQ	6239.57	955.21		6239.57	955.21
Saposin 5	22	52	EDIESIITPESIEQA	4638.69	155.99		4638.69	155.99
Saposin 5	22	53	DIESIITPESIEQAA	1710.95	0		90563.6	1737.83	LSIVKEDIESIITPE
Saposin 5	22	54	IESIITPESIEQAAT	0	0
Saposin 5	22	55	ESIITPESIEQAATK	0	0
Saposin 5	22	56	SIITPESIEQAATKL	0	0
Saposin 5	22	57	IITPESIEQAATKLC	0	0
Saposin 5	22	58	ITPESIEQAATKLCS	0	0
Saposin 5	22	59	TPESIEQAATKLCSS	0	0
Saposin 5	22	60	PESIEQAATKLCSSD	0	0
Saposin 5	22	61	ESIEQAATKLCSSDN	0	0
Saposin 5	22	62	SIEQAATKLCSSDNT	0	0
Saposin 5	22	63	IEQAATKLCSSDNTC	0	0
Saposin 5	22	64	EQAATKLCSSDNTCI	0	0
Saposin 5	22	65	QAATKLCSSDNTCIR	0	0
Saposin 5	22	66	AATKLCSSDNTCIRT	0	0
Saposin 5	22	67	ATKLCSSDNTCIRTF	0	0
Saposin 5	24	2	TKLCSSDNTCIRTFE	0	0
Saposin 5	24	3	KLCSSDNTCIRTFEK	0	0
Saposin 5	24	4	LCSSDNTCIRTFEKS	0	0
Saposin 5	24	5	CSSDNTCIRTFEKSA	0	0
Saposin 5	24	6	SSDNTCIRTFEKSAI	0	0
Saposin 5	24	7	SDNTCIRTFEKSAID	593.97	0
Saposin 5	24	8	DNTCIRTFEKSAIDF	383.03	386.88
Saposin 5	24	9	NTCIRTFEKSAIDFI	79.79	470.8
Saposin 5	24	10	TCIRTFEKSAIDFIR	0	133.99
Saposin 5	24	11	CIRTFEKSAIDFIRV	0	0
Saposin 5	24	12	IRTFEKSAIDFIRVI	1116.19	0
Saposin 5	24	13	RTFEKSAIDFIRVIT	0	0
Saposin 5	24	14	TFEKSAIDFIRVITK	0	0
Saposin 5	24	15	FEKSAIDFIRVITKN	0	0
Saposin 5	24	16	EKSAIDFIRVITKNS	0	0
Saposin 5	24	17	KSAIDFIRVITKNSE	0	0
Saposin 5	24	18	SAIDFIRVITKNSEG	0	0
Saposin 5	24	19	AIDFIRVITKNSEGE	1143.07	0
Saposin 5	24	20	IDFIRVITKNSEGEW	3242.3	536.3		3242.3	536.3
Saposin 5	24	21	DFIRVITKNSEGEWF	5122.55	1115.27		5122.55	1115.27
Saposin 5	24	22	FIRVITKNSEGEWFS	1761.54	257.54		1761.54	257.54
Saposin 5	24	23	IRVITKNSEGEWFSD	5595.09	759.18		5595.09	759.18
Saposin 5	24	24	RVITKNSEGEWFSDD	8114.85	1151.79		8114.85	1151.79
Saposin 5	24	25	VITKNSEGEWFSDDF	6950.43	1359.64		6950.43	1359.64
Saposin 5	24	26	ITKNSEGEWFSDDFG	3819.26	982.34		3819.26	982.34
Saposin 5	24	27	TKNSEGEWFSDDFGS	3581.73	750.11		34606	6162.06	DFIRVITKNSEGEWF
Saposin 5	24	28	KNSEGEWFSDDFGSG	2374.66	278.11
Saposin 5	24	29	NSEGEWFSDDFGSGS	1826.41	661.95
Saposin 5	24	30	SEGEWFSDDFGSGSG	2346.02	775.2		2346.02	775.2
Saposin 5	24	31	EGEWFSDDFGSGSGS	4108.12	1142.15		4108.12	1142.15
Saposin 5	24	32	GEWFSDDFGSGSGSG	2038.17	526.38		2038.17	526.38
Saposin 5	24	33	EWFSDDFGSGSGSGS	2127.77	1052		2127.77	1052
Saposin 5	24	34	WFSDDFGSGSGSGST	3871.01	906.44		3871.01	906.44
Saposin 5	24	35	FSDDFGSGSGSGSTE	12922.8	10731.5		12922.8	10731.5
Saposin 5	24	36	SDDFGSGSGSGSTES	0	158.92		27413.9	15133.6	SEGEWFSDDFGSGSG
			Summ Saposin 5	229607	72870
Saposin 6	24	37	DDFGSGSGSGSTESN	3838.67	6296.43
Saposin 6	24	38	DFGSGSGSGSTESNK	0	2215.11
Saposin 6	24	39	FGSGSGSGSTESNKI	0	1833.33
Saposin 6	24	40	GSGSGSGSTESNKIN	0	247.11
Saposin 6	24	41	SGSGSGSTESNKINL	0	122.21
Saposin 6	24	42	GSGSGSTESNKINLL	0	152.21
Saposin 6	24	43	SGSGSTESNKINLLT	0	0
Saposin 6	24	44	GSGSTESNKINLLTK	0	552.15
Saposin 6	24	45	SGSTESNKINLLTKE	0	1145.27
Saposin 6	24	46	GSTESNKINLLTKEN	0	0
Saposin 6	24	47	STESNKINLLTKENK	0	0
Saposin 6	24	48	TESNKINLLTKENKD	0	0
Saposin 6	24	49	ESNKINLLTKENKDD	0	0
Saposin 6	24	50	SNKINLLTKENKDDN	0	0
Saposin 6	24	51	NKINLLTKENKDDNS	0	0
Saposin 6	24	52	KINLLTKENKDDNST	0	0
Saposin 6	24	53	INLLTKENKDDNSTI	3064.97	0
Saposin 6	24	54	NLLTKENKDDNSTIA	100.98	0
Saposin 6	24	55	LLTKENKDDNSTIAE	4880.08	21.55
Saposin 6	24	56	LTKENKDDNSTIAEC	3526.8	0
Saposin 6	24	57	TKENKDDNSTIAECD	1872.75	285.28
Saposin 6	24	58	KENKDDNSTIAECDT	0	132.61
Saposin 6	24	59	ENKDDNSTIAECDTC	0	252.92
Saposin 6	24	60	NKDDNSTIAECDTCL	405.57	1123.56
Saposin 6	24	61	KDDNSTIAECDTCLA	0	2629.61
Saposin 6	24	62	DDNSTIAECDTCLAG	4782.01	6408.71
Saposin 6	24	63	DNSTIAECDTCLAGM	0	516.73
Saposin 6	24	64	NSTIAECDTCLAGMN	0	0
Saposin 6	24	65	STIAECDTCLAGMNL	0	0
Saposin 6	24	66	TIAECDTCLAGMNLV	0	0
Saposin 6	24	67	IAECDTCLAGMNLVH	0	255.27
Saposin 6	26	2	AECDTCLAGMNLVHY	55.06	0
Saposin 6	26	3	ECDTCLAGMNLVHYI	0	0
Saposin 6	26	4	CDTCLAGMNLVHYIL	0	38.18
Saposin 6	26	5	DTCLAGMNLVHYILS	0	0
Saposin 6	26	6	TCLAGMNLVHYILSE	0	177.69
Saposin 6	26	7	CLAGMNLVHYILSED	0	60.23
Saposin 6	26	8	LAGMNLVHYILSEDY	4082.17	1009.91
Saposin 6	26	9	AGMNLVHYILSEDYW	2460.92	1153.17
Saposin 6	26	10	GMNLVHYILSEDYWV	2328.18	749.7
Saposin 6	26	11	MNLVHYILSEDYWVK	0	0
Saposin 6	26	12	NLVHYILSEDYWVKI	182.03	0
Saposin 6	26	13	LVHYILSEDYWVKIY	621.81	0
Saposin 6	26	14	VHYILSEDYWVKIYM	66.82	568.89
Saposin 6	26	15	HYILSEDYWVKIYMI	481.06	0
Saposin 6	26	16	YILSEDYWVKIYMIA	0	0
Saposin 6	26	17	ILSEDYWVKIYMIAA	0	0
Saposin 6	26	18	LSEDYWVKIYMIAAE	243.42	0
Saposin 6	26	19	SEDYWVKIYMIAAEQ	0	0
Saposin 6	26	20	EDYWVKIYMIAAEQI	151.38	0
Saposin 6	26	21	DYWVKIYMIAAEQIC	0	0
Saposin 6	26	22	YWVKIYMIAAEQICQ	0	0
Saposin 6	26	23	WVKIYMIAAEQICQS	0	0
Saposin 6	26	24	VKIYMIAAEQICQSI	0	0
Saposin 6	26	25	KIYMIAAEQICQSIA	0	0
Saposin 6	26	26	IYMIAAEQICQSIAS	0	0
Saposin 6	26	27	YMIAAEQICQSIASE	0	0
Saposin 6	26	28	MIAAEQICQSIASES	0	0
Saposin 6	26	29	IAAEQICQSIASESL	0	0
Saposin 6	26	30	AAEQICQSIASESLK	0	0
Saposin 6	26	31	AEQICQSIASESLKN	0	0
Saposin 6	26	32	EQICQSIASESLKNT	0	0
Saposin 6	26	33	QICQSIASESLKNTC	0	0
Saposin 6	26	34	ICQSIASESLKNTCQ	0	0
Saposin 6	26	35	CQSIASESLKNTCQA	0	0
Saposin 6	26	36	QSIASESLKNTCQAY	0	0
Saposin 6	26	37	SIASESLKNTCQAYV	0	0
Saposin 6	26	38	IASESLKNTCQAYVN	0	0
Saposin 6	26	39	ASESLKNTCQAYVNN	0	0
Saposin 6	26	40	SESLKNTCQAYVNNY	0	0
Saposin 6	26	41	ESLKNTCQAYVNNYL	0	117.4
Saposin 6	26	42	SLKNTCQAYVNNYLN	11.49	0
Saposin 6	26	43	LKNTCQAYVNNYLNK	0	0
Saposin 6	26	44	KNTCQAYVNNYLNKT	0	0
Saposin 6	26	45	NTCQAYVNNYLNKTL	0	0
Saposin 6	26	46	TCQAYVNNYLNKTLD	90.04	0
Saposin 6	26	47	CQAYVNNYLNKTLDV	0	0
Saposin 6	26	48	QAYVNNYLNKTLDVL	0	0
Saposin 6	26	49	AYVNNYLNKTLDVLA	0	0
Saposin 6	26	50	YVNNYLNKTLDVLAK	0	0
Saposin 6	26	51	VNNYLNKTLDVLAKA	0	0
Saposin 6	26	52	NNYLNKTLDVLAKAV	0	0
Saposin 6	26	53	NYLNKTLDVLAKAVN	0	0
Saposin 6	26	54	YLNKTLDVLAKAVNP	0	0
Saposin 6	26	55	LNKTLDVLAKAVNPD	0	424.31
Saposin 6	26	56	NKTLDVLAKAVNPDY	0	567.82
Saposin 6	26	57	KTLDVLAKAVNPDYI	93.6	473.37
Saposin 6	26	58	TLDVLAKAVNPDYIC	0	302.59
Saposin 6	26	59	LDVLAKAVNPDYICK	0	0
Saposin 6	26	60	DVLAKAVNPDYICKA	0	0
Saposin 6	26	61	VLAKAVNPDYICKAL	0	0
Saposin 6	26	62	LAKAVNPDYICKALQ	0	0
Saposin 6	26	63	AKAVNPDYICKALQA	0	0
Saposin 6	26	64	KAVNPDYICKALQAC	0	0
Saposin 6	26	65	AVNPDYICKALQACA	0	0
Saposin 6	26	66	VNPDYICKALQACAN	0	0
Saposin 6	26	67	NPDYICKALQACAND	0	0
Saposin 6	28	2	PDYICKALQACANDT	0	0
Saposin 6	28	3	DYICKALQACANDTR	0	0
Saposin 6	28	4	YICKALQACANDTRS	0	0
Saposin 6	28	5	ICKALQACANDTRSS	0	0
Saposin 6	28	6	CKALQACANDTRSSS	0	0
Saposin 6	28	7	KALQACANDTRSSST	0	0
Saposin 6	28	8	ALQACANDTRSSSTR	0	0
Saposin 6	28	9	LQACANDTRSSSTRN	0	0
Saposin 6	28	10	QACANDTRSSSTRNS	0	0
Saposin 6	28	11	ACANDTRSSSTRNSG	0	0
Saposin 6	28	12	CANDTRSSSTRNSGD	0	0
Saposin 6	28	13	ANDTRSSSTRNSGDS	0	0
Saposin 6	28	14	NDTRSSSTRNSGDSI	0	0
Saposin 6	28	15	DTRSSSTRNSGDSIL	5163.87	0		5163.87	0
Saposin 6	28	16	TRSSSTRNSGDSILC	3248.62	0		3248.62	0
Saposin 6	28	17	RSSSTRNSGDSILCE	9320.88	0		9320.88	0
Saposin 6	28	18	SSSTRNSGDSILCEG	5547.65	0		5547.65	0
Saposin 6	28	19	SSTRNSGDSILCEGC	2631.97	0		2631.97	0
Saposin 6	28	20	STRNSGDSILCEGCK	0	0		25913	0	RSSSTRNSGDSILCE
Saposin 6	28	21	TRNSGDSILCEGCKS	0	0
Saposin 6	28	22	RNSGDSILCEGCKSV	3388.59	0
Saposin 6	28	23	NSGDSILCEGCKSVY	1302.68	0
Saposin 6	28	24	SGDSILCEGCKSVYN	1532.12	0
Saposin 6	28	25	GDSILCEGCKSVYNR	429.45	0
Saposin 6	28	26	DSILCEGCKSVYNRI	0	0
Saposin 6	28	27	SILCEGCKSVYNRIQ	0	0
Saposin 6	28	28	ILCEGCKSVYNRIQS	0	0
Saposin 6	28	29	LCEGCKSVYNRIQSI	0	0
Saposin 6	28	30	CEGCKSVYNRIQSIF	0	0
Saposin 6	28	31	EGCKSVYNRIQSIFT	0	0
Saposin 6	28	32	GCKSVYNRIQSIFTD	215.03	0
Saposin 6	28	33	CKSVYNRIQSIFTDH	110.89	0
Saposin 6	28	34	KSVYNRIQSIFTDHT	0	0
Saposin 6	28	35	SVYNRIQSIFTDHTV	0	0
Saposin 6	28	36	VYNRIQSIFTDHTVI	407.94	0
Saposin 6	28	37	YNRIQSIFTDHTVIK	0	0
Saposin 6	28	38	NRIQSIFTDHTVIKE	0	0
Saposin 6	28	39	RIQSIFTDHTVIKEM	0	13.25
Saposin 6	28	40	IQSIFTDHTVIKEMK	0	0
Saposin 6	28	41	QSIFTDHTVIKEMKS	0	0
Saposin 6	28	42	SIFTDHTVIKEMKSS	0	0
Saposin 6	28	43	IFTDHTVIKEMKSSV	2929.18	0
Saposin 6	28	44	FTDHTVIKEMKSSVK	11300.3	518.73
Saposin 6	28	45	TDHTVIKEMKSSVKV	0	0
Saposin 6	28	46	DHTVIKEMKSSVKVI	0	0
Saposin 6	28	47	HTVIKEMKSSVKVIC	0	0
Saposin 6	28	48	TVIKEMKSSVKVICL	0	0
Saposin 6	28	49	VIKEMKSSVKVICLL	0	0
Saposin 6	28	50	IKEMKSSVKVICLLY	0	0
Saposin 6	28	51	KEMKSSVKVICLLYA	0	0
Saposin 6	28	52	EMKSSVKVICLLYAA	0	0
Saposin 6	28	53	MKSSVKVICLLYAAD	0	0
Saposin 6	28	54	KSSVKVICLLYAADE	0	117.89
Saposin 6	28	55	SSVKVICLLYAADES	0	0
Saposin 6	28	56	SVKVICLLYAADESQ	0	0
Saposin 6	28	57	VKVICLLYAADESQC	0	199.28
Saposin 6	28	58	KVICLLYAADESQCD	61.52	499.02
Saposin 6	28	59	VICLLYAADESQCDK	0	0
Saposin 6	28	60	ICLLYAADESQCDKV	0	0
Saposin 6	28	61	CLLYAADESQCDKVL	0	0
Saposin 6	28	62	LLYAADESQCDKVLQ	0	0
Saposin 6	28	63	LYAADESQCDKVLQK	0	0
Saposin 6	28	64	YAADESQCDKVLQKY	0	0
Saposin 6	28	65	AADESQCDKVLQKYM	0	984.86
Saposin 6	28	66	ADESQCDKVLQKYMD	0	122.05
Saposin 6	28	67	DESQCDKVLQKYMDQ	0	0
Saposin 6	30	2	ESQCDKVLQKYMDQA	0	0
Saposin 6	30	3	SQCDKVLQKYMDQAI	0	0
Saposin 6	30	4	QCDKVLQKYMDQAIT	0	0
Saposin 6	30	5	CDKVLQKYMDQAITY	0	0
Saposin 6	30	6	DKVLQKYMDQAITYF	0	0
Saposin 6	30	7	KVLQKYMDQAITYFE	129.2	522.7
Saposin 6	30	8	VLQKYMDQAITYFEH	1413.86	976.84
Saposin 6	30	9	LQKYMDQAITYFEHH	876.56	683.61
Saposin 6	30	10	QKYMDQAITYFEHHR	1124.68	558.8
Saposin 6	30	11	KYMDQAITYFEHHRA	1338.21	409.54
Saposin 6	30	12	YMDQAITYFEHHRAD	6268.36	638.42
Saposin 6	30	13	MDQAITYFEHHRADQ	0	115.34
Saposin 6	30	14	DQAITYFEHHRADQT	0	0
Saposin 6	30	15	QAITYFEHHRADQTC	0	2.15
Saposin 6	30	16	AITYFEHHRADQTCY	320.87	360.78
Saposin 6	30	17	ITYFEHHRADQTCYA	122.9	1172.68
Saposin 6	30	18	TYFEHHRADQTCYAL	1046.89	434.75
Saposin 6	30	19	YFEHHRADQTCYALC	1835.64	381.65
Saposin 6	30	20	FEHHRADQTCYALCT	899.91	0
Saposin 6	30	21	EHHRADQTCYALCTF	0	131.73
Saposin 6	30	22	HHRADQTCYALCTFL	0	226.98
Saposin 6	30	23	HRADQTCYALCTFLK	0	2143.19
Saposin 6	30	24	RADQTCYALCTFLKL	0	0
Saposin 6	30	25	ADQTCYALCTFLKLF	0	567.56
Saposin 6	30	26	DQTCYALCTFLKLFK	0	0
Saposin 6	30	27	QTCYALCTFLKLFKL	0	0
Saposin 6	30	28	TCYALCTFLKLFKLI	0	0
Saposin 6	30	29	CYALCTFLKLFKLIF	0	0
Saposin 6	30	30	YALCTFLKLFKLIFY	0	0
Saposin 6	30	31	ALCTFLKLFKLIFYG	0	0
Saposin 6	30	32	LCTFLKLFKLIFYGS	0	0
Saposin 6	30	33	CTFLKLFKLIFYGSG	0	0
Saposin 6	30	34	TFLKLFKLIFYGSGS	0	0
Saposin 6	30	35	FLKLFKLIFYGSGSG	0	0
Saposin 6	30	36	LKLFKLIFYGSGSGS	0	0
Saposin 6	30	37	KLFKLIFYGSGSGSG	0	0
Saposin 6	30	38	LFKLIFYGSGSGSGD	0	0
Saposin 6	30	39	FKLIFYGSGSGSGDI	0	0
Saposin 6	30	40	KLIFYGSGSGSGDIE	14519.2	191.33
			Summ Saposin 6	110827	41806.5
MEG-4.2	30	41	LIFYGSGSGSGDIEP	28062.2	1582.85		28062.2	1582.85
MEG-4.2	30	42	IFYGSGSGSGDIEPR	21284.7	1143.27		21284.7	1143.27
MEG-4.2	30	43	FYGSGSGSGDIEPRI	18939.9	1008.78		18939.9	1008.78
MEG-4.2	30	44	YGSGSGSGDIEPRIQ	13508.1	307.67		13508.1	307.67
MEG-4.2	30	45	GSGSGSGDIEPRIQK	4952.46	0		4952.46	0
MEG-4.2	30	46	SGSGSGDIEPRIQKE	7268.68	126.96		86747.4	4042.57	GSGSGSGDIEPRIQK
MEG-4.2	30	47	GSGSGDIEPRIQKEY	9890.57	552.49		7268.68	126.96
MEG-4.2	30	48	SGSGDIEPRIQKEYY	22946.9	985.71		9890.57	552.49
MEG-4.2	30	49	GSGDIEPRIQKEYYY	11595.3	437.6		22946.9	985.71
MEG-4.2	30	50	SGDIEPRIQKEYYYN	12335.3	1027.31		11595.3	437.6
MEG-4.2	30	51	GDIEPRIQKEYYYNL	9963.64	953.51		12335.3	1027.31
MEG-4.2	30	52	DIEPRIQKEYYYNLH	2851.99	1233.06		9963.64	953.51
MEG-4.2	30	53	IEPRIQKEYYYNLHE	4458.47	4027.8		2851.99	1233.06
MEG-4.2	30	54	EPRIQKEYYYNLHEN	4677.01	3832.31		4458.47	4027.8
MEG-4.2	30	55	PRIQKEYYYNLHENN	4167.13	2621.11		4677.01	3832.31
MEG-4.2	30	56	RIQKEYYYNLHENNS	2594.1	2928.04		4167.13	2621.11
MEG-4.2	30	57	IQKEYYYNLHENNSQ	963.69	2136.89		2594.1	2928.04
MEG-4.2	30	58	QKEYYYNLHENNSQA	365.84	2156.85		92749.1	18725.9	RIQKEYYYNLHENNS
MEG-4.2	30	59	KEYYYNLHENNSQAN	2137.4	2850.38
MEG-4.2	30	60	EYYYNLHENNSQANH	3022.91	3729.78
MEG-4.2	30	61	YYYNLHENNSQANHN	3050.59	1280.67
MEG-4.2	30	62	YYNLHENNSQANHNK	0	0
MEG-4.2	30	63	YNLHENNSQANHNKF	610.78	597.23
MEG-4.2	30	64	NLHENNSQANHNKFH	1748.34	414.17
MEG-4.2	30	65	LHENNSQANHNKFHE	4386.9	725.27
MEG-4.2	30	66	HENNSQANHNKFHEM	1349.86	586.64
MEG-4.2	30	67	ENNSQANHNKFHEMP	0	147.61
MEG-4.2	32	2	NNSQANHNKFHEMPE	0	0
MEG-4.2	32	3	NSQANHNKFHEMPEY	2020.01	110.84
MEG-4.2	32	4	SQANHNKFHEMPEYD	2384.71	1502.12
MEG-4.2	32	5	QANHNKFHEMPEYDD	3172.62	1739.75
MEG-4.2	32	6	ANHNKFHEMPEYDDQ	2556.98	1187.87
MEG-4.2	32	7	NHNKFHEMPEYDDQL	2820.78	1611.12
MEG-4.2	32	8	HNKFHEMPEYDDQLP	2583.06	2055.08
MEG-4.2	32	9	NKFHEMPEYDDQLPD	3893.62	1718.33		3893.62	1718.33
MEG-4.2	32	10	KFHEMPEYDDQLPDF	4474.5	2318.48		4474.5	2318.48
MEG-4.2	32	11	FHEMPEYDDQLPDFP	8568.34	1878.57		8568.34	1878.57
MEG-4.2	32	12	HEMPEYDDQLPDFPH	3295.74	1238.47		3295.74	1238.47
MEG-4.2	32	13	EMPEYDDQLPDFPHK	1505.17	1444.67		20232.2	7153.85	FHEMPEYDDQLPDFP
MEG-4.2	32	14	MPEYDDQLPDFPHKQ	2423.87	1441.49		2423.87	1441.49
MEG-4.2	32	15	PEYDDQLPDFPHKQL	5403.21	2441.02		5403.21	2441.02
MEG-4.2	32	16	EYDDQLPDFPHKQLE	7731.62	3008.99		7731.62	3008.99
MEG-4.2	32	17	YDDQLPDFPHKQLEE	15195.1	3120.05		15195.1	3120.05
MEG-4.2	32	18	DDQLPDFPHKQLEEE	7176.15	3694.73		7176.15	3694.73
MEG-4.2	32	19	DQLPDFPHKQLEEEQ	2749.81	1167.37		2749.81	1167.37
MEG-4.2	32	20	QLPDFPHKQLEEEQN	2537.83	985.8		2537.83	985.8
MEG-4.2	32	21	LPDFPHKQLEEEQNP	2219.43	806.54		2219.43	806.54
MEG-4.2	32	22	PDFPHKQLEEEQNPF	3927.9	1810.81		3927.9	1810.81
MEG-4.2	32	23	DFPHKQLEEEQNPFH	2970.68	994.52		2970.68	994.52
MEG-4.2	32	24	FPHKQLEEEQNPFHK	54.8	0		52335.6	19471.3	PDFPHKQLEEEQNPF
MEG-4.2	32	25	PHKQLEEEQNPFHKL	0	0
MEG-4.2	32	26	HKQLEEEQNPFHKLS	0	2768.03
MEG-4.2	32	27	KQLEEEQNPFHKLSE	254.64	0
MEG-4.2	32	28	QLEEEQNPFHKLSEV	859.62	0
MEG-4.2	32	29	LEEEQNPFHKLSEVL	2429.81	178
MEG-4.2	32	30	EEEQNPFHKLSEVLN	0	0
MEG-4.2	32	31	EEQNPFHKLSEVLNS	0	0
MEG-4.2	32	32	EQNPFHKLSEVLNSG	0	0
MEG-4.2	32	33	QNPFHKLSEVLNSGS	0	0
MEG-4.2	32	34	NPFHKLSEVLNSGSV	0	0
MEG-4.2	32	35	PFHKLSEVLNSGSVV	0	0
MEG-4.2	32	36	FHKLSEVLNSGSVVP	0	0
MEG-4.2	32	37	HKLSEVLNSGSVVPL	0	0
MEG-4.2	32	38	KLSEVLNSGSVVPLW	0	156.21
MEG-4.2	32	39	LSEVLNSGSVVPLWL	68.47	983.94
MEG-4.2	32	40	SEVLNSGSVVPLWLV	0	321.09
MEG-4.2	32	41	EVLNSGSVVPLWLVN	0	0
MEG-4.2	32	42	VLNSGSVVPLWLVNP	0	62.11
MEG-4.2	32	43	LNSGSVVPLWLVNPI	0	0
MEG-4.2	32	44	NSGSVVPLWLVNPIY	0	0
MEG-4.2	32	45	SGSVVPLWLVNPIYY	0	160.05
MEG-4.2	32	46	GSVVPLWLVNPIYYV	0	0
MEG-4.2	32	47	SVVPLWLVNPIYYVL	0	0
MEG-4.2	32	48	VVPLWLVNPIYYVLE	510.67	435.56
MEG-4.2	32	49	VPLWLVNPIYYVLEL	862.86	484.19
MEG-4.2	32	50	PLWLVNPIYYVLELF	1377.1	1010.72
MEG-4.2	32	51	LWLVNPIYYVLELFP	1231	847.06
MEG-4.2	32	52	WLVNPIYYVLELFPR	1768.66	938.69
MEG-4.2	32	53	LVNPIYYVLELFPRA	300.21	291.9
MEG-4.2	32	54	VNPIYYVLELFPRAI	497.25	569.51
MEG-4.2	32	55	NPIYYVLELFPRAIS	0	278.14
MEG-4.2	32	56	PIYYVLELFPRAISY	82.99	517.84
MEG-4.2	32	57	IYYVLELFPRAISYY	983.04	945.4
MEG-4.2	32	58	YYVLELFPRAISYYF	2334.69	1705.14
MEG-4.2	32	59	YVLELFPRAISYYFN	3191.95	1646.05
MEG-4.2	32	60	VLELFPRAISYYFNG	413.47	555.38
MEG-4.2	32	61	LELFPRAISYYFNGS	0	0
MEG-4.2	32	62	ELFPRAISYYFNGSG	0	0
MEG-4.2	32	63	LFPRAISYYFNGSGS	0	0
MEG-4.2	32	64	FPRAISYYFNGSGSG	0	0
MEG-4.2	32	65	PRAISYYFNGSGSGS	0	0
MEG-4.2	32	66	RAISYYFNGSGSGSG	0	0
MEG-4.2	32	67	AISYYFNGSGSGSGQ	0	0
MEG-4.2	34	2	ISYYFNGSGSGSGQR	0	0
MEG-4.2	34	3	SYYFNGSGSGSGQRD	0	0
MEG-4.2	34	4	YYFNGSGSGSGQRDP	0	0
			Summ MEG-4.2	303965	88525.6
MEG-15	34	5	YFNGSGSGSGQRDPP	0	0
MEG-15	34	6	FNGSGSGSGQRDPPR	0	265.05
MEG-15	34	7	NGSGSGSGQRDPPRT	0	0
MEG-15	34	8	GSGSGSGQRDPPRTN	0	0
MEG-15	34	9	SGSGSGQRDPPRTNN	0	0
MEG-15	34	10	GSGSGQRDPPRTNNT	0	0
MEG-15	34	11	SGSGQRDPPRTNNTI	95.44	0
MEG-15	34	12	GSGQRDPPRTNNTIT	0	0
MEG-15	34	13	SGQRDPPRTNNTITH	0	0
MEG-15	34	14	GQRDPPRTNNTITHT	0	0
MEG-15	34	15	QRDPPRTNNTITHTT	0	0
MEG-15	34	16	RDPPRTNNTITHTTN	0	0
MEG-15	34	17	DPPRTNNTITHTTNH	0	0
MEG-15	34	18	PPRTNNTITHTTNHY	0	0
MEG-15	34	19	PRTNNTITHTTNHYV	0	0
MEG-15	34	20	RTNNTITHTTNHYVG	0	0
MEG-15	34	21	TNNTITHTTNHYVGK	0	0
MEG-15	34	22	NNTITHTTNHYVGKL	0	0
MEG-15	34	23	NTITHTTNHYVGKLS	0	0
MEG-15	34	24	TITHTTNHYVGKLSH	0	0
MEG-15	34	25	ITHTTNHYVGKLSHH	0	0
MEG-15	34	26	THTTNHYVGKLSHHN	0	0
MEG-15	34	27	HTTNHYVGKLSHHNT	0	0
MEG-15	34	28	TTNHYVGKLSHHNTV	0	0
MEG-15	34	29	TNHYVGKLSHHNTVP	0	0
MEG-15	34	30	NHYVGKLSHHNTVPA	0	0
MEG-15	34	31	HYVGKLSHHNTVPAK	0	0
MEG-15	34	32	YVGKLSHHNTVPAKT	0	0
MEG-15	34	33	VGKLSHHNTVPAKTT	0	0
MEG-15	34	34	GKLSHHNTVPAKTTR	0	0
MEG-15	34	35	KLSHHNTVPAKTTRK	0	0
MEG-15	34	36	LSHHNTVPAKTTRKS	0	0
MEG-15	34	37	SHHNTVPAKTTRKSQ	0	0
MEG-15	34	38	HHNTVPAKTTRKSQH	0	0
MEG-15	34	39	HNTVPAKTTRKSQHT	0	0
MEG-15	34	40	NTVPAKTTRKSQHTT	0	0
MEG-15	34	41	TVPAKTTRKSQHTTA	0	0
MEG-15	34	42	VPAKTTRKSQHTTAT	0	0
MEG-15	34	43	PAKTTRKSQHTTATA	0	0
MEG-15	34	44	AKTTRKSQHTTATAR	0	0
MEG-15	34	45	KTTRKSQHTTATARH	0	0
MEG-15	34	46	TTRKSQHTTATARHH	0	0
MEG-15	34	47	TRKSQHTTATARHHN	0	0
MEG-15	34	48	RKSQHTTATARHHNT	0	0
MEG-15	34	49	KSQHTTATARHHNTL	0	0
MEG-15	34	50	SQHTTATARHHNTLK	0	0
MEG-15	34	51	QHTTATARHHNTLKT	0	0
MEG-15	34	52	HTTATARHHNTLKTT	0	0
MEG-15	34	53	TTATARHHNTLKTTL	0	0
MEG-15	34	54	TATARHHNTLKTTLS	0	0
MEG-15	34	55	ATARHHNTLKTTLSH	0	0
MEG-15	34	56	TARHHNTLKTTLSHH	0	0
MEG-15	34	57	ARHHNTLKTTLSHHN	0	0
MEG-15	34	58	RHHNTLKTTLSHHNT	0	0
MEG-15	34	59	HHNTLKTTLSHHNTV	0	0
MEG-15	34	60	HNTLKTTLSHHNTVP	0	0
MEG-15	34	61	NTLKTTLSHHNTVPA	0	0
MEG-15	34	62	TLKTTLSHHNTVPAK	0	0
MEG-15	34	63	LKTTLSHHNTVPAKT	0	0
MEG-15	34	64	KTTLSHHNTVPAKTT	0	0
MEG-15	34	65	TTLSHHNTVPAKTTR	0	0
MEG-15	34	66	TLSHHNTVPAKTTRK	0	0
MEG-15	34	67	LSHHNTVPAKTTRKS	0	0
MEG-15	36	2	SHHNTVPAKTTRKSQ	0	0
MEG-15	36	3	HHNTVPAKTTRKSQH	0	0
MEG-15	36	4	HNTVPAKTTRKSQHP	0	0
MEG-15	36	5	NTVPAKTTRKSQHPN	0	0
MEG-15	36	6	TVPAKTTRKSQHPNT	0	0
MEG-15	36	7	VPAKTTRKSQHPNTT	0	0
MEG-15	36	8	PAKTTRKSQHPNTTP	0	0
MEG-15	36	9	AKTTRKSQHPNTTPS	0	0
MEG-15	36	10	KTTRKSQHPNTTPSH	0	0
MEG-15	36	11	TTRKSQHPNTTPSHT	0	0
MEG-15	36	12	TRKSQHPNTTPSHTD	0	0
MEG-15	36	13	RKSQHPNTTPSHTDK	0	0
MEG-15	36	14	KSQHPNTTPSHTDKT	0	0
MEG-15	36	15	SQHPNTTPSHTDKTV	0	0
MEG-15	36	16	QHPNTTPSHTDKTVQ	0	0
MEG-15	36	17	HPNTTPSHTDKTVQK	0	0
MEG-15	36	18	PNTTPSHTDKTVQKK	0	0
MEG-15	36	19	NTTPSHTDKTVQKKC	0	0
MEG-15	36	20	TTPSHTDKTVQKKCL	0	0
MEG-15	36	21	TPSHTDKTVQKKCLN	0	0
MEG-15	36	22	PSHTDKTVQKKCLNK	0	0
MEG-15	36	23	SHTDKTVQKKCLNKM	0	0
MEG-15	36	24	HTDKTVQKKCLNKMT	0	0
MEG-15	36	25	TDKTVQKKCLNKMTP	0	0
MEG-15	36	26	DKTVQKKCLNKMTPQ	0	0
MEG-15	36	27	KTVQKKCLNKMTPQD	0	0
MEG-15	36	28	TVQKKCLNKMTPQDL	0	0
MEG-15	36	29	VQKKCLNKMTPQDLI	0	0
MEG-15	36	30	QKKCLNKMTPQDLIS	0	0
MEG-15	36	31	KKCLNKMTPQDLISL	0	0
MEG-15	36	32	KCLNKMTPQDLISLL	0	0
MEG-15	36	33	CLNKMTPQDLISLLF	0	0
MEG-15	36	34	LNKMTPQDLISLLFS	0	0
MEG-15	36	35	NKMTPQDLISLLFSL	0	0
MEG-15	36	36	KMTPQDLISLLFSLI	0	0
MEG-15	36	37	MTPQDLISLLFSLIP	0	0
MEG-15	36	38	TPQDLISLLFSLIPQ	0	0
MEG-15	36	39	PQDLISLLFSLIPQI	0	16.89
MEG-15	36	40	QDLISLLFSLIPQIK	0	0
MEG-15	36	41	DLISLLFSLIPQIKT	0	0
MEG-15	36	42	LISLLFSLIPQIKTI	0	0
MEG-15	36	43	ISLLFSLIPQIKTIE	0	0
MEG-15	36	44	SLLFSLIPQIKTIEF	0	132.94
MEG-15	36	45	LLFSLIPQIKTIEFS	0	0
MEG-15	36	46	LFSLIPQIKTIEFSQ	0	0
MEG-15	36	47	FSLIPQIKTIEFSQN	0	0
MEG-15	36	48	SLIPQIKTIEFSQNE	1042.53	277.73
MEG-15	36	49	LIPQIKTIEFSQNEN	3372.01	6446.31		3372.01	6446.31
MEG-15	36	50	IPQIKTIEFSQNENL	3076.14	4377.9		3076.14	4377.9
MEG-15	36	51	PQIKTIEFSQNENLL	2167.79	3665.05		2167.79	3665.05
MEG-15	36	52	QIKTIEFSQNENLLK	0	3148.77		0	3148.77
MEG-15	36	53	IKTIEFSQNENLLKL	255.33	3697.36		255.33	3697.36
MEG-15	36	54	KTIEFSQNENLLKLA	0	3320.87		8871.27	21335.4	LIPQIKTIEFSQNEN
MEG-15	36	55	TIEFSQNENLLKLAT	0	1864.11		0	3320.87
MEG-15	36	56	IEFSQNENLLKLATI	0	3248.34		0	1864.11
MEG-15	36	57	EFSQNENLLKLATIL	0	3618.21		0	3248.34
MEG-15	36	58	FSQNENLLKLATILE	1818.78	3516.06		0	3618.21
MEG-15	36	59	SQNENLLKLATILEK	0	3042.85		1818.78	3516.06
MEG-15	36	60	QNENLLKLATILEKI	0	1736.94		0	3042.85
MEG-15	36	61	NENLLKLATILEKIF	0	447.95		1818.78	18610.4	NENLLKLATILEKIF
MEG-15	36	62	ENLLKLATILEKIFE	1792.11	625.05
MEG-15	36	63	NLLKLATILEKIFEQ	0	0
MEG-15	36	64	LLKLATILEKIFEQQ	0	0
MEG-15	36	65	LKLATILEKIFEQQS	0	0
MEG-15	36	66	KLATILEKIFEQQSR	0	0
MEG-15	36	67	LATILEKIFEQQSRV	0	0
MEG-15	38	2	ATILEKIFEQQSRVE	0	0
MEG-15	38	3	TILEKIFEQQSRVEH	0	0
MEG-15	38	4	ILEKIFEQQSRVEHS	0	0
MEG-15	38	5	LEKIFEQQSRVEHSS	0	0
MEG-15	38	6	EKIFEQQSRVEHSSP	0	0
MEG-15	38	7	KIFEQQSRVEHSSPT	0	0
MEG-15	38	8	IFEQQSRVEHSSPTK	0	0
MEG-15	38	9	FEQQSRVEHSSPTKT	0	0
MEG-15	38	10	EQQSRVEHSSPTKTP	0	0
MEG-15	38	11	QQSRVEHSSPTKTPA	0	0
MEG-15	38	12	QSRVEHSSPTKTPAN	0	0
MEG-15	38	13	SRVEHSSPTKTPANK	0	0
MEG-15	38	14	RVEHSSPTKTPANKI	0	0
MEG-15	38	15	VEHSSPTKTPANKIF	0	0
MEG-15	38	16	EHSSPTKTPANKIFH	0	0
MEG-15	38	17	HSSPTKTPANKIFHG	0	0
MEG-15	38	18	SSPTKTPANKIFHGS	0	0
MEG-15	38	19	SPTKTPANKIFHGSG	0	0
MEG-15	38	20	PTKTPANKIFHGSGS	0	0
MEG-15	38	21	TKTPANKIFHGSGSG	0	0
MEG-15	38	22	KTPANKIFHGSGSGS	0	0
MEG-15	38	23	TPANKIFHGSGSGSG	0	0
MEG-15	38	24	PANKIFHGSGSGSGG	0	0
MEG-15	38	25	ANKIFHGSGSGSGGT	0	0
MEG-15	38	26	NKIFHGSGSGSGGTV	0	0
MEG-15	38	27	KIFHGSGSGSGGTVS	0	0
			Summ MEG-15	13620.1	43448.4
MEG-8.2	38	28	IFHGSGSGSGGTVSK	0	0
MEG-8.2	38	29	FHGSGSGSGGTVSKP	0	0
MEG-8.2	38	30	HGSGSGSGGTVSKPT	0	0
MEG-8.2	38	31	GSGSGSGGTVSKPTA	0	0
MEG-8.2	38	32	SGSGSGGTVSKPTAT	0	0
MEG-8.2	38	33	GSGSGGTVSKPTATV	0	0
MEG-8.2	38	34	SGSGGTVSKPTATVK	0	0
MEG-8.2	38	35	GSGGTVSKPTATVKP	0	0
MEG-8.2	38	36	SGGTVSKPTATVKPQ	0	0
MEG-8.2	38	37	GGTVSKPTATVKPQP	0	0
MEG-8.2	38	38	GTVSKPTATVKPQPV	0	0
MEG-8.2	38	39	TVSKPTATVKPQPVN	0	0
MEG-8.2	38	40	VSKPTATVKPQPVNK	31512.6	11460.1		31512.6	11460.1
MEG-8.2	38	41	SKPTATVKPQPVNKM	27139.6	10593.2		27139.6	10593.2
MEG-8.2	38	42	KPTATVKPQPVNKMN	18407.2	10757.7		18407.2	10757.7
MEG-8.2	38	43	PTATVKPQPVNKMNT	11033.7	11723.9		11033.7	11723.9
MEG-8.2	38	44	TATVKPQPVNKMNTT	8121.64	9482.51		8121.64	9482.51
MEG-8.2	38	45	ATVKPQPVNKMNTTP	4226.6	5069.55		4226.6	5069.55
MEG-8.2	38	46	TVKPQPVNKMNTTPV	1892.14	3825.22		100441	59087	VSKPTATVKPQPVNK
MEG-8.2	38	47	VKPQPVNKMNTTPVH	1181.73	1110.38
MEG-8.2	38	48	KPQPVNKMNTTPVHQ	0	0
MEG-8.2	38	49	PQPVNKMNTTPVHQE	0	0
MEG-8.2	38	50	QPVNKMNTTPVHQEE	1540.3	0
MEG-8.2	38	51	PVNKMNTTPVHQEEP	1945.66	659.73
MEG-8.2	38	52	VNKMNTTPVHQEEPS	1411.61	0
MEG-8.2	38	53	NKMNTTPVHQEEPSF	3088.04	867.49		3088.04	867.49
MEG-8.2	38	54	KMNTTPVHQEEPSFW	4638.54	1849.6		4638.54	1849.6
MEG-8.2	38	55	MNTTPVHQEEPSFWR	4043.8	1502.19		4043.8	1502.19
MEG-8.2	38	56	NTTPVHQEEPSFWRR	4188.85	1584.22		4188.85	1584.22
MEG-8.2	38	57	TTPVHQEEPSFWRRM	4072.03	2482.99		4072.03	2482.99
MEG-8.2	38	58	TPVHQEEPSFWRRMW	6096.8	3103.68		6096.8	3103.68
MEG-8.2	38	59	PVHQEEPSFWRRMWN	4713.24	2274.24		4713.24	2274.24
MEG-8.2	38	60	VHQEEPSFWRRMWNS	1778.94	1119.86		1778.94	1119.86
MEG-8.2	38	61	HQEEPSFWRRMWNSF	4121.09	2119.74		4121.09	2119.74
MEG-8.2	38	62	QEEPSFWRRMWNSFT	1274.66	807.47		36741.3	16904	NTTPVHQEEPSFWRR
MEG-8.2	38	63	EEPSFWRRMWNSFTS	0	547.26
MEG-8.2	38	64	EPSFWRRMWNSFTSM	0	1175.75
MEG-8.2	38	65	PSFWRRMWNSFTSMF	4981.79	2025.77
MEG-8.2	38	66	SFWRRMWNSFTSMFG	2549.75	774.96
MEG-8.2	38	67	FWRRMWNSFTSMFGS	719.36	0
MEG-8.2	40	2	WRRMWNSFTSMFGSS	0	0
MEG-8.2	40	3	RRMWNSFTSMFGSSD	0	0
MEG-8.2	40	4	RMWNSFTSMFGSSDS	0	0
MEG-8.2	40	5	MWNSFTSMFGSSDSS	0	0
MEG-8.2	40	6	WNSFTSMFGSSDSSS	0	0
MEG-8.2	40	7	NSFTSMFGSSDSSSG	0	0
MEG-8.2	40	8	SFTSMFGSSDSSSGT	0	0
MEG-8.2	40	9	FTSMFGSSDSSSGTN	400.43	0
MEG-8.2	40	10	TSMFGSSDSSSGTNN	0	0
MEG-8.2	40	11	SMFGSSDSSSGTNNK	0	45493.1		0	45493.1
MEG-8.2	40	12	MFGSSDSSSGTNNKD	0	29830		0	29830
MEG-8.2	40	13	FGSSDSSSGTNNKDT	0	13261.1		0	13261.1
MEG-8.2	40	14	GSSDSSSGTNNKDTK	0	11190.5		0	11190.5
MEG-8.2	40	15	SSDSSSGTNNKDTKS	0	15060		0	15060
MEG-8.2	40	16	SDSSSGTNNKDTKSP	0	11739		0	11739
MEG-8.2	40	17	DSSSGTNNKDTKSPN	0	15357.9		0	126574	SMFGSSDSSSGTNNK
MEG-8.2	40	18	SSSGTNNKDTKSPNP	0	16266.9		0	15357.9
MEG-8.2	40	19	SSGTNNKDTKSPNPN	3352.95	9298.34		0	16266.9
MEG-8.2	40	20	SGTNNKDTKSPNPNT	4698.84	13337.8		3352.95	9298.34
MEG-8.2	40	21	GTNNKDTKSPNPNTT	4775.44	5473.41		4698.84	13337.8
MEG-8.2	40	22	TNNKDTKSPNPNTTE	4036.59	7740.31		4775.44	5473.41
MEG-8.2	40	23	NNKDTKSPNPNTTEA	3550.42	1428.4		4036.59	7740.31
MEG-8.2	40	24	NKDTKSPNPNTTEAK	1833.22	0		3550.42	1428.4
MEG-8.2	40	25	KDTKSPNPNTTEAKS	1420.13	0		20414.2	68903	NNKDTKSPNPNTTEA
MEG-8.2	40	26	DTKSPNPNTTEAKSL	2247.86	0
MEG-8.2	40	27	TKSPNPNTTEAKSLS	1915.65	0
MEG-8.2	40	28	KSPNPNTTEAKSLSL	1471.29	0
MEG-8.2	40	29	SPNPNTTEAKSLSLK	0	125.49
MEG-8.2	40	30	PNPNTTEAKSLSLKE	0	0
MEG-8.2	40	31	NPNTTEAKSLSLKER	321.67	1973.97		321.67	1973.97
MEG-8.2	40	32	PNTTEAKSLSLKERI	6517.18	8672.81		6517.18	8672.81
MEG-8.2	40	33	NTTEAKSLSLKERIM	5510.87	8256.17		5510.87	8256.17
MEG-8.2	40	34	TTEAKSLSLKERIMN	0	3379.35		0	3379.35
MEG-8.2	40	35	TEAKSLSLKERIMNK	0	1950.51		12349.7	22282.3	NTTEAKSLSLKERIM
MEG-8.2	40	36	EAKSLSLKERIMNKF	0	508.18
MEG-8.2	40	37	AKSLSLKERIMNKFN	0	0
MEG-8.2	40	38	KSLSLKERIMNKFNS	0	0
MEG-8.2	40	39	SLSLKERIMNKFNSI	0	864.65
MEG-8.2	40	40	LSLKERIMNKFNSIF	0	0
MEG-8.2	40	41	SLKERIMNKFNSIFG	0	0
MEG-8.2	40	42	LKERIMNKFNSIFGE	0	0
MEG-8.2	40	43	KERIMNKFNSIFGEE	782.77	244.55
MEG-8.2	40	44	ERIMNKFNSIFGEEE	8164.06	922.34		8164.06	922.34
MEG-8.2	40	45	RIMNKFNSIFGEEEY	14987.3	1187.95		14987.3	1187.95
MEG-8.2	40	46	IMNKFNSIFGEEEYN	9298.3	2070.91		9298.3	2070.91
MEG-8.2	40	47	MNKFNSIFGEEEYNP	8415.57	1406.02		8415.57	1406.02
MEG-8.2	40	48	NKFNSIFGEEEYNPP	7702.27	1193.73		7702.27	1193.73
MEG-8.2	40	49	KFNSIFGEEEYNPPK	3022.72	38.94		48567.5	6780.95	RIMNKFNSIFGEEEY
MEG-8.2	40	50	FNSIFGEEEYNPPKD	5531.47	1017.84		3022.72	38.94
MEG-8.2	40	51	NSIFGEEEYNPPKDS	3814.93	379.94		5531.47	1017.84
MEG-8.2	40	52	SIFGEEEYNPPKDSD	3773.98	845.98		3814.93	379.94
MEG-8.2	40	53	IFGEEEYNPPKDSDF	5584.59	1539.88		3773.98	845.98
MEG-8.2	40	54	FGEEEYNPPKDSDFT	11507.9	1209.05		5584.59	1539.88
MEG-8.2	40	55	GEEEYNPPKDSDFTE	6797	864.95		11507.9	1209.05
MEG-8.2	40	56	EEEYNPPKDSDFTER	3508.07	1287.97		6797	864.95
MEG-8.2	40	57	EEYNPPKDSDFTERL	2807.48	1171.82		40032.6	5896.58	GEEEYNPPKDSDFTE
MEG-8.2	40	58	EYNPPKDSDFTERLW	3415.74	1694.16
MEG-8.2	40	59	YNPPKDSDFTERLWM	3705.83	2990.62
MEG-8.2	40	60	NPPKDSDFTERLWML	1700.58	1383.03
MEG-8.2	40	61	PPKDSDFTERLWMLF	2624.13	1688.25
MEG-8.2	40	62	PKDSDFTERLWMLFK	0	58.84
MEG-8.2	40	63	KDSDFTERLWMLFKH	1150.62	1928.13
MEG-8.2	40	64	DSDFTERLWMLFKHC	7900.95	13280.1		7900.95	13280.1
MEG-8.2	40	65	SDFTERLWMLFKHCF	2860.82	1500.52		2860.82	1500.52
MEG-8.2	40	66	DFTERLWMLFKHCFL	1788.67	874.08		10761.8	14780.6	DSDFTERLWMLFKHC
MEG-8.2	40	67	FTERLWMLFKHCFLN	5817.33	46.36
MEG-8.2	42	2	TERLWMLFKHCFLNF	0	0
MEG-8.2	42	3	ERLWMLFKHCFLNFK	0	0
MEG-8.2	42	4	RLWMLFKHCFLNFKN	0	0
MEG-8.2	42	5	LWMLFKHCFLNFKNL	0	696.25
MEG-8.2	42	6	WMLFKHCFLNFKNLA	0	0
MEG-8.2	42	7	MLFKHCFLNFKNLAK	0	0
MEG-8.2	42	8	LFKHCFLNFKNLAKI	0	0
MEG-8.2	42	9	FKHCFLNFKNLAKIF	0	0
MEG-8.2	42	10	KHCFLNFKNLAKIFS	0	0
MEG-8.2	42	11	HCFLNFKNLAKIFST	0	0
MEG-8.2	42	12	CFLNFKNLAKIFSTG	0	0
MEG-8.2	42	13	FLNFKNLAKIFSTGS	0	0
MEG-8.2	42	14	LNFKNLAKIFSTGSG	0	0
MEG-8.2	42	15	NFKNLAKIFSTGSGS	0	0
MEG-8.2	42	16	FKNLAKIFSTGSGSG	0	0
MEG-8.2	42	17	KNLAKIFSTGSGSGS	0	0
MEG-8.2	42	18	NLAKIFSTGSGSGSG	0	0
MEG-8.2	42	19	LAKIFSTGSGSGSGS	0	0
MEG-8.2	42	20	AKIFSTGSGSGSGSP	0	0
MEG-8.2	42	21	KIFSTGSGSGSGSPL	0	0
MEG-8.2	42	22	IFSTGSGSGSGSPLD	2843.64	268.26
			Summ MEG-8.2	326239	349916
MEG-4.1N	42	23	FSTGSGSGSGSPLDD	2946.86	573.34
MEG-4.1N	42	24	STGSGSGSGSPLDDR	1352.74	108.2
MEG-4.1N	42	25	TGSGSGSGSPLDDRF	17019.2	1122.24		17019.2	1122.24
MEG-4.1N	42	26	GSGSGSGSPLDDRFN	13557.3	365.45		13557.3	365.45
MEG-4.1N	42	27	SGSGSGSPLDDRFND	13509.3	1348.03		13509.3	1348.03
MEG-4.1N	42	28	GSGSGSPLDDRFNDV	14546.4	1484.91		14546.4	1484.91
MEG-4.1N	42	29	SGSGSPLDDRFNDVN	8158.65	1020.18		8158.65	1020.18
MEG-4.1N	42	30	GSGSPLDDRFNDVNT	10767.7	2838.05		10767.7	2838.05
MEG-4.1N	42	31	SGSPLDDRFNDVNTI	11890.5	819.66		11890.5	819.66
MEG-4.1N	42	32	GSPLDDRFNDVNTIN	8545.82	1690.03		8545.82	1690.03
MEG-4.1N	42	33	SPLDDRFNDVNTINK	8324.35	3189.62		8324.35	3189.62
MEG-4.1N	42	34	PLDDRFNDVNTINKK	9887.39	3140.56		9887.39	3140.56
MEG-4.1N	42	35	LDDRFNDVNTINKKQ	9699.58	4618.5		9699.58	4618.5
MEG-4.1N	42	36	DDRFNDVNTINKKQF	9992.28	4876.27		9992.28	4876.27
MEG-4.1N	42	37	DRFNDVNTINKKQFT	0	1141.08		135898	26513.5	SPLDDRFNDVNTINK
MEG-4.1N	42	38	RFNDVNTINKKQFTE	1296.3	484.09
MEG-4.1N	42	39	FNDVNTINKKQFTEE	4960.65	1237.69		4960.65	1237.69
MEG-4.1N	42	40	NDVNTINKKQFTEEE	1498.15	358.86		1498.15	358.86
MEG-4.1N	42	41	DVNTINKKQFTEEEF	4128.03	748.94		4128.03	748.94
MEG-4.1N	42	42	VNTINKKQFTEEEFS	4720.65	811.29		4720.65	811.29
MEG-4.1N	42	43	NTINKKQFTEEEFSR	3076.21	757.41		3076.21	757.41
MEG-4.1N	42	44	TINKKQFTEEEFSRL	6014.26	914.83		6014.26	914.83
MEG-4.1N	42	45	INKKQFTEEEFSRLI	5213.6	865.37		5213.6	865.37
MEG-4.1N	42	46	NKKQFTEEEFSRLIN	5378.43	508.5		5378.43	508.5
MEG-4.1N	42	47	KKQFTEEEFSRLINS	5100.77	319.5		5100.77	319.5
MEG-4.1N	42	48	KQFTEEEFSRLINSM	4262.48	541.35		4262.48	541.35
MEG-4.1N	42	49	QFTEEEFSRLINSML	5922.19	855.84		5922.19	855.84
MEG-4.1N	42	50	FTEEEFSRLINSMLK	9812.59	104.9		9812.59	104.9
MEG-4.1N	42	51	TEEEFSRLINSMLKK	0	0		60088	8024.48	INKKQFTEEEFSRLI
MEG-4.1N	42	52	EEEFSRLINSMLKKY	0	0
MEG-4.1N	42	53	EEFSRLINSMLKKYE	0	140.29
MEG-4.1N	42	54	EFSRLINSMLKKYED	7.57	0
MEG-4.1N	42	55	FSRLINSMLKKYEDK	0	0
MEG-4.1N	42	56	SRLINSMLKKYEDKN	0	0
MEG-4.1N	42	57	RLINSMLKKYEDKNV	0	0
MEG-4.1N	42	58	LINSMLKKYEDKNVD	0	0
MEG-4.1N	42	59	INSMLKKYEDKNVDI	0	0
MEG-4.1N	42	60	NSMLKKYEDKNVDIR	0	0
MEG-4.1N	42	61	SMLKKYEDKNVDIRI	0	0
MEG-4.1N	42	62	MLKKYEDKNVDIRII	0	0
MEG-4.1N	42	63	LKKYEDKNVDIRIIG	0	0
MEG-4.1N	42	64	KKYEDKNVDIRIIGN	0	0
MEG-4.1N	42	65	KYEDKNVDIRIIGNK	0	0
MEG-4.1N	42	66	YEDKNVDIRIIGNKK	0	0
MEG-4.1N	42	67	EDKNVDIRIIGNKKD	0	0
MEG-4.1N	44	2	DKNVDIRIIGNKKDK	0	0
MEG-4.1N	44	3	KNVDIRIIGNKKDKQ	0	0
MEG-4.1N	44	4	NVDIRIIGNKKDKQP	0	0
MEG-4.1N	44	5	VDIRIIGNKKDKQPT	0	0
MEG-4.1N	44	6	DIRIIGNKKDKQPTQ	0	0
MEG-4.1N	44	7	IRIIGNKKDKQPTQK	0	0
MEG-4.1N	44	8	RIIGNKKDKQPTQKG	0	0
MEG-4.1N	44	9	IIGNKKDKQPTQKGS	0	0
MEG-4.1N	44	10	IGNKKDKQPTQKGSG	0	125.96
MEG-4.1N	44	11	GNKKDKQPTQKGSGS	0	0
MEG-4.1N	44	12	NKKDKQPTQKGSGSG	0	0
MEG-4.1N	44	13	KKDKQPTQKGSGSGS	0	0
MEG-4.1N	44	14	KDKQPTQKGSGSGSG	0	0
MEG-4.1N	44	15	DKQPTQKGSGSGSGK	0	0
MEG-4.1N	44	16	KQPTQKGSGSGSGKP	0	0
MEG-4.1N	44	17	QPTQKGSGSGSGKPK	0	0
MEG-4.1N	44	18	PTQKGSGSGSGKPKS	0	0
			Summ MEG-4.1N	201590	37110.9
MEG-4.1C	44	19	TQKGSGSGSGKPKSI	0	0
MEG-4.1C	44	20	QKGSGSGSGKPKSIA	0	0
MEG-4.1C	44	21	KGSGSGSGKPKSIAD	0	0
MEG-4.1C	44	22	GSGSGSGKPKSIADI	0	0
MEG-4.1C	44	23	SGSGSGKPKSIADIF	0	0
MEG-4.1C	44	24	GSGSGKPKSIADIFL	0	0
MEG-4.1C	44	25	SGSGKPKSIADIFLI	0	0
MEG-4.1C	44	26	GSGKPKSIADIFLIN	0	0
MEG-4.1C	44	27	SGKPKSIADIFLINK	0	0
MEG-4.1C	44	28	GKPKSIADIFLINKP	0	0
MEG-4.1C	44	29	KPKSIADIFLINKPK	0	0
MEG-4.1C	44	30	PKSIADIFLINKPKV	0	0
MEG-4.1C	44	31	KSIADIFLINKPKVP	0	0
MEG-4.1C	44	32	SIADIFLINKPKVPL	0	0
MEG-4.1C	44	33	IADIFLINKPKVPLW	0	0
MEG-4.1C	44	34	ADIFLINKPKVPLWI	228.31	517.63
MEG-4.1C	44	35	DIFLINKPKVPLWIV	0	0
MEG-4.1C	44	36	IFLINKPKVPLWIVN	0	0
MEG-4.1C	44	37	FLINKPKVPLWIVNP	0	0
MEG-4.1C	44	38	LINKPKVPLWIVNPL	0	0
MEG-4.1C	44	39	INKPKVPLWIVNPLY	0	0
MEG-4.1C	44	40	NKPKVPLWIVNPLYY	0	0
MEG-4.1C	44	41	KPKVPLWIVNPLYYM	0	1004.21
MEG-4.1C	44	42	PKVPLWIVNPLYYMV	0	236.83
MEG-4.1C	44	43	KVPLWIVNPLYYMVE	0	276.81
MEG-4.1C	44	44	VPLWIVNPLYYMVEK	0	0
MEG-4.1C	44	45	PLWIVNPLYYMVEKF	578.3	448.81
MEG-4.1C	44	46	LWIVNPLYYMVEKFV	0	39.41
MEG-4.1C	44	47	WIVNPLYYMVEKFVQ	0	0
MEG-4.1C	44	48	IVNPLYYMVEKFVQI	65.67	0
MEG-4.1C	44	49	VNPLYYMVEKFVQIM	145.41	2852.47
MEG-4.1C	44	50	NPLYYMVEKFVQIMG	0	1086.7
MEG-4.1C	44	51	PLYYMVEKFVQIMGY	307.1	1924.13
MEG-4.1C	44	52	LYYMVEKFVQIMGYL	0	1569.18
MEG-4.1C	44	53	YYMVEKFVQIMGYLL	495.59	1592.16
MEG-4.1C	44	54	YMVEKFVQIMGYLLE	581.13	1401.32
MEG-4.1C	44	55	MVEKFVQIMGYLLED	759.29	1207.18
MEG-4.1C	44	56	VEKFVQIMGYLLEDD	4403.9	1692.69		4403.9	1692.69
MEG-4.1C	44	57	EKFVQIMGYLLEDDD	3956.91	2313.99		3956.91	2313.99
MEG-4.1C	44	58	KFVQIMGYLLEDDDT	4434.83	2718.23		4434.83	2718.23
MEG-4.1C	44	59	FVQIMGYLLEDDDTL	4200.97	2649.88		4200.97	2649.88
MEG-4.1C	44	60	VQIMGYLLEDDDTLE	3363.55	2383.47		3363.55	2383.47
MEG-4.1C	44	61	QIMGYLLEDDDTLEL	3427.69	2282.52		3427.69	2282.52
MEG-4.1C	44	62	IMGYLLEDDDTLELN	3336.63	2436.55		3336.63	2436.55
MEG-4.1C	44	63	MGYLLEDDDTLELNL	2668.02	2675.75		2668.02	2675.75
MEG-4.1C	44	64	GYLLEDDDTLELNLP	2669.93	2310.86		2669.93	2310.86
MEG-4.1C	44	65	YLLEDDDTLELNLPK	2441.93	2169.36		2441.93	2169.36
MEG-4.1C	44	66	LLEDDDTLELNLPKY	4865.35	4669.13		34904.4	23633.3	FVQIMGYLLEDDDTL
MEG-4.1C	44	67	LEDDDTLELNLPKYY	6594.51	6159.3		4865.35	4669.13
MEG-4.1C	46	2	EDDDTLELNLPKYYY	6501.13	9503.18		6594.51	6159.3
MEG-4.1C	46	3	DDDTLELNLPKYYYD	7998.31	18421.5		6501.13	9503.18
MEG-4.1C	46	4	DDTLELNLPKYYYDK	2075.99	6754.18		7998.31	18421.5
MEG-4.1C	46	5	DTLELNLPKYYYDKS	0	292.51		2075.99	6754.18
MEG-4.1C	46	6	TLELNLPKYYYDKSI	948.82	1640.36		28035.3	45507.3	DDDTLELNLPKYYYD
MEG-4.1C	46	7	LELNLPKYYYDKSIG	0	439.28
MEG-4.1C	46	8	ELNLPKYYYDKSIGS	1033.49	2058.44
MEG-4.1C	46	9	LNLPKYYYDKSIGSG	0	0
MEG-4.1C	46	10	NLPKYYYDKSIGSGS	2425.45	948.39
MEG-4.1C	46	11	LPKYYYDKSIGSGSG	0	0
MEG-4.1C	46	12	PKYYYDKSIGSGSGS	0	0
MEG-4.1C	46	13	KYYYDKSIGSGSGSG	0	0
MEG-4.1C	46	14	YYYDKSIGSGSGSGK	0	0
MEG-4.1C	46	15	YYDKSIGSGSGSGKF	2202.16	0
MEG-4.1C	46	16	YDKSIGSGSGSGKFE	84.9	742.7
MEG-4.1C	46	17	DKSIGSGSGSGKFEH	0	0
			Summ MEG-4.1C	72795.3	89419.1
MEG-8.1	46	18	KSIGSGSGSGKFEHT	0	0
MEG-8.1	46	19	SIGSGSGSGKFEHTT	0	0
MEG-8.1	46	20	IGSGSGSGKFEHTTS	0	0
MEG-8.1	46	21	GSGSGSGKFEHTTSG	0	0
MEG-8.1	46	22	SGSGSGKFEHTTSGI	0	0
MEG-8.1	46	23	GSGSGKFEHTTSGIR	0	0
MEG-8.1	46	24	SGSGKFEHTTSGIRN	0	0
MEG-8.1	46	25	GSGKFEHTTSGIRNP	0	0
MEG-8.1	46	26	SGKFEHTTSGIRNPS	0	0
MEG-8.1	46	27	GKFEHTTSGIRNPSK	0	0
MEG-8.1	46	28	KFEHTTSGIRNPSKL	0	0
MEG-8.1	46	29	FEHTTSGIRNPSKLS	1695.7	0
MEG-8.1	46	30	EHTTSGIRNPSKLSD	0	0
MEG-8.1	46	31	HTTSGIRNPSKLSDS	0	0
MEG-8.1	46	32	TTSGIRNPSKLSDSN	0	0
MEG-8.1	46	33	TSGIRNPSKLSDSNA	0	0
MEG-8.1	46	34	SGIRNPSKLSDSNAS	0	0
MEG-8.1	46	35	GIRNPSKLSDSNASK	0	0
MEG-8.1	46	36	IRNPSKLSDSNASKT	0	0
MEG-8.1	46	37	RNPSKLSDSNASKTL	0	0
MEG-8.1	46	38	NPSKLSDSNASKTLS	0	0
MEG-8.1	46	39	PSKLSDSNASKTLSL	0	0
MEG-8.1	46	40	SKLSDSNASKTLSLK	0	0
MEG-8.1	46	41	KLSDSNASKTLSLKN	0	0
MEG-8.1	46	42	LSDSNASKTLSLKNL	0	28.22
MEG-8.1	46	43	SDSNASKTLSLKNLT	0	0
MEG-8.1	46	44	DSNASKTLSLKNLTD	0	0
MEG-8.1	46	45	SNASKTLSLKNLTDH	0	0
MEG-8.1	46	46	NASKTLSLKNLTDHY	0	0
MEG-8.1	46	47	ASKTLSLKNLTDHYI	0	0
MEG-8.1	46	48	SKTLSLKNLTDHYIH	0	0
MEG-8.1	46	49	KTLSLKNLTDHYIHT	0	0
MEG-8.1	46	50	TLSLKNLTDHYIHTP	0	0
MEG-8.1	46	51	LSLKNLTDHYIHTPQ	0	0
MEG-8.1	46	52	SLKNLTDHYIHTPQK	0	0
MEG-8.1	46	53	LKNLTDHYIHTPQKS	0	0
MEG-8.1	46	54	KNLTDHYIHTPQKSN	0	0
MEG-8.1	46	55	NLTDHYIHTPQKSNN	0	0
MEG-8.1	46	56	LTDHYIHTPQKSNNG	0	0
MEG-8.1	46	57	TDHYIHTPQKSNNGT	0	0
MEG-8.1	46	58	DHYIHTPQKSNNGTS	0	0
MEG-8.1	46	59	HYIHTPQKSNNGTSC	0	0
MEG-8.1	46	60	YIHTPQKSNNGTSCN	0	0
MEG-8.1	46	61	IHTPQKSNNGTSCNG	0	0
MEG-8.1	46	62	HTPQKSNNGTSCNGK	0	0
MEG-8.1	46	63	TPQKSNNGTSCNGKD	0	0
MEG-8.1	46	64	PQKSNNGTSCNGKDT	0	0
MEG-8.1	46	65	QKSNNGTSCNGKDTC	0	0
MEG-8.1	46	66	KSNNGTSCNGKDTCK	0	0
MEG-8.1	46	67	SNNGTSCNGKDTCKL	0	0
MEG-8.1	48	2	NNGTSCNGKDTCKLP	0	0
MEG-8.1	48	3	NGTSCNGKDTCKLPN	0	0
MEG-8.1	48	4	GTSCNGKDTCKLPNP	0	0
MEG-8.1	48	5	TSCNGKDTCKLPNPS	0	0
MEG-8.1	48	6	SCNGKDTCKLPNPSQ	0	0
MEG-8.1	48	7	CNGKDTCKLPNPSQK	0	0
MEG-8.1	48	8	NGKDTCKLPNPSQKG	0	0
MEG-8.1	48	9	GKDTCKLPNPSQKGF	0	0
MEG-8.1	48	10	KDTCKLPNPSQKGFT	0	0
MEG-8.1	48	11	DTCKLPNPSQKGFTN	0	0
MEG-8.1	48	12	TCKLPNPSQKGFTNT	0	0
MEG-8.1	48	13	CKLPNPSQKGFTNTT	0	790.35
MEG-8.1	48	14	KLPNPSQKGFTNTTS	0	507.2
MEG-8.1	48	15	LPNPSQKGFTNTTSL	0	257.41
MEG-8.1	48	16	PNPSQKGFTNTTSLP	0	0
MEG-8.1	48	17	NPSQKGFTNTTSLPH	0	0
MEG-8.1	48	18	PSQKGFTNTTSLPHT	0	0
MEG-8.1	48	19	SQKGFTNTTSLPHTQ	0	0
MEG-8.1	48	20	QKGFTNTTSLPHTQS	0	0
MEG-8.1	48	21	KGFTNTTSLPHTQSH	0	0
MEG-8.1	48	22	GFTNTTSLPHTQSHN	0	0
MEG-8.1	48	23	FTNTTSLPHTQSHNS	0	0
MEG-8.1	48	24	TNTTSLPHTQSHNST	0	0
MEG-8.1	48	25	NTTSLPHTQSHNSTV	0	0
MEG-8.1	48	26	TTSLPHTQSHNSTVA	0	0
MEG-8.1	48	27	TSLPHTQSHNSTVAP	0	0
MEG-8.1	48	28	SLPHTQSHNSTVAPS	0	0
MEG-8.1	48	29	LPHTQSHNSTVAPSV	0	0
MEG-8.1	48	30	PHTQSHNSTVAPSVP	0	0
MEG-8.1	48	31	HTQSHNSTVAPSVPK	0	0
MEG-8.1	48	32	TQSHNSTVAPSVPKP	0	0
MEG-8.1	48	33	QSHNSTVAPSVPKPT	0	0
MEG-8.1	48	34	SHNSTVAPSVPKPTR	0	0
MEG-8.1	48	35	HNSTVAPSVPKPTRQ	0	0
MEG-8.1	48	36	NSTVAPSVPKPTRQE	0	0
MEG-8.1	48	37	STVAPSVPKPTRQEI	0	0
MEG-8.1	48	38	TVAPSVPKPTRQEIP	0	0
MEG-8.1	48	39	VAPSVPKPTRQEIPR	0	0
MEG-8.1	48	40	APSVPKPTRQEIPRS	0	0
MEG-8.1	48	41	PSVPKPTRQEIPRSG	0	0
MEG-8.1	48	42	SVPKPTRQEIPRSGT	0	0
MEG-8.1	48	43	VPKPTRQEIPRSGTI	0	584.01
MEG-8.1	48	44	PKPTRQEIPRSGTIV	0	407.39
MEG-8.1	48	45	KPTRQEIPRSGTIVN	0	413.73
MEG-8.1	48	46	PTRQEIPRSGTIVNG	0	0
MEG-8.1	48	47	TRQEIPRSGTIVNGT	0	0
MEG-8.1	48	48	RQEIPRSGTIVNGTK	0	0
MEG-8.1	48	49	QEIPRSGTIVNGTKP	0	0
MEG-8.1	48	50	EIPRSGTIVNGTKPT	0	0
MEG-8.1	48	51	IPRSGTIVNGTKPTP	0	0
MEG-8.1	48	52	PRSGTIVNGTKPTPG	0	0
MEG-8.1	48	53	RSGTIVNGTKPTPGK	0	0
MEG-8.1	48	54	SGTIVNGTKPTPGKP	0	0
MEG-8.1	48	55	GTIVNGTKPTPGKPV	0	0
MEG-8.1	48	56	TIVNGTKPTPGKPVV	0	0
MEG-8.1	48	57	IVNGTKPTPGKPVVN	0	0
MEG-8.1	48	58	VNGTKPTPGKPVVNG	0	0
MEG-8.1	48	59	NGTKPTPGKPVVNGT	0	0
MEG-8.1	48	60	GTKPTPGKPVVNGTK	0	0
MEG-8.1	48	61	TKPTPGKPVVNGTKP	0	0
MEG-8.1	48	62	KPTPGKPVVNGTKPT	0	0
MEG-8.1	48	63	PTPGKPVVNGTKPTP	0	0
MEG-8.1	48	64	TPGKPVVNGTKPTPG	0	0
MEG-8.1	48	65	PGKPVVNGTKPTPGK	0	0
MEG-8.1	48	66	GKPVVNGTKPTPGKP	0	0
MEG-8.1	48	67	KPVVNGTKPTPGKPE	0	0
MEG-8.1	50	2	PVVNGTKPTPGKPES	0	0
MEG-8.1	50	3	VVNGTKPTPGKPESF	0	0
MEG-8.1	50	4	VNGTKPTPGKPESFL	1718.58	0
MEG-8.1	50	5	NGTKPTPGKPESFLK	0	0
MEG-8.1	50	6	GTKPTPGKPESFLKR	0	0
MEG-8.1	50	7	TKPTPGKPESFLKRV	0	0
MEG-8.1	50	8	KPTPGKPESFLKRVG	0	0
MEG-8.1	50	9	PTPGKPESFLKRVGD	0	0
MEG-8.1	50	10	TPGKPESFLKRVGDG	0	0
MEG-8.1	50	11	PGKPESFLKRVGDGF	0	0
MEG-8.1	50	12	GKPESFLKRVGDGFF	278.81	68.06
MEG-8.1	50	13	KPESFLKRVGDGFFD	1312.85	828.74
MEG-8.1	50	14	PESFLKRVGDGFFDL	1656.83	1233.39
MEG-8.1	50	15	ESFLKRVGDGFFDLF	1252.84	1060.44
MEG-8.1	50	16	SFLKRVGDGFFDLFS	1163.15	829.85
MEG-8.1	50	17	FLKRVGDGFFDLFSE	2569.1	1074.63
MEG-8.1	50	18	LKRVGDGFFDLFSEQ	1907.87	363.36
MEG-8.1	50	19	KRVGDGFFDLFSEQE	3233.59	860.73		3233.59	860.73
MEG-8.1	50	20	RVGDGFFDLFSEQEF	4215.17	1730.63		4215.17	1730.63
MEG-8.1	50	21	VGDGFFDLFSEQEFH	4429.95	1616.39		4429.95	1616.39
MEG-8.1	50	22	GDGFFDLFSEQEFHP	6698.38	1648.66		6698.38	1648.66
MEG-8.1	50	23	DGFFDLFSEQEFHPI	4295.1	758.91		4295.1	758.91
MEG-8.1	50	24	GFFDLFSEQEFHPIN	5313.18	545.55		5313.18	545.55
MEG-8.1	50	25	FFDLFSEQEFHPINH	9882.22	767.2		9882.22	767.2
MEG-8.1	50	26	FDLFSEQEFHPINHK	7925.04	0		7925.04	0
MEG-8.1	50	27	DLFSEQEFHPINHKS	0	0		45992.6	7928.07	FFDLFSEQEFHPINH
MEG-8.1	50	28	LFSEQEFHPINHKSY	1449.17	240.23
MEG-8.1	50	29	FSEQEFHPINHKSYL	8274.57	431.25
MEG-8.1	50	30	SEQEFHPINHKSYLF	443.21	640.31
MEG-8.1	50	31	EQEFHPINHKSYLFN	563.37	0
MEG-8.1	50	32	QEFHPINHKSYLFNF	1461.42	169.67
MEG-8.1	50	33	EFHPINHKSYLFNFW	2569.29	0
MEG-8.1	50	34	FHPINHKSYLFNFWY	1339.82	26.93
MEG-8.1	50	35	HPINHKSYLFNFWYL	712.5	206.81
MEG-8.1	50	36	PINHKSYLFNFWYLF	714.87	0
MEG-8.1	50	37	INHKSYLFNFWYLFR	74.42	0
MEG-8.1	50	38	NHKSYLFNFWYLFRT	0	0
MEG-8.1	50	39	HKSYLFNFWYLFRTS	0	0
MEG-8.1	50	40	KSYLFNFWYLFRTSF	0	0
MEG-8.1	50	41	SYLFNFWYLFRTSFL	0	0
MEG-8.1	50	42	YLFNFWYLFRTSFLN	359.46	50.5
MEG-8.1	50	43	LFNFWYLFRTSFLNL	94.22	73.58
MEG-8.1	50	44	FNFWYLFRTSFLNLK	0	0
MEG-8.1	50	45	NFWYLFRTSFLNLKN	0	0
MEG-8.1	50	46	FWYLFRTSFLNLKNM	0	0
MEG-8.1	50	47	WYLFRTSFLNLKNMK	0	0
MEG-8.1	50	48	YLFRTSFLNLKNMKN	0	0
MEG-8.1	50	49	LFRTSFLNLKNMKNL	0	2679.29
MEG-8.1	50	50	FRTSFLNLKNMKNLL	0	0
MEG-8.1	50	51	RTSFLNLKNMKNLLL	0	0
MEG-8.1	50	52	TSFLNLKNMKNLLLG	0	0
MEG-8.1	50	53	SFLNLKNMKNLLLGS	0	0
MEG-8.1	50	54	FLNLKNMKNLLLGSG	0	0
MEG-8.1	50	55	LNLKNMKNLLLGSGS	0	0
MEG-8.1	50	56	NLKNMKNLLLGSGSG	0	0
MEG-8.1	50	57	LKNMKNLLLGSGSGS	0	0
MEG-8.1	50	58	KNMKNLLLGSGSGSG	0	0
MEG-8.1	50	59	NMKNLLLGSGSGSGS	0	0
MEG-8.1	50	60	MKNLLLGSGSGSGSG	0	0
MEG-8.1	50	61	KNLLLGSGSGSGSGE	0	0
MEG-8.1	50	62	NLLLGSGSGSGSGEN	5208.45	0
MEG-8.1	50	63	LLLGSGSGSGSGENY	10334.5	2751.56
			Summ MEG-8.1	93147.6	23645
MEG-12	50	64	LLGSGSGSGSGENYE	9309.38	4604.99		9309.38	4604.99
MEG-12	50	65	LGSGSGSGSGENYEQ	24281.7	13015		24281.7	13015
MEG-12	50	66	GSGSGSGSGENYEQQ	22560.2	13786.5		22560.2	13786.5
MEG-12	50	67	SGSGSGSGENYEQQL	24878.2	20200		24878.2	20200
MEG-12	52	2	GSGSGSGENYEQQLQ	8271.95	3969.71		8271.95	3969.71
MEG-12	52	3	SGSGSGENYEQQLQQ	10765.1	5121.03		10765.1	5121.03
MEG-12	52	4	GSGSGENYEQQLQQP	11139.6	7050.95		11139.6	7050.95
MEG-12	52	5	SGSGENYEQQLQQPK	8181.44	6007.87		8181.44	6007.87
MEG-12	52	6	GSGENYEQQLQQPKA	8393.97	5391.28		8393.97	5391.28
MEG-12	52	7	SGENYEQQLQQPKAY	9412.02	3079.42		9412.02	3079.42
MEG-12	52	8	GENYEQQLQQPKAYG	2747.03	627.12		137194	82226.8	SGENYEQQLQQPKAY
MEG-12	52	9	ENYEQQLQQPKAYGI	2929.15	1709.65
MEG-12	52	10	NYEQQLQQPKAYGIW	0	705.87
MEG-12	52	11	YEQQLQQPKAYGIWS	0	0
MEG-12	52	12	EQQLQQPKAYGIWSL	0	0
MEG-12	52	13	QQLQQPKAYGIWSLF	0	0
MEG-12	52	14	QLQQPKAYGIWSLFS	0	0
MEG-12	52	15	LQQPKAYGIWSLFSY	0	0
MEG-12	52	16	QQPKAYGIWSLFSYF	0	0
MEG-12	52	17	QPKAYGIWSLFSYFY	29.17	0
MEG-12	52	18	PKAYGIWSLFSYFYK	0	0
MEG-12	52	19	KAYGIWSLFSYFYKT	0	0
MEG-12	52	20	AYGIWSLFSYFYKTF	0	0
MEG-12	52	21	YGIWSLFSYFYKTFK	0	0
MEG-12	52	22	GIWSLFSYFYKTFKV	0	0
MEG-12	52	23	IWSLFSYFYKTFKVF	0	0
MEG-12	52	24	WSLFSYFYKTFKVFC	0	0
MEG-12	52	25	SLFSYFYKTFKVFCS	0	0
MEG-12	52	26	LFSYFYKTFKVFCSV	0	0
MEG-12	52	27	FSYFYKTFKVFCSVS	0	0
MEG-12	52	28	SYFYKTFKVFCSVSN	0	0
MEG-12	52	29	YFYKTFKVFCSVSNM	0	0
MEG-12	52	30	FYKTFKVFCSVSNMV	0	0
MEG-12	52	31	YKTFKVFCSVSNMVN	0	942.98
MEG-12	52	32	KTFKVFCSVSNMVNW	0	0
MEG-12	52	33	TFKVFCSVSNMVNWI	0	0
MEG-12	52	34	FKVFCSVSNMVNWIF	55.09	0
MEG-12	52	35	KVFCSVSNMVNWIFG	0	0
MEG-12	52	36	VFCSVSNMVNWIFGG	0	0
MEG-12	52	37	FCSVSNMVNWIFGGS	0	0
MEG-12	52	38	CSVSNMVNWIFGGSG	0	0
MEG-12	52	39	SVSNMVNWIFGGSGS	0	0
MEG-12	52	40	VSNMVNWIFGGSGSG	0	0
MEG-12	52	41	SNMVNWIFGGSGSGS	0	0
MEG-12	52	42	NMVNWIFGGSGSGSG	0	0
MEG-12	52	43	MVNWIFGGSGSGSGF	0	298.08
MEG-12	52	44	VNWIFGGSGSGSGFV	95.83	40.83
MEG-12	52	45	NWIFGGSGSGSGFVV	437.03	0
MEG-12	52	46	WIFGGSGSGSGFVVH	748.95	164.3
			Summ MEG-12	144236	86715.6
MEG-9	52	47	IFGGSGSGSGFVVHE	4505.51	754.23		4505.51	754.23
MEG-9	52	48	FGGSGSGSGFVVHES	3197.72	380.54		3197.72	380.54
MEG-9	52	49	GGSGSGSGFVVHESS	1157.65	0		1157.65	0
MEG-9	52	50	GSGSGSGFVVHESST	1876.69	0		1876.69	0
MEG-9	52	51	SGSGSGFVVHESSTE	3544.52	476.91		3544.52	476.91
MEG-9	52	52	GSGSGFVVHESSTEG	2055.09	0		2055.09	0
MEG-9	52	53	SGSGFVVHESSTEGQ	0	0		16337.2	1611.68	FVVHESSTEG
MEG-9	52	54	GSGFVVHESSTEGQN	3411.93	223.21		3411.93	223.21
MEG-9	52	55	SGFVVHESSTEGQNH	1877.72	339.52		1877.72	339.52
MEG-9	52	56	GFVVHESSTEGQNHE	5901.45	670.89		5901.45	670.89
MEG-9	52	57	FVVHESSTEGQNHEE	8031.53	2150.34		8031.53	2150.34
MEG-9	52	58	VVHESSTEGQNHEES	5751.51	578.9		5751.51	578.9
MEG-9	52	59	VHESSTEGQNHEESQ	4850.41	580.75		4850.41	580.75
MEG-9	52	60	HESSTEGQNHEESQF	4569.62	1192.4		4569.62	1192.4
MEG-9	52	61	ESSTEGQNHEESQFF	4686.07	2578.59		4686.07	2578.59
MEG-9	52	62	SSTEGQNHEESQFFL	3341.87	2959.47		3341.87	2959.47
MEG-9	52	63	STEGQNHEESQFFLA	1500.16	3565.81		42422.1	11274.1	STEGQNHEESQFFLA
MEG-9	52	64	TEGQNHEESQFFLAP	892.25	3237.19
MEG-9	52	65	EGQNHEESQFFLAPL	2226.16	2643.12
MEG-9	52	66	GQNHEESQFFLAPLA	16.6	2441.3
MEG-9	52	67	QNHEESQFFLAPLAA	0	520.9
MEG-9	54	2	NHEESQFFLAPLAAA	0	0
MEG-9	54	3	HEESQFFLAPLAAAA	0	0
MEG-9	54	4	EESQFFLAPLAAAAG	0	118.8
MEG-9	54	5	ESQFFLAPLAAAAGA	0	0
MEG-9	54	6	SQFFLAPLAAAAGAH	0	0
MEG-9	54	7	QFFLAPLAAAAGAHF	0	0
MEG-9	54	8	FFLAPLAAAAGAHFL	0	0
MEG-9	54	9	FLAPLAAAAGAHFLQ	0	0
MEG-9	54	10	LAPLAAAAGAHFLQF	0	6.84
MEG-9	54	11	APLAAAAGAHFLQFL	0	0
MEG-9	54	12	PLAAAAGAHFLQFLN	0	0
MEG-9	54	13	LAAAAGAHFLQFLNG	0	0
MEG-9	54	14	AAAAGAHFLQFLNGC	0	0
MEG-9	54	15	AAAGAHFLQFLNGCF	403.39	0
MEG-9	54	16	AAGAHFLQFLNGCFL	0	0
MEG-9	54	17	AGAHFLQFLNGCFLN	0	0
MEG-9	54	18	GAHFLQFLNGCFLNM	0	0
MEG-9	54	19	AHFLQFLNGCFLNMD	348.12	0
MEG-9	54	20	HFLQFLNGCFLNMDN	577.05	0
MEG-9	54	21	FLQFLNGCFLNMDNL	514.45	0
MEG-9	54	22	LQFLNGCFLNMDNLK	0	0
MEG-9	54	23	QFLNGCFLNMDNLKK	0	0
MEG-9	54	24	FLNGCFLNMDNLKKL	0	0
MEG-9	54	25	LNGCFLNMDNLKKLV	0	0
MEG-9	54	26	NGCFLNMDNLKKLVF	0	0
MEG-9	54	27	GCFLNMDNLKKLVFP	0	0
MEG-9	54	28	CFLNMDNLKKLVFPG	0	0
MEG-9	54	29	FLNMDNLKKLVFPGG	0	0
MEG-9	54	30	LNMDNLKKLVFPGGS	0	0
MEG-9	54	31	NMDNLKKLVFPGGSG	0	0
MEG-9	54	32	MDNLKKLVFPGGSGS	0	0
MEG-9	54	33	DNLKKLVFPGGSGSG	0	0
MEG-9	54	34	NLKKLVFPGGSGSGS	0	0
MEG-9	54	35	LKKLVFPGGSGSGSG	0	0
MEG-9	54	36	KKLVFPGGSGSGSGP	0	0
MEG-9	54	37	KLVFPGGSGSGSGPI	0	0
MEG-9	54	38	LVFPGGSGSGSGPIQ	0	0
MEG-9	54	39	VFPGGSGSGSGPIQI	0	0
			Summ MEG-9	65237.5	25419.7
Apoferritin 2	54	40	FPGGSGSGSGPIQIH	0	0
Apoferritin 2	54	41	PGGSGSGSGPIQIHG	0	0
Apoferritin 2	54	42	GGSGSGSGPIQIHGE	0	0
Apoferritin 2	54	43	GSGSGSGPIQIHGEV	0	0
Apoferritin 2	54	44	SGSGSGPIQIHGEVE	12182.1	0		12182.1	0
Apoferritin 2	54	45	GSGSGPIQIHGEVED	23874.4	87.72		23874.4	87.72
Apoferritin 2	54	46	SGSGPIQIHGEVEDP	16737.8	55.64		16737.8	55.64
Apoferritin 2	54	47	GSGPIQIHGEVEDPI	14594	0		14594	0
Apoferritin 2	54	48	SGPIQIHGEVEDPIA	12284.7	0		12284.7	0
Apoferritin 2	54	49	GPIQIHGEVEDPIAL	7759.99	0		7759.99	0
Apoferritin 2	54	50	PIQIHGEVEDPIALD	4094.85	333.59		87433	143.36	GSGSGPIQIHGEVED
Apoferritin 2	54	51	IQIHGEVEDPIALDN	6202.96	389.27		4094.85	333.59
Apoferritin 2	54	52	QIHGEVEDPIALDNQ	5125.08	355.25		6202.96	389.27
Apoferritin 2	54	53	IHGEVEDPIALDNQV	6637.77	55.81		5125.08	355.25
Apoferritin 2	54	54	HGEVEDPIALDNQVE	6100.28	126.08		6637.77	55.81
Apoferritin 2	54	55	GEVEDPIALDNQVEE	4494.06	305.36		6100.28	126.08
Apoferritin 2	54	56	EVEDPIALDNQVEEG	733.7	181.6		4494.06	305.36
Apoferritin 2	54	57	VEDPIALDNQVEEGL	1163.84	322.44		32655	1565.36	EVEDPIALDNQVEEG
Apoferritin 2	54	58	EDPIALDNQVEEGLN	53	178.6
Apoferritin 2	54	59	DPIALDNQVEEGLND	731.71	746.77
Apoferritin 2	54	60	PIALDNQVEEGLNDQ	1140.36	53.96
Apoferritin 2	54	61	IALDNQVEEGLNDQI	6854.18	596.69		6854.18	596.69
Apoferritin 2	54	62	ALDNQVEEGLNDQIL	7402.51	588.53		7402.51	588.53
Apoferritin 2	54	63	LDNQVEEGLNDQILN	5622.61	184.51		5622.61	184.51
Apoferritin 2	54	64	DNQVEEGLNDQILNE	10712.4	612.38		10712.4	612.38
Apoferritin 2	54	65	NQVEEGLNDQILNEY	9285.01	824.97		9285.01	824.97
Apoferritin 2	54	66	QVEEGLNDQILNEYE	5903.76	1663.2		5903.76	1663.2
Apoferritin 2	54	67	VEEGLNDQILNEYEA	3085.63	893.29		45780.4	4470.28	QVEEGLNDQILNEYE
Apoferritin 2	56	2	EEGLNDQILNEYEAF	280.76	84.55
Apoferritin 2	56	3	EGLNDQILNEYEAFY	2716.93	708.19
Apoferritin 2	56	4	GLNDQILNEYEAFYI	1537.36	1207.51
Apoferritin 2	56	5	LNDQILNEYEAFYIY	1332.72	1155.95
Apoferritin 2	56	6	NDQILNEYEAFYIYD	2572.75	586.67
Apoferritin 2	56	7	DQILNEYEAFYIYDH	2830.22	621.8
Apoferritin 2	56	8	QILNEYEAFYIYDHM	3296.2	819.41
Apoferritin 2	56	9	ILNEYEAFYIYDHMV	2475.46	516.9
Apoferritin 2	56	10	LNEYEAFYIYDHMVS	1560.72	69.11
Apoferritin 2	56	11	NEYEAFYIYDHMVSY	1771.14	300.62
Apoferritin 2	56	12	EYEAFYIYDHMVSYL	2164.27	39.46
Apoferritin 2	56	13	YEAFYIYDHMVSYLS	1002.4	0
Apoferritin 2	56	14	EAFYIYDHMVSYLSR	504.86	0
Apoferritin 2	56	15	AFYIYDHMVSYLSRP	408.7	0
Apoferritin 2	56	16	FYIYDHMVSYLSRPE	1142.44	0
Apoferritin 2	56	17	YIYDHMVSYLSRPEV	1467.9	0
Apoferritin 2	56	18	IYDHMVSYLSRPEVG	1667.75	0
Apoferritin 2	56	19	YDHMVSYLSRPEVGL	4886.04	1.01
Apoferritin 2	56	20	DHMVSYLSRPEVGLS	0	0
Apoferritin 2	56	21	HMVSYLSRPEVGLSG	0	364.42
Apoferritin 2	56	22	MVSYLSRPEVGLSGF	0	0
Apoferritin 2	56	23	VSYLSRPEVGLSGFA	0	0
Apoferritin 2	56	24	SYLSRPEVGLSGFAK	0	0
Apoferritin 2	56	25	YLSRPEVGLSGFAKF	0	0
Apoferritin 2	56	26	LSRPEVGLSGFAKFF	0	0
Apoferritin 2	56	27	SRPEVGLSGFAKFFR	0	0
Apoferritin 2	56	28	RPEVGLSGFAKFFRE	1068.15	0
Apoferritin 2	56	29	PEVGLSGFAKFFRES	0	0
Apoferritin 2	56	30	EVGLSGFAKFFRESA	0	0
Apoferritin 2	56	31	VGLSGFAKFFRESAN	0	0
Apoferritin 2	56	32	GLSGFAKFFRESANE	453.83	0
Apoferritin 2	56	33	LSGFAKFFRESANEE	1952.94	0
Apoferritin 2	56	34	SGFAKFFRESANEEL	1618.46	0
Apoferritin 2	56	35	GFAKFFRESANEELE	2586.63	0
Apoferritin 2	56	36	FAKFFRESANEELEH	3338.9	387.44
Apoferritin 2	56	37	AKFFRESANEELEHA	1452.76	0
Apoferritin 2	56	38	KFFRESANEELEHAR	1241.14	0
Apoferritin 2	56	39	FFRESANEELEHARK	59.31	0
Apoferritin 2	56	40	FRESANEELEHARKF	3175.84	0
Apoferritin 2	56	41	RESANEELEHARKFS	0	0
Apoferritin 2	56	42	ESANEELEHARKFSE	1490	230.99
Apoferritin 2	56	43	SANEELEHARKFSEF	1993.88	619.26
Apoferritin 2	56	44	ANEELEHARKFSEFV	2233.15	300.13
Apoferritin 2	56	45	NEELEHARKFSEFVN	1226.06	0
Apoferritin 2	56	46	EELEHARKFSEFVNK	0	0
Apoferritin 2	56	47	ELEHARKFSEFVNKR	0	0
Apoferritin 2	56	48	LEHARKFSEFVNKRN	0	0
Apoferritin 2	56	49	EHARKFSEFVNKRNS	0	0
Apoferritin 2	56	50	HARKFSEFVNKRNSK	0	0
Apoferritin 2	56	51	ARKFSEFVNKRNSKV	0	0
Apoferritin 2	56	52	RKFSEFVNKRNSKVV	0	0
Apoferritin 2	56	53	KFSEFVNKRNSKVVL	0	0
Apoferritin 2	56	54	FSEFVNKRNSKVVLK	1349.32	0
Apoferritin 2	56	55	SEFVNKRNSKVVLKN	0	0
Apoferritin 2	56	56	EFVNKRNSKVVLKNI	0	0
Apoferritin 2	56	57	FVNKRNSKVVLKNIL	0	0
Apoferritin 2	56	58	VNKRNSKVVLKNILL	0	0
Apoferritin 2	56	59	NKRNSKVVLKNILLA	0	0
Apoferritin 2	56	60	KRNSKVVLKNILLAS	0	0
Apoferritin 2	56	61	RNSKVVLKNILLASS	0	0
Apoferritin 2	56	62	NSKVVLKNILLASSG	0	0
Apoferritin 2	56	63	SKVVLKNILLASSGV	0	0
Apoferritin 2	56	64	KVVLKNILLASSGVP	0	0
Apoferritin 2	56	65	VVLKNILLASSGVPM	1711.56	0
Apoferritin 2	56	66	VLKNILLASSGVPMD	863.76	0
Apoferritin 2	56	67	LKNILLASSGVPMDF	232.6	1079.26
Apoferritin 2	58	2	KNILLASSGVPMDFK	0	0
Apoferritin 2	58	3	NILLASSGVPMDFKN	0	0
Apoferritin 2	58	4	ILLASSGVPMDFKNI	0	0
Apoferritin 2	58	5	LLASSGVPMDFKNIH	0	0
Apoferritin 2	58	6	LASSGVPMDFKNIHE	0	0
Apoferritin 2	58	7	ASSGVPMDFKNIHEV	0	0
Apoferritin 2	58	8	SSGVPMDFKNIHEVI	0	0
Apoferritin 2	58	9	SGVPMDFKNIHEVID	0	0
Apoferritin 2	58	10	GVPMDFKNIHEVIDT	0	0
Apoferritin 2	58	11	VPMDFKNIHEVIDTA	0	0
Apoferritin 2	58	12	PMDFKNIHEVIDTAI	123.5	0
Apoferritin 2	58	13	MDFKNIHEVIDTAIG	0	0
Apoferritin 2	58	14	DFKNIHEVIDTAIGK	0	0
Apoferritin 2	58	15	FKNIHEVIDTAIGKE	0	0
Apoferritin 2	58	16	KNIHEVIDTAIGKEL	0	0
Apoferritin 2	58	17	NIHEVIDTAIGKELE	0	0
Apoferritin 2	58	18	IHEVIDTAIGKELEV	580.11	0
Apoferritin 2	58	19	HEVIDTAIGKELEVT	49.02	0
Apoferritin 2	58	20	EVIDTAIGKELEVTA	0	0
Apoferritin 2	58	21	VIDTAIGKELEVTAH	0	0
Apoferritin 2	58	22	IDTAIGKELEVTAHI	1470.04	0
Apoferritin 2	58	23	DTAIGKELEVTAHIN	0	0
Apoferritin 2	58	24	TAIGKELEVTAHINA	0	0
Apoferritin 2	58	25	AIGKELEVTAHINAL	0	0
Apoferritin 2	58	26	IGKELEVTAHINALH	0	0
Apoferritin 2	58	27	GKELEVTAHINALHK	0	0
Apoferritin 2	58	28	KELEVTAHINALHKL	0	0
Apoferritin 2	58	29	ELEVTAHINALHKLA	0	0
Apoferritin 2	58	30	LEVTAHINALHKLAS	0	904.11
Apoferritin 2	58	31	EVTAHINALHKLASK	0	0
Apoferritin 2	58	32	VTAHINALHKLASKM	0	0
Apoferritin 2	58	33	TAHINALHKLASKMN	0	0
Apoferritin 2	58	34	AHINALHKLASKMND	0	0
Apoferritin 2	58	35	HINALHKLASKMNDA	0	0
Apoferritin 2	58	36	INALHKLASKMNDAT	0	0
Apoferritin 2	58	37	NALHKLASKMNDATT	0	0
Apoferritin 2	58	38	ALHKLASKMNDATTQ	0	0
Apoferritin 2	58	39	LHKLASKMNDATTQD	0	0
Apoferritin 2	58	40	HKLASKMNDATTQDF	410.59	0
Apoferritin 2	58	41	KLASKMNDATTQDFL	0	0
Apoferritin 2	58	42	LASKMNDATTQDFLD	797.75	0
Apoferritin 2	58	43	ASKMNDATTQDFLDD	2013.92	89.46
Apoferritin 2	58	44	SKMNDATTQDFLDDF	5246.1	681.32		5246.1	681.32
Apoferritin 2	58	45	KMNDATTQDFLDDFL	1819.6	398.75		1819.6	398.75
Apoferritin 2	58	46	MNDATTQDFLDDFLQ	1600.02	101.33		1600.02	101.33
Apoferritin 2	58	47	NDATTQDFLDDFLQE	3321.21	846.99		3321.21	846.99
Apoferritin 2	58	48	DATTQDFLDDFLQEQ	3882.75	518.82		3882.75	518.82
Apoferritin 2	58	49	ATTQDFLDDFLQEQV	5763.16	719.18		5763.16	719.18
Apoferritin 2	58	50	TTQDFLDDFLQEQVN	6485.77	1262.06		21632.8	3266.39	MNDATTQDFLDDFLQ
Apoferritin 2	58	51	TQDFLDDFLQEQVNS	5612.9	1367.45		6485.77	1262.06
Apoferritin 2	58	52	QDFLDDFLQEQVNSV	6089.01	1819.96		5612.9	1367.45
Apoferritin 2	58	53	DFLDDFLQEQVNSVS	6383.55	1703.53		6089.01	1819.96
Apoferritin 2	58	54	FLDDFLQEQVNSVSK	14680.6	5672.05		6383.55	1703.53
Apoferritin 2	58	55	LDDFLQEQVNSVSKL	5766.83	3332.02		14680.6	5672.05
Apoferritin 2	58	56	DDFLQEQVNSVSKLR	4443.55	7233.35		5766.83	3332.02
Apoferritin 2	58	57	DFLQEQVNSVSKLRE	0	0		4443.55	7233.35
Apoferritin 2	58	58	FLQEQVNSVSKLREM	2488.43	0		49462.2	22390.4	LDDFLQEQVNSVSKL
Apoferritin 2	58	59	LQEQVNSVSKLREMR	409.17	0
Apoferritin 2	58	60	QEQVNSVSKLREMRA	0	0
Apoferritin 2	58	61	EQVNSVSKLREMRAR	0	0
Apoferritin 2	58	62	QVNSVSKLREMRARL	0	0
Apoferritin 2	58	63	VNSVSKLREMRARLH	0	0
Apoferritin 2	58	64	NSVSKLREMRARLHL	0	0
Apoferritin 2	58	65	SVSKLREMRARLHLD	0	0
Apoferritin 2	58	66	VSKLREMRARLHLDN	2127.85	0
Apoferritin 2	58	67	SKLREMRARLHLDNS	0	0
Apoferritin 2	60	2	KLREMRARLHLDNSA	0	0
Apoferritin 2	60	3	LREMRARLHLDNSAV	0	0
Apoferritin 2	60	4	REMRARLHLDNSAVY	0	0
Apoferritin 2	60	5	EMRARLHLDNSAVYL	0	0
Apoferritin 2	60	6	MRARLHLDNSAVYLM	0	0
Apoferritin 2	60	7	RARLHLDNSAVYLMD	42.7	0
Apoferritin 2	60	8	ARLHLDNSAVYLMDK	0	0
Apoferritin 2	60	9	RLHLDNSAVYLMDKE	23.69	0
Apoferritin 2	60	10	LHLDNSAVYLMDKEF	2304.43	0
Apoferritin 2	60	11	HLDNSAVYLMDKEFR	1790.77	0
Apoferritin 2	60	12	LDNSAVYLMDKEFRG	0	0
Apoferritin 2	60	13	DNSAVYLMDKEFRGS	0	0
Apoferritin 2	60	14	NSAVYLMDKEFRGSG	0	0
Apoferritin 2	60	15	SAVYLMDKEFRGSGS	0	0
Apoferritin 2	60	16	AVYLMDKEFRGSGSG	0	0
Apoferritin 2	60	17	VYLMDKEFRGSGSGS	0	0
Apoferritin 2	60	18	YLMDKEFRGSGSGSG	0	0
Apoferritin 2	60	19	LMDKEFRGSGSGSGK	0	0
Apoferritin 2	60	20	MDKEFRGSGSGSGKP	0	0
Apoferritin 2	60	21	DKEFRGSGSGSGKPH	0	0
Apoferritin 2	60	22	KEFRGSGSGSGKPHL	0	0
			Summ Apoferrtin-2	320171	44298.7
Calumenin	60	23	EFRGSGSGSGKPHLE	0	0
Calumenin	60	24	FRGSGSGSGKPHLET	0	0
Calumenin	60	25	RGSGSGSGKPHLETV	0	0
Calumenin	60	26	GSGSGSGKPHLETVS	0	0
Calumenin	60	27	SGSGSGKPHLETVSR	0	0
Calumenin	60	28	GSGSGKPHLETVSRR	0	0
Calumenin	60	29	SGSGKPHLETVSRRD	23.35	0
Calumenin	60	30	GSGKPHLETVSRRDT	0	0
Calumenin	60	31	SGKPHLETVSRRDTE	0	0
Calumenin	60	32	GKPHLETVSRRDTEH	131.78	0
Calumenin	60	33	KPHLETVSRRDTEHF	1864.75	0
Calumenin	60	34	PHLETVSRRDTEHFA	1709.62	0
Calumenin	60	35	HLETVSRRDTEHFAD	2519.57	0		2519.57	0
Calumenin	60	36	LETVSRRDTEHFADD	2865.1	93.04		2865.1	93.04
Calumenin	60	37	ETVSRRDTEHFADDP	3259.36	207.79		3259.36	207.79
Calumenin	60	38	TVSRRDTEHFADDPN	3561.18	29.1		3561.18	29.1
Calumenin	60	39	VSRRDTEHFADDPNR	4067.51	0		4067.51	0
Calumenin	60	40	SRRDTEHFADDPNRH	3917.32	0		3917.32	0
Calumenin	60	41	RRDTEHFADDPNRHD	4366.77	138.84		4366.77	138.84
Calumenin	60	42	RDTEHFADDPNRHDI	4980.15	298.17		4980.15	298.17
Calumenin	60	43	DTEHFADDPNRHDIE	4797.35	234.89		4797.35	234.89
Calumenin	60	44	TEHFADDPNRHDIEF	5860.98	884.87		34334.3	1001.83	TVSRRDTEHFADDPN
Calumenin	60	45	EHFADDPNRHDIEFD	9944.14	1606.73		5860.98	884.87
Calumenin	60	46	HFADDPNRHDIEFDH	10535.6	2760.7		9944.14	1606.73
Calumenin	60	47	FADDPNRHDIEFDHN	16814.4	3737.88		10535.6	2760.7
Calumenin	60	48	ADDPNRHDIEFDHNA	7532.23	2570.18		16814.4	3737.88
Calumenin	60	49	DDPNRHDIEFDHNAF	8845.9	3997.51		7532.23	2570.18
Calumenin	60	50	DPNRHDIEFDHNAFL	4174.69	1912.45		8845.9	3997.51
Calumenin	60	51	PNRHDIEFDHNAFLG	2659.63	1649.52		4174.69	1912.45
Calumenin	60	52	NRHDIEFDHNAFLGE	2680.9	1207.45		63707.9	17470.3	DPNRHDIEFDHNAFL
Calumenin	60	53	RHDIEFDHNAFLGEE	3893.29	1401.71
Calumenin	60	54	HDIEFDHNAFLGEET	2885.14	1548.94
Calumenin	60	55	DIEFDHNAFLGEETA	2822.29	846.34
Calumenin	60	56	IEFDHNAFLGEETAK	349.02	0
Calumenin	60	57	EFDHNAFLGEETAKE	3646.43	270.3		3646.43	270.3
Calumenin	60	58	FDHNAFLGEETAKEF	10410.5	2293.66		10410.5	2293.66
Calumenin	60	59	DHNAFLGEETAKEFS	1278.2	539.25		1278.2	539.25
Calumenin	60	60	HNAFLGEETAKEFSQ	0	0		15335.2	3103.21	DHNAFLGEETAKEFS
Calumenin	60	61	NAFLGEETAKEFSQL	654.33	0
Calumenin	60	62	AFLGEETAKEFSQLT	0	52.57
Calumenin	60	63	FLGEETAKEFSQLTP	0	0
Calumenin	60	64	LGEETAKEFSQLTPN	0	0
Calumenin	60	65	GEETAKEFSQLTPNE	1246.88	0
Calumenin	60	66	EETAKEFSQLTPNES	0	217.59
Calumenin	60	67	ETAKEFSQLTPNESE	1545.81	867.61
Calumenin	62	2	TAKEFSQLTPNESEE	0	0
Calumenin	62	3	AKEFSQLTPNESEEQ	1010.86	0
Calumenin	62	4	KEFSQLTPNESEEQL	1771.52	0
[truncated: 277 more rows]

## Sheet: 2. Long Alimentary Tract
				Hi	Lo		Reactive regions		Peptide	Protein	Hi	Lo	Peptide
Protein	Row	Column	Peptide	F mean	F mean		Hi	Lo		Ferritin H chain	41588.7	22000	DRDDVSFPKAAEFFR
Ferritin H chain	2	2	GSGSGSGMNKTVSKH	0	0						242779	150791	DIKCPTKVEFSDLVD
Ferritin H chain	2	3	SGSGSGMNKTVSKHI	0	0						78331.9	46593.2	FSDLVDAMNTALSME
Ferritin H chain	2	4	GSGSGMNKTVSKHIF	0	0						40617.1	7178.74	KNNDPALTDFIESQY
Ferritin H chain	2	5	SGSGMNKTVSKHIFT	0	0					Asp endopeptidase	46215.3	11362.6	YDDIAYNLMNPFPGK
Ferritin H chain	2	6	GSGMNKTVSKHIFTE	0	0						21880.7	10679.1	YFTDHGAPGLIAFPD
Ferritin H chain	2	7	SGMNKTVSKHIFTES	0	0						44518.8	43809.4	FPDDELYAKEFMSTL
Ferritin H chain	2	8	GMNKTVSKHIFTESR	0	0						147380	17961.6	TESSYGTFCDDPTIT
Ferritin H chain	2	9	MNKTVSKHIFTESRA	0	0					Cathepsin S	74648.6	35962.4	SGELYNQSWDNNNNN
Ferritin H chain	2	10	NKTVSKHIFTESRAR	0	0						34377.1	10930.9	NNINNDNNIPEYVDW
Ferritin H chain	2	11	KTVSKHIFTESRARQ	0	0						34451.8	3525.73	LVDCAGDHECVENPV
Ferritin H chain	2	12	TVSKHIFTESRARQN	0	0						116229	10326.8	LIDDCQNEEPFESVL
Ferritin H chain	2	13	VSKHIFTESRARQNF	0	0					Cathepsin B1	30986.9	6317.93	PTVDHNEWNVEIPSN
Ferritin H chain	2	14	SKHIFTESRARQNFA	0	0						127891	4395.59	SKENHTGCEPYPFPK
Ferritin H chain	2	15	KHIFTESRARQNFAK	0	0						40782.8	10282.7	KCEHHTKGKYPPCGS
Ferritin H chain	2	16	HIFTESRARQNFAKE	0	0						35655	10545.5	KEIMKYGPVEASFTV
Ferritin H chain	2	17	IFTESRARQNFAKEC	0	0						17240.6	7784.9	YWLIANSWNEDWGEN
Ferritin H chain	2	18	FTESRARQNFAKECE	5451.25	0					Cathepsin B 141610	46102.9	224.36	HVIGPLPSCDGDVET
Ferritin H chain	2	19	TESRARQNFAKECED	0	0						35737	12086.3	PVEVDFEVYADFPNY
Ferritin H chain	2	20	ESRARQNFAKECEDA	0	0					Cathepsin L	10781.7	10829.1	YTMGLNQFCDMDWEE
Ferritin H chain	2	21	SRARQNFAKECEDAI	0	0						15239.7	7685.3	PLWDDKKEELELSND
Ferritin H chain	2	22	RARQNFAKECEDAIN	0	2803.67						17797.6	6974.66	TMDQSFAYLEKYPIE
Ferritin H chain	2	23	ARQNFAKECEDAINK	0	1096.09						256	19340.7	KGVVKVKKFVDLPAR
Ferritin H chain	2	24	RQNFAKECEDAINKQ	0	423.98					DNAse II	23505	22519.7	DDDGHTVDWFVGYKL
Ferritin H chain	2	25	QNFAKECEDAINKQI	0	167.06						40889.6	29603	AFDDTNTGFWVIHSI
Ferritin H chain	2	26	NFAKECEDAINKQIN	0	104.71						9996.69	4611.28	SSDFGKDLYADFVAP
Ferritin H chain	2	27	FAKECEDAINKQINM	0	193.47					VAL-7	26933.3	10446.5	PYDPIYPEDPYYLPG
Ferritin H chain	2	28	AKECEDAINKQINME	0	361.29					MEG-8.3	21103.3	8185.52	PPKESEFYERFWELF
Ferritin H chain	2	29	KECEDAINKQINMEL	0	97.4					b-D-Xylosidase	13702.9	7355.08	DDLISSLTIEEIVDQ
Ferritin H chain	2	30	ECEDAINKQINMELQ	0	128.49						29918	16383.8	EADVPEHDLWMTYLP
Ferritin H chain	2	31	CEDAINKQINMELQA	0	0						22974.8	7369.91	DDLAIQEILSQPDID
Ferritin H chain	2	32	EDAINKQINMELQAA	0	0						24171	14028.7	DIDEGYWWIPAARLP
Ferritin H chain	2	33	DAINKQINMELQAAY	0	0					LAMP-C-terminus	13913.2	9893.22	DSDVNVNNMVPIGVG
Ferritin H chain	2	34	AINKQINMELQAAYD	4.49	0					MEG-22	17256.5	5119.81	YFDNPEVKFEDLTFT
Ferritin H chain	2	35	INKQINMELQAAYDY	287.81	0
Ferritin H chain	2	36	NKQINMELQAAYDYM	52.98	1701.15
Ferritin H chain	2	37	KQINMELQAAYDYMA	184.44	832.89
Ferritin H chain	2	38	QINMELQAAYDYMAF	1609.16	891.71
Ferritin H chain	2	39	INMELQAAYDYMAFF	3156.22	1547.89
Ferritin H chain	2	40	NMELQAAYDYMAFFT	0	56.89
Ferritin H chain	2	41	MELQAAYDYMAFFTY	297.88	338
Ferritin H chain	2	42	ELQAAYDYMAFFTYF	2316.84	769.17
Ferritin H chain	2	43	LQAAYDYMAFFTYFD	3034.11	883.59
Ferritin H chain	2	44	QAAYDYMAFFTYFDR	2615.71	558.39
Ferritin H chain	2	45	AAYDYMAFFTYFDRD	4356	1351.32
Ferritin H chain	2	46	AYDYMAFFTYFDRDD	4060.67	1972.33
Ferritin H chain	2	47	YDYMAFFTYFDRDDV	4865.31	1480.22
Ferritin H chain	2	48	DYMAFFTYFDRDDVS	1513.42	716.18
Ferritin H chain	2	49	YMAFFTYFDRDDVSF	2849.13	1607.62
Ferritin H chain	2	50	MAFFTYFDRDDVSFP	1750.83	6125.9
Ferritin H chain	2	51	AFFTYFDRDDVSFPK	0	163.37
Ferritin H chain	2	52	FFTYFDRDDVSFPKA	336.49	125.69
Ferritin H chain	2	53	FTYFDRDDVSFPKAA	1789.96	0
Ferritin H chain	2	54	TYFDRDDVSFPKAAE	338.74	238.28
Ferritin H chain	2	55	YFDRDDVSFPKAAEF	5814.83	1950.9		5814.83	1950.9
Ferritin H chain	2	56	FDRDDVSFPKAAEFF	12774	5044.1		12774	5044.1
Ferritin H chain	2	57	DRDDVSFPKAAEFFR	12055.9	9006.24		12055.9	9006.24
Ferritin H chain	2	58	RDDVSFPKAAEFFRK	0	1803.42		0	1803.42
Ferritin H chain	2	59	DDVSFPKAAEFFRKA	10944	4195.34		10944	4195.34
Ferritin H chain	2	60	DVSFPKAAEFFRKAS	0	0		41588.7	22000	DRDDVSFPKAAEFFR
Ferritin H chain	2	61	VSFPKAAEFFRKASH	0	0
Ferritin H chain	2	62	SFPKAAEFFRKASHE	0	0
Ferritin H chain	2	63	FPKAAEFFRKASHEE	1468.15	0
Ferritin H chain	2	64	PKAAEFFRKASHEER	605.39	0
Ferritin H chain	2	65	KAAEFFRKASHEERE	2444.68	0
Ferritin H chain	2	66	AAEFFRKASHEEREH	1804.49	31.35
Ferritin H chain	2	67	AEFFRKASHEEREHA	138.76	0
Ferritin H chain	4	2	EFFRKASHEEREHAE	2563.42	801.32
Ferritin H chain	4	3	FFRKASHEEREHAEN	2405.79	450.98
Ferritin H chain	4	4	FRKASHEEREHAENL	2188.39	296.58
Ferritin H chain	4	5	RKASHEEREHAENLA	773.34	0
Ferritin H chain	4	6	KASHEEREHAENLAK	0	0
Ferritin H chain	4	7	ASHEEREHAENLAKY	1251.33	40.42
Ferritin H chain	4	8	SHEEREHAENLAKYQ	638.07	95.33
Ferritin H chain	4	9	HEEREHAENLAKYQN	524.87	487.37
Ferritin H chain	4	10	EEREHAENLAKYQNK	0	0
Ferritin H chain	4	11	EREHAENLAKYQNKR	0	0
Ferritin H chain	4	12	REHAENLAKYQNKRG	0	0
Ferritin H chain	4	13	EHAENLAKYQNKRGG	0	0
Ferritin H chain	4	14	HAENLAKYQNKRGGR	0	0
Ferritin H chain	4	15	AENLAKYQNKRGGRV	0	0
Ferritin H chain	4	16	ENLAKYQNKRGGRVQ	0	0
Ferritin H chain	4	17	NLAKYQNKRGGRVQY	0	0
Ferritin H chain	4	18	LAKYQNKRGGRVQYS	0	0
Ferritin H chain	4	19	AKYQNKRGGRVQYSD	0	0
Ferritin H chain	4	20	KYQNKRGGRVQYSDI	0	0
Ferritin H chain	4	21	YQNKRGGRVQYSDIK	0	0
Ferritin H chain	4	22	QNKRGGRVQYSDIKC	0	0
Ferritin H chain	4	23	NKRGGRVQYSDIKCP	0	0
Ferritin H chain	4	24	KRGGRVQYSDIKCPT	0	0
Ferritin H chain	4	25	RGGRVQYSDIKCPTK	0	0
Ferritin H chain	4	26	GGRVQYSDIKCPTKV	0	0
Ferritin H chain	4	27	GRVQYSDIKCPTKVE	0	0
Ferritin H chain	4	28	RVQYSDIKCPTKVEF	0	0
Ferritin H chain	4	29	VQYSDIKCPTKVEFS	0	0
Ferritin H chain	4	30	QYSDIKCPTKVEFSD	842.78	0
Ferritin H chain	4	31	YSDIKCPTKVEFSDL	13323.6	536.16		13323.6	536.16
Ferritin H chain	4	32	SDIKCPTKVEFSDLV	12927.4	823.48		12927.4	823.48
Ferritin H chain	4	33	DIKCPTKVEFSDLVD	52766.2	39814.7		52766.2	39814.7
Ferritin H chain	4	34	IKCPTKVEFSDLVDA	53163.4	44424.6		53163.4	44424.6
Ferritin H chain	4	35	KCPTKVEFSDLVDAM	41594.5	24739.8		41594.5	24739.8
Ferritin H chain	4	36	CPTKVEFSDLVDAMN	23324.2	13783		23324.2	13783
Ferritin H chain	4	37	PTKVEFSDLVDAMNT	28854	16800.3		28854	16800.3
Ferritin H chain	4	38	TKVEFSDLVDAMNTA	16826.1	9869.07		16826.1	9869.07
Ferritin H chain	4	39	KVEFSDLVDAMNTAL	13090.4	6510.99		242779	150791	DIKCPTKVEFSDLVD
Ferritin H chain	4	40	VEFSDLVDAMNTALS	18860.3	13748.3		13090.4	6510.99
Ferritin H chain	4	41	EFSDLVDAMNTALSM	25382.6	14259.7		18860.3	13748.3
Ferritin H chain	4	42	FSDLVDAMNTALSME	20998.6	12074.2		25382.6	14259.7
Ferritin H chain	4	43	SDLVDAMNTALSMEK	0	0		20998.6	12074.2
Ferritin H chain	4	44	DLVDAMNTALSMEKA	0	0		78331.9	46593.2	FSDLVDAMNTALSME
Ferritin H chain	4	45	LVDAMNTALSMEKAV	0	0
Ferritin H chain	4	46	VDAMNTALSMEKAVN	0	0
Ferritin H chain	4	47	DAMNTALSMEKAVND	0	1672.93
Ferritin H chain	4	48	AMNTALSMEKAVNDS	0	0
Ferritin H chain	4	49	MNTALSMEKAVNDSL	0	0
Ferritin H chain	4	50	NTALSMEKAVNDSLL	0	0
Ferritin H chain	4	51	TALSMEKAVNDSLLK	0	0
Ferritin H chain	4	52	ALSMEKAVNDSLLKL	0	0
Ferritin H chain	4	53	LSMEKAVNDSLLKLH	0	0
Ferritin H chain	4	54	SMEKAVNDSLLKLHE	922.21	0
Ferritin H chain	4	55	MEKAVNDSLLKLHEI	0	0
Ferritin H chain	4	56	EKAVNDSLLKLHEIA	0	0
Ferritin H chain	4	57	KAVNDSLLKLHEIAA	0	0
Ferritin H chain	4	58	AVNDSLLKLHEIAAK	0	0
Ferritin H chain	4	59	VNDSLLKLHEIAAKN	0	0
Ferritin H chain	4	60	NDSLLKLHEIAAKNN	0	0
Ferritin H chain	4	61	DSLLKLHEIAAKNND	0	0
Ferritin H chain	4	62	SLLKLHEIAAKNNDP	0	0
Ferritin H chain	4	63	LLKLHEIAAKNNDPA	0	0
Ferritin H chain	4	64	LKLHEIAAKNNDPAL	0	0
Ferritin H chain	4	65	KLHEIAAKNNDPALT	0	0
Ferritin H chain	4	66	LHEIAAKNNDPALTD	0	0
Ferritin H chain	4	67	HEIAAKNNDPALTDF	5644.89	1723.8		5644.89	1723.8
Ferritin H chain	6	2	EIAAKNNDPALTDFI	5018.97	27.34		5018.97	27.34
Ferritin H chain	6	3	IAAKNNDPALTDFIE	4033.61	1784.88		4033.61	1784.88
Ferritin H chain	6	4	AAKNNDPALTDFIES	5156.23	837.88		5156.23	837.88
Ferritin H chain	6	5	AKNNDPALTDFIESQ	2907.79	0		2907.79	0
Ferritin H chain	6	6	KNNDPALTDFIESQY	3187.05	319.06		3187.05	319.06
Ferritin H chain	6	7	NNDPALTDFIESQYL	4804.08	732.12		4804.08	732.12
Ferritin H chain	6	8	NDPALTDFIESQYLH	2883.23	1090.4		2883.23	1090.4
Ferritin H chain	6	9	DPALTDFIESQYLHE	6981.26	663.26		6981.26	663.26
Ferritin H chain	6	10	PALTDFIESQYLHEQ	1453.51	240.21		40617.1	7178.74	KNNDPALTDFIESQY
Ferritin H chain	6	11	ALTDFIESQYLHEQE	4723.57	1632.03
Ferritin H chain	6	12	LTDFIESQYLHEQED	4571.69	1190.08
Ferritin H chain	6	13	TDFIESQYLHEQEDA	2719.33	393.7
Ferritin H chain	6	14	DFIESQYLHEQEDAI	3326.08	655.93
Ferritin H chain	6	15	FIESQYLHEQEDAIK	2860.95	0
Ferritin H chain	6	16	IESQYLHEQEDAIKQ	0	0
Ferritin H chain	6	17	ESQYLHEQEDAIKQF	1882.9	450.2
Ferritin H chain	6	18	SQYLHEQEDAIKQFA	170.83	0
Ferritin H chain	6	19	QYLHEQEDAIKQFAD	2581.12	79.56
Ferritin H chain	6	20	YLHEQEDAIKQFADY	3028.93	740.22
Ferritin H chain	6	21	LHEQEDAIKQFADYV	2871.35	74.45
Ferritin H chain	6	22	HEQEDAIKQFADYVT	0	0
Ferritin H chain	6	23	EQEDAIKQFADYVTE	1253.58	338.54
Ferritin H chain	6	24	QEDAIKQFADYVTET	3291.8	324.96
Ferritin H chain	6	25	EDAIKQFADYVTETN	2448.43	269.22
Ferritin H chain	6	26	DAIKQFADYVTETNR	1688.53	0
Ferritin H chain	6	27	AIKQFADYVTETNRV	1198.71	0
Ferritin H chain	6	28	IKQFADYVTETNRVG	535.06	0
Ferritin H chain	6	29	KQFADYVTETNRVGS	0	0
Ferritin H chain	6	30	QFADYVTETNRVGSG	2189.18	0
Ferritin H chain	6	31	FADYVTETNRVGSGL	11420.9	503.6
Ferritin H chain	6	32	ADYVTETNRVGSGLG	0	0
Ferritin H chain	6	33	DYVTETNRVGSGLGQ	0	0
Ferritin H chain	6	34	YVTETNRVGSGLGQY	0	0
Ferritin H chain	6	35	VTETNRVGSGLGQYL	0	0
Ferritin H chain	6	36	TETNRVGSGLGQYLF	0	0
Ferritin H chain	6	37	ETNRVGSGLGQYLFD	2733.42	1032.66
Ferritin H chain	6	38	TNRVGSGLGQYLFDK	0	0
Ferritin H chain	6	39	NRVGSGLGQYLFDKM	0	0
Ferritin H chain	6	40	RVGSGLGQYLFDKMT	0	0
Ferritin H chain	6	41	VGSGLGQYLFDKMTL	0	0
Ferritin H chain	6	42	GSGLGQYLFDKMTLK	0	0
Ferritin H chain	6	43	SGLGQYLFDKMTLKE	0	0
Ferritin H chain	6	44	GLGQYLFDKMTLKEG	0	0
Ferritin H chain	6	45	LGQYLFDKMTLKEGS	0	0
Ferritin H chain	6	46	GQYLFDKMTLKEGSG	0	0
Ferritin H chain	6	47	QYLFDKMTLKEGSGS	0	0
Ferritin H chain	6	48	YLFDKMTLKEGSGSG	0	0
Ferritin H chain	6	49	LFDKMTLKEGSGSGS	0	0
Ferritin H chain	6	50	FDKMTLKEGSGSGSG	1768.51	0
Ferritin H chain	6	51	DKMTLKEGSGSGSGE	0	0
Ferritin H chain	6	52	KMTLKEGSGSGSGEP	0	0
Ferritin H chain	6	53	MTLKEGSGSGSGEPF	0	0
			Summ Ferritin	521479	265101
NPC-2	6	54	TLKEGSGSGSGEPFR	0	0
NPC-2	6	55	LKEGSGSGSGEPFRD	729.08	0
NPC-2	6	56	KEGSGSGSGEPFRDC	0	0
NPC-2	6	57	EGSGSGSGEPFRDCG	727.99	0
NPC-2	6	58	GSGSGSGEPFRDCGS	0	0
NPC-2	6	59	SGSGSGEPFRDCGSK	0	0
NPC-2	6	60	GSGSGEPFRDCGSKF	0	0
NPC-2	6	61	SGSGEPFRDCGSKFG	0	0
NPC-2	6	62	GSGEPFRDCGSKFGK	0	0
NPC-2	6	63	SGEPFRDCGSKFGKL	0	0
NPC-2	6	64	GEPFRDCGSKFGKLY	0	0
NPC-2	6	65	EPFRDCGSKFGKLYS	0	0
NPC-2	6	66	PFRDCGSKFGKLYSL	0	0
NPC-2	6	67	FRDCGSKFGKLYSLT	0	0
NPC-2	8	2	RDCGSKFGKLYSLTV	0	0
NPC-2	8	3	DCGSKFGKLYSLTVT	0	0
NPC-2	8	4	CGSKFGKLYSLTVTP	0	0
NPC-2	8	5	GSKFGKLYSLTVTPC	0	0
NPC-2	8	6	SKFGKLYSLTVTPCD	0	0
NPC-2	8	7	KFGKLYSLTVTPCDR	0	0
NPC-2	8	8	FGKLYSLTVTPCDRT	0	0
NPC-2	8	9	GKLYSLTVTPCDRTP	0	0
NPC-2	8	10	KLYSLTVTPCDRTPC	0	0
NPC-2	8	11	LYSLTVTPCDRTPCA	0	0
NPC-2	8	12	YSLTVTPCDRTPCAL	0	0
NPC-2	8	13	SLTVTPCDRTPCALY	0	0
NPC-2	8	14	LTVTPCDRTPCALYK	0	0
NPC-2	8	15	TVTPCDRTPCALYKG	0	0
NPC-2	8	16	VTPCDRTPCALYKGQ	0	0
NPC-2	8	17	TPCDRTPCALYKGQN	0	0
NPC-2	8	18	PCDRTPCALYKGQNA	0	0
NPC-2	8	19	CDRTPCALYKGQNAT	0	0
NPC-2	8	20	DRTPCALYKGQNATI	0	0
NPC-2	8	21	RTPCALYKGQNATIT	0	0
NPC-2	8	22	TPCALYKGQNATITI	0	0
NPC-2	8	23	PCALYKGQNATITIE	0	0
NPC-2	8	24	CALYKGQNATITIEF	0	0
NPC-2	8	25	ALYKGQNATITIEFT	0	0
NPC-2	8	26	LYKGQNATITIEFTT	0	0
NPC-2	8	27	YKGQNATITIEFTTQ	0	0
NPC-2	8	28	KGQNATITIEFTTQE	0	0
NPC-2	8	29	GQNATITIEFTTQET	0	0
NPC-2	8	30	QNATITIEFTTQETV	0	0
NPC-2	8	31	NATITIEFTTQETVK	0	0
NPC-2	8	32	ATITIEFTTQETVKD	0	0
NPC-2	8	33	TITIEFTTQETVKDG	0	0
NPC-2	8	34	ITIEFTTQETVKDGH	0	0
NPC-2	8	35	TIEFTTQETVKDGHI	0	0
NPC-2	8	36	IEFTTQETVKDGHIS	0	0
NPC-2	8	37	EFTTQETVKDGHISV	0	0
NPC-2	8	38	FTTQETVKDGHISVH	0	0
NPC-2	8	39	TTQETVKDGHISVHG	0	0
NPC-2	8	40	TQETVKDGHISVHGV	0	0
NPC-2	8	41	QETVKDGHISVHGVI	0	0
NPC-2	8	42	ETVKDGHISVHGVIA	0	0
NPC-2	8	43	TVKDGHISVHGVIAH	0	0
NPC-2	8	44	VKDGHISVHGVIAHV	0	0
NPC-2	8	45	KDGHISVHGVIAHVP	0	0
NPC-2	8	46	DGHISVHGVIAHVPI	0	0
NPC-2	8	47	GHISVHGVIAHVPIP	0	0
NPC-2	8	48	HISVHGVIAHVPIPF	0	0
NPC-2	8	49	ISVHGVIAHVPIPFA	0	0
NPC-2	8	50	SVHGVIAHVPIPFAL	0	0
NPC-2	8	51	VHGVIAHVPIPFALD	1417.96	0
NPC-2	8	52	HGVIAHVPIPFALDN	0	0
NPC-2	8	53	GVIAHVPIPFALDNS	0	0
NPC-2	8	54	VIAHVPIPFALDNSN	0	0
NPC-2	8	55	IAHVPIPFALDNSNL	0	0
NPC-2	8	56	AHVPIPFALDNSNLC	0	0
NPC-2	8	57	HVPIPFALDNSNLCE	0	149.9
NPC-2	8	58	VPIPFALDNSNLCEF	880.95	940.55
NPC-2	8	59	PIPFALDNSNLCEFV	93.31	350.12
NPC-2	8	60	IPFALDNSNLCEFVS	0	0
NPC-2	8	61	PFALDNSNLCEFVSP	0	124.35
NPC-2	8	62	FALDNSNLCEFVSPT	0	0
NPC-2	8	63	ALDNSNLCEFVSPTC	0	0
NPC-2	8	64	LDNSNLCEFVSPTCP	0	0
NPC-2	8	65	DNSNLCEFVSPTCPL	0	0
NPC-2	8	66	NSNLCEFVSPTCPLI	0	0
NPC-2	8	67	SNLCEFVSPTCPLIP	0	0
NPC-2	10	2	NLCEFVSPTCPLIPS	0	0
NPC-2	10	3	LCEFVSPTCPLIPSI	0	0
NPC-2	10	4	CEFVSPTCPLIPSIG	0	0
NPC-2	10	5	EFVSPTCPLIPSIGK	0	0
NPC-2	10	6	FVSPTCPLIPSIGKY	0	0
NPC-2	10	7	VSPTCPLIPSIGKYT	0	0
NPC-2	10	8	SPTCPLIPSIGKYTH	0	0
NPC-2	10	9	PTCPLIPSIGKYTHT	0	0
NPC-2	10	10	TCPLIPSIGKYTHTY	0	0
NPC-2	10	11	CPLIPSIGKYTHTYS	0	0
NPC-2	10	12	PLIPSIGKYTHTYSL	0	0
NPC-2	10	13	LIPSIGKYTHTYSLY	0	0
NPC-2	10	14	IPSIGKYTHTYSLYV	0	0
NPC-2	10	15	PSIGKYTHTYSLYVK	0	0
NPC-2	10	16	SIGKYTHTYSLYVKA	0	0
NPC-2	10	17	IGKYTHTYSLYVKAM	0	0
NPC-2	10	18	GKYTHTYSLYVKAMY	0	0
NPC-2	10	19	KYTHTYSLYVKAMYP	0	0
NPC-2	10	20	YTHTYSLYVKAMYPS	0	0
NPC-2	10	21	THTYSLYVKAMYPSI	0	0
NPC-2	10	22	HTYSLYVKAMYPSIS	0	0
NPC-2	10	23	TYSLYVKAMYPSISL	0	0
NPC-2	10	24	YSLYVKAMYPSISLT	0	0
NPC-2	10	25	SLYVKAMYPSISLTI	0	0
NPC-2	10	26	LYVKAMYPSISLTIR	0	0
NPC-2	10	27	YVKAMYPSISLTIRW	0	0
NPC-2	10	28	VKAMYPSISLTIRWE	1654.57	789.05
NPC-2	10	29	KAMYPSISLTIRWEL	46.79	431.79
NPC-2	10	30	AMYPSISLTIRWELQ	55.37	241.12
NPC-2	10	31	MYPSISLTIRWELQD	4270.8	2855.85
NPC-2	10	32	YPSISLTIRWELQDS	4196.93	2953.99
NPC-2	10	33	PSISLTIRWELQDSS	495.28	0
NPC-2	10	34	SISLTIRWELQDSSN	1358.29	598.44
NPC-2	10	35	ISLTIRWELQDSSNE	2140.41	590.01
NPC-2	10	36	SLTIRWELQDSSNED	2681	891.49
NPC-2	10	37	LTIRWELQDSSNEDI	2782.1	1092.99
NPC-2	10	38	TIRWELQDSSNEDIV	1866.78	628.55
NPC-2	10	39	IRWELQDSSNEDIVC	0	0
NPC-2	10	40	RWELQDSSNEDIVCV	0	0
NPC-2	10	41	WELQDSSNEDIVCVE	202.94	110.81
NPC-2	10	42	ELQDSSNEDIVCVEF	430.83	369.05
NPC-2	10	43	LQDSSNEDIVCVEFP	614.17	557.86
NPC-2	10	44	QDSSNEDIVCVEFPV	0	533.38
NPC-2	10	45	DSSNEDIVCVEFPVQ	0	0
NPC-2	10	46	SSNEDIVCVEFPVQL	0	296.04
NPC-2	10	47	SNEDIVCVEFPVQLI	0	0
NPC-2	10	48	NEDIVCVEFPVQLIG	0	360.9
NPC-2	10	49	EDIVCVEFPVQLIGS	0	0
NPC-2	10	50	DIVCVEFPVQLIGSG	0	0
NPC-2	10	51	IVCVEFPVQLIGSGS	0	0
NPC-2	10	52	VCVEFPVQLIGSGSG	0	0
NPC-2	10	53	CVEFPVQLIGSGSGS	0	0
NPC-2	10	54	VEFPVQLIGSGSGSG	0	0
			Summ NPC-2	26645.5	14866.2
Asp endopeptidase	12	2	GSGSGSGQLDTNYEV	404.37	0
Asp endopeptidase	12	3	GSGSGQLDTNYEVSD	433.98	0
Asp endopeptidase	12	4	GSGQLDTNYEVSDET	2186.33	400.35
Asp endopeptidase	12	5	GQLDTNYEVSDETVS	3948.78	364.22
Asp endopeptidase	12	6	LDTNYEVSDETVSDN	2175.86	178.38
Asp endopeptidase	12	7	TNYEVSDETVSDNNK	0	0
Asp endopeptidase	12	8	YEVSDETVSDNNKWA	440.3	0
Asp endopeptidase	12	9	VSDETVSDNNKWAVL	92.69	1121.9
Asp endopeptidase	12	10	DETVSDNNKWAVLVA	0	0
Asp endopeptidase	12	11	TVSDNNKWAVLVAGS	0	0
Asp endopeptidase	12	12	SDNNKWAVLVAGSNG	0	0
Asp endopeptidase	12	13	NNKWAVLVAGSNGYF	1020.69	0
Asp endopeptidase	12	14	KWAVLVAGSNGYFNY	1591.33	0
Asp endopeptidase	12	15	AVLVAGSNGYFNYRH	976.84	0
Asp endopeptidase	12	16	LVAGSNGYFNYRHQA	300.42	0
Asp endopeptidase	12	17	AGSNGYFNYRHQADV	956.93	0
Asp endopeptidase	12	18	SNGYFNYRHQADVCH	1357.58	93.45
Asp endopeptidase	12	19	GYFNYRHQADVCHAY	1964.81	0
Asp endopeptidase	12	20	FNYRHQADVCHAYHV	2762.64	0
Asp endopeptidase	12	21	YRHQADVCHAYHVLR	1677.99	44.21
Asp endopeptidase	12	22	HQADVCHAYHVLRSK	0	0
Asp endopeptidase	12	23	ADVCHAYHVLRSKGI	0	0
Asp endopeptidase	12	24	VCHAYHVLRSKGIKP	0	0
Asp endopeptidase	12	25	HAYHVLRSKGIKPEH	0	0
Asp endopeptidase	12	26	YHVLRSKGIKPEHII	0	0
Asp endopeptidase	12	27	VLRSKGIKPEHIITM	0	0
Asp endopeptidase	12	28	RSKGIKPEHIITMMY	0	0
Asp endopeptidase	12	29	KGIKPEHIITMMYDD	2902.15	1022.97
Asp endopeptidase	12	30	IKPEHIITMMYDDIA	2468.19	264.72
Asp endopeptidase	12	31	PEHIITMMYDDIAYN	5055.31	1551.56		5055.31	1551.56
Asp endopeptidase	12	32	HIITMMYDDIAYNLM	4460.56	2647.01		4460.56	2647.01
Asp endopeptidase	12	33	ITMMYDDIAYNLMNP	3026.07	1190.39		3026.07	1190.39
Asp endopeptidase	12	34	MMYDDIAYNLMNPFP	6133.05	3057.62		6133.05	3057.62
Asp endopeptidase	12	35	YDDIAYNLMNPFPGK	13182.5	2083.65		13182.5	2083.65
Asp endopeptidase	12	36	DIAYNLMNPFPGKLF	3669.31	73.42		3669.31	73.42
Asp endopeptidase	12	37	AYNLMNPFPGKLFND	7017.14	758.92		7017.14	758.92
Asp endopeptidase	12	38	NLMNPFPGKLFNDYN	3671.45	0		3671.45	0
Asp endopeptidase	12	39	MNPFPGKLFNDYNHK	0	0		46215.3	11362.6	YDDIAYNLMNPFPGK
Asp endopeptidase	12	40	PFPGKLFNDYNHKDW	4027.22	686.16
Asp endopeptidase	12	41	PGKLFNDYNHKDWYK	0	0
Asp endopeptidase	12	42	KLFNDYNHKDWYKGV	0	0
Asp endopeptidase	12	43	FNDYNHKDWYKGVVI	5756.55	0
Asp endopeptidase	12	44	DYNHKDWYKGVVIDY	1756.04	0
Asp endopeptidase	12	45	NHKDWYKGVVIDYRG	0	0
Asp endopeptidase	12	46	KDWYKGVVIDYRGKK	0	0
Asp endopeptidase	12	47	WYKGVVIDYRGKKVN	0	0
Asp endopeptidase	12	48	KGVVIDYRGKKVNSK	0	0
Asp endopeptidase	12	49	VVIDYRGKKVNSKTF	0	0
Asp endopeptidase	12	50	IDYRGKKVNSKTFLK	0	0
Asp endopeptidase	12	51	YRGKKVNSKTFLKVL	0	0
Asp endopeptidase	12	52	GKKVNSKTFLKVLKG	0	0
Asp endopeptidase	12	53	KVNSKTFLKVLKGDK	0	0
Asp endopeptidase	12	54	NSKTFLKVLKGDKSA	0	0
Asp endopeptidase	12	55	KTFLKVLKGDKSAGG	0	0
Asp endopeptidase	12	56	FLKVLKGDKSAGGKV	0	0
Asp endopeptidase	12	57	KVLKGDKSAGGKVLK	0	0
Asp endopeptidase	12	58	LKGDKSAGGKVLKSG	0	0
Asp endopeptidase	12	59	GDKSAGGKVLKSGKN	0	0
Asp endopeptidase	12	60	KSAGGKVLKSGKNDD	0	0
Asp endopeptidase	12	61	AGGKVLKSGKNDDVF	0	0
Asp endopeptidase	12	62	GKVLKSGKNDDVFIY	0	0
Asp endopeptidase	12	63	VLKSGKNDDVFIYFT	0	0
Asp endopeptidase	12	64	KSGKNDDVFIYFTDH	0	0
Asp endopeptidase	12	65	GKNDDVFIYFTDHGA	0	524.73
Asp endopeptidase	12	66	NDDVFIYFTDHGAPG	4884.76	5117.41		4884.76	5117.41
Asp endopeptidase	12	67	DVFIYFTDHGAPGLI	2979.81	527.85		2979.81	527.85
Asp endopeptidase	14	2	FIYFTDHGAPGLIAF	1791.23	149.51		1791.23	149.51
Asp endopeptidase	14	3	YFTDHGAPGLIAFPD	4939.96	381.75		4939.96	381.75
Asp endopeptidase	14	4	TDHGAPGLIAFPDDE	4963.51	1188.72		4963.51	1188.72
Asp endopeptidase	14	5	HGAPGLIAFPDDELY	2015.32	611.75		2015.32	611.75
Asp endopeptidase	14	6	APGLIAFPDDELYAK	306.14	2702.09		306.14	2702.09
Asp endopeptidase	14	7	GLIAFPDDELYAKEF	4011.4	2131.71		21880.7	10679.1	YFTDHGAPGLIAFPD
Asp endopeptidase	14	8	IAFPDDELYAKEFMS	3569.05	6175.74		4011.4	2131.71
Asp endopeptidase	14	9	FPDDELYAKEFMSTL	15360.9	22807.4		3569.05	6175.74
Asp endopeptidase	14	10	DDELYAKEFMSTLKY	21577.5	12694.6		15360.9	22807.4
Asp endopeptidase	14	11	ELYAKEFMSTLKYLH	121.87	93.92		21577.5	12694.6
Asp endopeptidase	14	12	YAKEFMSTLKYLHSH	0	0		44518.8	43809.4	FPDDELYAKEFMSTL
Asp endopeptidase	14	13	KEFMSTLKYLHSHKR	0	0
Asp endopeptidase	14	14	FMSTLKYLHSHKRYS	0	0
Asp endopeptidase	14	15	STLKYLHSHKRYSKL	0	0
Asp endopeptidase	14	16	LKYLHSHKRYSKLVI	0	0
Asp endopeptidase	14	17	YLHSHKRYSKLVIYI	0	0
Asp endopeptidase	14	18	HSHKRYSKLVIYIEA	0	0
Asp endopeptidase	14	19	HKRYSKLVIYIEACE	610.85	0
Asp endopeptidase	14	20	RYSKLVIYIEACESG	0	0
Asp endopeptidase	14	21	SKLVIYIEACESGSM	0	0
Asp endopeptidase	14	22	LVIYIEACESGSMFQ	2750.22	309.7
Asp endopeptidase	14	23	IYIEACESGSMFQRI	1497.61	841.33
Asp endopeptidase	14	24	IEACESGSMFQRILP	51.87	0
Asp endopeptidase	14	25	ACESGSMFQRILPSN	0	0
Asp endopeptidase	14	26	ESGSMFQRILPSNLS	0	0
Asp endopeptidase	14	27	GSMFQRILPSNLSIY	0	0
Asp endopeptidase	14	28	MFQRILPSNLSIYAT	0	0
Asp endopeptidase	14	29	QRILPSNLSIYATTA	0	0
Asp endopeptidase	14	30	ILPSNLSIYATTAAS	0	0
Asp endopeptidase	14	31	PSNLSIYATTAASPT	0	0
Asp endopeptidase	14	32	NLSIYATTAASPTES	1580.69	0
Asp endopeptidase	14	33	SIYATTAASPTESSY	0	0
Asp endopeptidase	14	34	YATTAASPTESSYGT	0	0
Asp endopeptidase	14	35	TTAASPTESSYGTFC	169.52	0
Asp endopeptidase	14	36	AASPTESSYGTFCDD	2858.86	391.23
Asp endopeptidase	14	37	SPTESSYGTFCDDPT	19527.8	205.4		19527.8	205.4
Asp endopeptidase	14	38	TESSYGTFCDDPTIT	40189.7	5650.33		40189.7	5650.33
Asp endopeptidase	14	39	SSYGTFCDDPTITTC	28401.3	4395.86		28401.3	4395.86
Asp endopeptidase	14	40	YGTFCDDPTITTCLA	14315.6	675.12		14315.6	675.12
Asp endopeptidase	14	41	TFCDDPTITTCLADL	17691.8	3486.44		17691.8	3486.44
Asp endopeptidase	14	42	CDDPTITTCLADLYS	18669.3	2984.72		18669.3	2984.72
Asp endopeptidase	14	43	DPTITTCLADLYSYD	8584.61	563.69		8584.61	563.69
Asp endopeptidase	14	44	TITTCLADLYSYDWI	3213.92	687.4		147380	17961.6	TESSYGTFCDDPTIT
Asp endopeptidase	14	45	TTCLADLYSYDWIVD	3442.41	1075.19
Asp endopeptidase	14	46	CLADLYSYDWIVDSQ	1823.21	495.81
Asp endopeptidase	14	47	ADLYSYDWIVDSQTH	2728.67	711.71
Asp endopeptidase	14	48	LYSYDWIVDSQTHHL	2181.85	206.14
Asp endopeptidase	14	49	SYDWIVDSQTHHLTQ	732.95	0
Asp endopeptidase	14	50	DWIVDSQTHHLTQRT	0	0
Asp endopeptidase	14	51	IVDSQTHHLTQRTLD	856.55	0
Asp endopeptidase	14	52	DSQTHHLTQRTLDQQ	187.93	0
Asp endopeptidase	14	53	QTHHLTQRTLDQQYK	0	0
Asp endopeptidase	14	54	HHLTQRTLDQQYKEV	0	0
Asp endopeptidase	14	55	LTQRTLDQQYKEVKR	0	0
Asp endopeptidase	14	56	QRTLDQQYKEVKRET	0	0
Asp endopeptidase	14	57	TLDQQYKEVKRETNL	0	0
Asp endopeptidase	14	58	DQQYKEVKRETNLSH	0	0
Asp endopeptidase	14	59	QYKEVKRETNLSHVQ	0	0
Asp endopeptidase	14	60	KEVKRETNLSHVQRY	0	0
Asp endopeptidase	14	61	VKRETNLSHVQRYGD	0	0
Asp endopeptidase	14	62	RETNLSHVQRYGDTR	0	0
Asp endopeptidase	14	63	TNLSHVQRYGDTRMG	0	0
Asp endopeptidase	14	64	LSHVQRYGDTRMGKL	0	0
Asp endopeptidase	14	65	HVQRYGDTRMGKLHV	0	0
Asp endopeptidase	14	66	QRYGDTRMGKLHVSE	0	0
Asp endopeptidase	14	67	YGDTRMGKLHVSEFQ	628.74	0
Asp endopeptidase	16	2	DTRMGKLHVSEFQGS	0	0
Asp endopeptidase	16	3	RMGKLHVSEFQGSRD	0	0
Asp endopeptidase	16	4	GKLHVSEFQGSRDKS	0	0
Asp endopeptidase	16	5	LHVSEFQGSRDKSST	0	0
Asp endopeptidase	16	6	VSEFQGSRDKSSTEN	0	0
Asp endopeptidase	16	7	EFQGSRDKSSTENDE	5418.58	282.34
Asp endopeptidase	16	8	QGSRDKSSTENDEPP	4711.19	0
Asp endopeptidase	16	9	SRDKSSTENDEPPMK	1842.63	0
Asp endopeptidase	16	10	DKSSTENDEPPMKPR	822.24	0
Asp endopeptidase	16	11	SSTENDEPPMKPRHS	928.13	0
Asp endopeptidase	16	12	TENDEPPMKPRHSIA	226.73	0
Asp endopeptidase	16	13	NDEPPMKPRHSIASR	0	104.32
Asp endopeptidase	16	14	EPPMKPRHSIASRDI	68.57	39.24
Asp endopeptidase	16	15	PMKPRHSIASRDIPL	81.46	0
Asp endopeptidase	16	16	KPRHSIASRDIPLHT	0	0
Asp endopeptidase	16	17	RHSIASRDIPLHTLH	1597.41	6.77
Asp endopeptidase	16	18	SIASRDIPLHTLHRQ	801.82	0
Asp endopeptidase	16	19	ASRDIPLHTLHRQIM	1686.18	450.61
Asp endopeptidase	16	20	RDIPLHTLHRQIMMT	2323.64	0
Asp endopeptidase	16	21	IPLHTLHRQIMMTNN	1261.74	0
Asp endopeptidase	16	22	LHTLHRQIMMTNNAE	112.43	0
Asp endopeptidase	16	23	TLHRQIMMTNNAEDK	0	0
Asp endopeptidase	16	24	HRQIMMTNNAEDKSF	770.61	0
Asp endopeptidase	16	25	QIMMTNNAEDKSFLM	0	1061.82
Asp endopeptidase	16	26	MMTNNAEDKSFLMQI	0	0
Asp endopeptidase	16	27	TNNAEDKSFLMQILG	0	3086.37
Asp endopeptidase	16	28	NAEDKSFLMQILGLK	0	0
Asp endopeptidase	16	29	EDKSFLMQILGLKLK	0	0
Asp endopeptidase	16	30	KSFLMQILGLKLKRR	0	0
Asp endopeptidase	16	31	FLMQILGLKLKRRDL	0	0
Asp endopeptidase	16	32	MQILGLKLKRRDLIE	266.4	0
Asp endopeptidase	16	33	ILGLKLKRRDLIEDT	2232.17	646.59
Asp endopeptidase	16	34	GLKLKRRDLIEDTMK	0	0
Asp endopeptidase	16	35	KLKRRDLIEDTMKLI	0	0
Asp endopeptidase	16	36	KRRDLIEDTMKLIVK	0	0
Asp endopeptidase	16	37	RDLIEDTMKLIVKVM	0	0
Asp endopeptidase	16	38	LIEDTMKLIVKVMNN	0	0
Asp endopeptidase	16	39	EDTMKLIVKVMNNEE	206.44	0
Asp endopeptidase	16	40	TMKLIVKVMNNEEIP	0	0
Asp endopeptidase	16	41	KLIVKVMNNEEIPNT	0	0
Asp endopeptidase	16	42	IVKVMNNEEIPNTKA	0	0
Asp endopeptidase	16	43	KVMNNEEIPNTKATI	0	0
Asp endopeptidase	16	44	MNNEEIPNTKATIDQ	0	0
Asp endopeptidase	16	45	NEEIPNTKATIDQTL	0	0
Asp endopeptidase	16	46	EIPNTKATIDQTLDC	0	0
Asp endopeptidase	16	47	PNTKATIDQTLDCTE	0	0
Asp endopeptidase	16	48	TKATIDQTLDCTESV	0	0
Asp endopeptidase	16	49	ATIDQTLDCTESVYE	996.9	0
Asp endopeptidase	16	50	IDQTLDCTESVYEQF	2275.05	915.63
Asp endopeptidase	16	51	QTLDCTESVYEQFKS	0	0
Asp endopeptidase	16	52	LDCTESVYEQFKSKC	0	0
Asp endopeptidase	16	53	CTESVYEQFKSKCFT	0	0
Asp endopeptidase	16	54	ESVYEQFKSKCFTLQ	0	0
Asp endopeptidase	16	55	VYEQFKSKCFTLQQA	0	0
Asp endopeptidase	16	56	EQFKSKCFTLQQAPE	0	0
Asp endopeptidase	16	57	FKSKCFTLQQAPEVG	0	0
Asp endopeptidase	16	58	SKCFTLQQAPEVGGH	0	0
Asp endopeptidase	16	59	CFTLQQAPEVGGHFS	0	0
Asp endopeptidase	16	60	TLQQAPEVGGHFSTL	0	0
Asp endopeptidase	16	61	QQAPEVGGHFSTLYN	0	0
Asp endopeptidase	16	62	APEVGGHFSTLYNYC	0	0
Asp endopeptidase	16	63	EVGGHFSTLYNYCAD	0	49.29
Asp endopeptidase	16	64	GGHFSTLYNYCADGY	0	0
Asp endopeptidase	16	65	HFSTLYNYCADGYTA	0	0
Asp endopeptidase	16	66	STLYNYCADGYTAET	0	0
Asp endopeptidase	16	67	LYNYCADGYTAETIN	0	72.35
Asp endopeptidase	18	2	NYCADGYTAETINEA	0	0
Asp endopeptidase	18	3	CADGYTAETINEAII	0	206.6
Asp endopeptidase	18	4	DGYTAETINEAIIKI	0	0
Asp endopeptidase	18	5	YTAETINEAIIKICG	0	0
Asp endopeptidase	18	6	AETINEAIIKICGGS	0	0
Asp endopeptidase	18	7	TINEAIIKICGGSGS	0	0
Asp endopeptidase	18	8	NEAIIKICGGSGSGS	0	0
Asp endopeptidase	18	9	AIIKICGGSGSGSGE	0	0
Asp endopeptidase	18	10	IKICGGSGSGSGELY	1226.15	0
			Summ Asp Endo	354491	100248
Cathepsin S	18	11	ICGGSGSGSGELYNQ	1506.82	0
Cathepsin S	18	12	GGSGSGSGELYNQSW	4610.69	689.8		4610.69	689.8
Cathepsin S	18	13	SGSGSGELYNQSWDN	4909.02	921.25		4909.02	921.25
Cathepsin S	18	14	SGSGELYNQSWDNNN	4626.15	254.09		4626.15	254.09
Cathepsin S	18	15	SGELYNQSWDNNNNN	4260.16	0		4260.16	0
Cathepsin S	18	16	ELYNQSWDNNNNNNN	5824.6	87.78		5824.6	87.78
Cathepsin S	18	17	YNQSWDNNNNNNNNT	4418.26	156.83		4418.26	156.83
Cathepsin S	18	18	QSWDNNNNNNNNTID	15762.7	18531.3		15762.7	18531.3
Cathepsin S	18	19	WDNNNNNNNNTIDYY	10933	8818.75		10933	8818.75
Cathepsin S	18	20	NNNNNNNNTIDYYLL	9667.27	4381.14		9667.27	4381.14
Cathepsin S	18	21	NNNNNNTIDYYLLWL	4911.46	1294.3		4911.46	1294.3
Cathepsin S	18	22	NNNNTIDYYLLWLTW	4725.28	827.15		4725.28	827.15
Cathepsin S	18	23	NNTIDYYLLWLTWQL	1697.36	87.52		74648.6	35962.4	SGELYNQSWDNNNNN
Cathepsin S	18	24	TIDYYLLWLTWQLRY	2251.44	381.76
Cathepsin S	18	25	DYYLLWLTWQLRYNQ	1128.16	0
Cathepsin S	18	26	YLLWLTWQLRYNQYY	1151.99	0
Cathepsin S	18	27	LWLTWQLRYNQYYQK	0	0
Cathepsin S	18	28	LTWQLRYNQYYQKTD	0	0
Cathepsin S	18	29	WQLRYNQYYQKTDEL	0	0
Cathepsin S	18	30	LRYNQYYQKTDELKD	601.18	0
Cathepsin S	18	31	YNQYYQKTDELKDFY	2419.53	49.12
Cathepsin S	18	32	QYYQKTDELKDFYYW	4171.8	492.66
Cathepsin S	18	33	YQKTDELKDFYYWQL	2498.78	152.37
Cathepsin S	18	34	KTDELKDFYYWQLNI	4738.93	3517.37
Cathepsin S	18	35	DELKDFYYWQLNIQK	0	607.56
Cathepsin S	18	36	LKDFYYWQLNIQKIL	0	0
Cathepsin S	18	37	DFYYWQLNIQKILLH	277.54	0
Cathepsin S	18	38	YYWQLNIQKILLHNL	0	0
Cathepsin S	18	39	WQLNIQKILLHNLYY	698.28	0
Cathepsin S	18	40	LNIQKILLHNLYYDL	1964.95	145.23
Cathepsin S	18	41	IQKILLHNLYYDLGI	926.33	38.18
Cathepsin S	18	42	KILLHNLYYDLGIKT	0	0
Cathepsin S	18	43	LLHNLYYDLGIKTYR	331.03	0
Cathepsin S	18	44	HNLYYDLGIKTYRKS	0	0
Cathepsin S	18	45	LYYDLGIKTYRKSIN	0	0
Cathepsin S	18	46	YDLGIKTYRKSINQY	0	0
Cathepsin S	18	47	LGIKTYRKSINQYTA	0	0
Cathepsin S	18	48	IKTYRKSINQYTAIN	0	0
Cathepsin S	18	49	TYRKSINQYTAINWN	0	0
Cathepsin S	18	50	RKSINQYTAINWNEF	4630.66	2074
Cathepsin S	18	51	SINQYTAINWNEFYN	3776.16	1679.49
Cathepsin S	18	52	NQYTAINWNEFYNQK	0	0
Cathepsin S	18	53	YTAINWNEFYNQKIK	0	0
Cathepsin S	18	54	AINWNEFYNQKIKKN	0	0
Cathepsin S	18	55	NWNEFYNQKIKKNNQ	0	0
Cathepsin S	18	56	NEFYNQKIKKNNQYF	0	0
Cathepsin S	18	57	FYNQKIKKNNQYFKN	0	0
Cathepsin S	18	58	NQKIKKNNQYFKNTK	0	0
Cathepsin S	18	59	KIKKNNQYFKNTKKM	0	0
Cathepsin S	18	60	KKNNQYFKNTKKMNK	0	0
Cathepsin S	18	61	NNQYFKNTKKMNKLR	0	0
Cathepsin S	18	62	QYFKNTKKMNKLRNN	0	0
Cathepsin S	18	63	FKNTKKMNKLRNNNI	0	0
Cathepsin S	18	64	NTKKMNKLRNNNINN	0	0
Cathepsin S	18	65	KKMNKLRNNNINNDN	0	0
Cathepsin S	18	66	MNKLRNNNINNDNNI	0	208.03
Cathepsin S	18	67	KLRNNNINNDNNIPE	9861.32	2494.11		9861.32	2494.11
Cathepsin S	20	2	RNNNINNDNNIPEYV	5233.46	1796.88		5233.46	1796.88
Cathepsin S	20	3	NNINNDNNIPEYVDW	4823.85	2473.19		4823.85	2473.19
Cathepsin S	20	4	INNDNNIPEYVDWRN	3175.63	1288.11		3175.63	1288.11
Cathepsin S	20	5	NDNNIPEYVDWRNND	2822.88	1375.32		2822.88	1375.32
Cathepsin S	20	6	NNIPEYVDWRNNDTV	4822.88	564.1		4822.88	564.1
Cathepsin S	20	7	IPEYVDWRNNDTVTP	3637.06	939.15		3637.06	939.15
Cathepsin S	20	8	EYVDWRNNDTVTPVK	0	84.35		34377.1	10930.9	NNINNDNNIPEYVDW
Cathepsin S	20	9	VDWRNNDTVTPVKTQ	0	0
Cathepsin S	20	10	WRNNDTVTPVKTQED	0	0
Cathepsin S	20	11	NNDTVTPVKTQEDCA	0	0
Cathepsin S	20	12	DTVTPVKTQEDCASS	0	0
Cathepsin S	20	13	VTPVKTQEDCASSWA	0	0
Cathepsin S	20	14	PVKTQEDCASSWAIA	0	0
Cathepsin S	20	15	KTQEDCASSWAIASV	0	0
Cathepsin S	20	16	QEDCASSWAIASVEA	1133.62	1671.2
Cathepsin S	20	17	DCASSWAIASVEALE	1267.49	0
Cathepsin S	20	18	ASSWAIASVEALEGQ	965.59	0
Cathepsin S	20	19	SWAIASVEALEGQVK	0	0
Cathepsin S	20	20	AIASVEALEGQVKIK	0	0
Cathepsin S	20	21	ASVEALEGQVKIKTG	0	0
Cathepsin S	20	22	VEALEGQVKIKTGTL	0	0
Cathepsin S	20	23	ALEGQVKIKTGTLTP	0	0
Cathepsin S	20	24	EGQVKIKTGTLTPLS	0	0
Cathepsin S	20	25	QVKIKTGTLTPLSSQ	0	0
Cathepsin S	20	26	KIKTGTLTPLSSQQL	0	0
Cathepsin S	20	27	KTGTLTPLSSQQLVD	1698.71	1464.54
Cathepsin S	20	28	GTLTPLSSQQLVDCA	0	0
Cathepsin S	20	29	LTPLSSQQLVDCAGD	0	0
Cathepsin S	20	30	PLSSQQLVDCAGDHE	3857.23	174.36		3857.23	174.36
Cathepsin S	20	31	SSQQLVDCAGDHECV	4755.69	0		4755.69	0
Cathepsin S	20	32	QQLVDCAGDHECVEN	4781.71	17.28		4781.71	17.28
Cathepsin S	20	33	LVDCAGDHECVENPV	5620.62	1122.78		5620.62	1122.78
Cathepsin S	20	34	DCAGDHECVENPVSV	4782.84	368.01		4782.84	368.01
Cathepsin S	20	35	AGDHECVENPVSVAF	7210.73	897.9		7210.73	897.9
Cathepsin S	20	36	DHECVENPVSVAFDF	3443.02	945.4		3443.02	945.4
Cathepsin S	20	37	ECVENPVSVAFDFIK	0	0		34451.8	3525.73	LVDCAGDHECVENPV
Cathepsin S	20	38	VENPVSVAFDFIKQN	0	0
Cathepsin S	20	39	NPVSVAFDFIKQNGV	0	0
Cathepsin S	20	40	VSVAFDFIKQNGVES	0	0
Cathepsin S	20	41	VAFDFIKQNGVESQQ	0	0
Cathepsin S	20	42	FDFIKQNGVESQQDY	4203.45	383.93
Cathepsin S	20	43	FIKQNGVESQQDYPF	2949.1	951.13
Cathepsin S	20	44	KQNGVESQQDYPFTG	0	0
Cathepsin S	20	45	NGVESQQDYPFTGKV	0	0
Cathepsin S	20	46	VESQQDYPFTGKVGN	0	0
Cathepsin S	20	47	SQQDYPFTGKVGNCT	0	0
Cathepsin S	20	48	QDYPFTGKVGNCTYD	352.04	0
Cathepsin S	20	49	YPFTGKVGNCTYDSS	0	0
Cathepsin S	20	50	FTGKVGNCTYDSSKK	0	0
Cathepsin S	20	51	GKVGNCTYDSSKKVT	0	0
Cathepsin S	20	52	VGNCTYDSSKKVTTI	0	0
Cathepsin S	20	53	NCTYDSSKKVTTISS	0	0
Cathepsin S	20	54	TYDSSKKVTTISSYI	0	0
Cathepsin S	20	55	DSSKKVTTISSYIQV	0	0
Cathepsin S	20	56	SKKVTTISSYIQVDD	957.6	0
Cathepsin S	20	57	KVTTISSYIQVDDNE	1984.22	770.72
Cathepsin S	20	58	TTISSYIQVDDNEEE	3877.98	1366.69
Cathepsin S	20	59	ISSYIQVDDNEEELQ	2410.5	870.18
Cathepsin S	20	60	SYIQVDDNEEELQKA	0	123.72
Cathepsin S	20	61	IQVDDNEEELQKAVY	248.28	288.62
Cathepsin S	20	62	VDDNEEELQKAVYNI	5209.97	3462.59
Cathepsin S	20	63	DNEEELQKAVYNIGP	0	81.4
Cathepsin S	20	64	EEELQKAVYNIGPIA	0	0
Cathepsin S	20	65	ELQKAVYNIGPIAVR	0	0
Cathepsin S	20	66	QKAVYNIGPIAVRIA	0	0
Cathepsin S	20	67	AVYNIGPIAVRIAMT	0	0
Cathepsin S	22	2	YNIGPIAVRIAMTQE	0	0
Cathepsin S	22	3	IGPIAVRIAMTQEFL	963.14	0
Cathepsin S	22	4	PIAVRIAMTQEFLTY	0	0
Cathepsin S	22	5	AVRIAMTQEFLTYGS	0	0
Cathepsin S	22	6	RIAMTQEFLTYGSGV	0	0
Cathepsin S	22	7	AMTQEFLTYGSGVLL	0	0
Cathepsin S	22	8	TQEFLTYGSGVLLID	420.76	0
Cathepsin S	22	9	EFLTYGSGVLLIDDC	20.08	106.93
Cathepsin S	22	10	LTYGSGVLLIDDCQN	580.44	0
Cathepsin S	22	11	YGSGVLLIDDCQNEE	2681.41	569.44
Cathepsin S	22	12	SGVLLIDDCQNEEPF	4317.66	1235.82		4317.66	1235.82
Cathepsin S	22	13	VLLIDDCQNEEPFES	4351.98	1087.32		4351.98	1087.32
Cathepsin S	22	14	LIDDCQNEEPFESVL	32967.9	2831.86		32967.9	2831.86
Cathepsin S	22	15	DDCQNEEPFESVLVV	28966	4524.25		28966	4524.25
Cathepsin S	22	16	CQNEEPFESVLVVGY	21780.9	56.05		21780.9	56.05
Cathepsin S	22	17	NEEPFESVLVVGYGI	9563.2	0		9563.2	0
Cathepsin S	22	18	EPFESVLVVGYGIEN	8137.85	455.17		8137.85	455.17
Cathepsin S	22	19	FESVLVVGYGIENDI	6143.59	136.37		6143.59	136.37
Cathepsin S	22	20	SVLVVGYGIENDIPY	2002.92	102.62		116229	10326.8	LIDDCQNEEPFESVL
Cathepsin S	22	21	LVVGYGIENDIPYWL	3679.82	857.88
Cathepsin S	22	22	VGYGIENDIPYWLVK	0	0
Cathepsin S	22	23	YGIENDIPYWLVKFN	1264.92	0
Cathepsin S	22	24	IENDIPYWLVKFNLG	0	0
Cathepsin S	22	25	NDIPYWLVKFNLGEE	1194.85	0
Cathepsin S	22	26	IPYWLVKFNLGEEFG	3049.31	116.23
Cathepsin S	22	27	YWLVKFNLGEEFGDH	3654.74	876.96
Cathepsin S	22	28	LVKFNLGEEFGDHGY	3644.67	572.54
Cathepsin S	22	29	KFNLGEEFGDHGYIK	0	0
Cathepsin S	22	30	NLGEEFGDHGYIKLA	1307.81	0
Cathepsin S	22	31	GEEFGDHGYIKLARN	3723.5	0
Cathepsin S	22	32	EFGDHGYIKLARNYK	0	0
Cathepsin S	22	33	GDHGYIKLARNYKNM	0	0
Cathepsin S	22	34	HGYIKLARNYKNMCH	0	0
Cathepsin S	22	35	YIKLARNYKNMCHIA	0	0
Cathepsin S	22	36	KLARNYKNMCHIANF	0	0
Cathepsin S	22	37	ARNYKNMCHIANFAY	0	0
Cathepsin S	22	38	NYKNMCHIANFAYYP	0	0
Cathepsin S	22	39	KNMCHIANFAYYPVI	0	0
Cathepsin S	22	40	MCHIANFAYYPVIGS	0	0
Cathepsin S	22	41	HIANFAYYPVIGSGS	0	0
Cathepsin S	22	42	ANFAYYPVIGSGSGS	0	0
Cathepsin S	22	43	FAYYPVIGSGSGSGH	0	0
Cathepsin S	22	44	YYPVIGSGSGSGHIS	0	0
			Summ Cathepsin S	349924	84900.7
Cathepsin B1	22	45	PVIGSGSGSGHISIK	0	0
Cathepsin B1	22	46	IGSGSGSGHISIKNE	0	0
Cathepsin B1	22	47	SGSGSGHISIKNEKF	0	0
Cathepsin B1	22	48	SGSGHISIKNEKFKP	0	0
Cathepsin B1	22	49	SGHISIKNEKFKPLS	0	0
Cathepsin B1	22	50	HISIKNEKFKPLSDD	2631	2214.53
Cathepsin B1	22	51	SIKNEKFKPLSDDII	0	170.1
Cathepsin B1	22	52	KNEKFKPLSDDIISY	0	0
Cathepsin B1	22	53	EKFKPLSDDIISYIN	0	0
Cathepsin B1	22	54	FKPLSDDIISYINEH	1339.44	878.35
Cathepsin B1	22	55	PLSDDIISYINEHPN	4175.75	2652.54
Cathepsin B1	22	56	SDDIISYINEHPNAG	0	609.27
Cathepsin B1	22	57	DIISYINEHPNAGWR	1174.02	802.58
Cathepsin B1	22	58	ISYINEHPNAGWRAE	2633.49	608.12
Cathepsin B1	22	59	YINEHPNAGWRAEKS	0	0
Cathepsin B1	22	60	NEHPNAGWRAEKSNR	0	0
Cathepsin B1	22	61	HPNAGWRAEKSNRFH	0	632.92
Cathepsin B1	22	62	NAGWRAEKSNRFHSL	0	0
Cathepsin B1	22	63	GWRAEKSNRFHSLDD	293.31	808.87
Cathepsin B1	22	64	RAEKSNRFHSLDDAR	0	73.71
Cathepsin B1	22	65	EKSNRFHSLDDARIQ	0	0
Cathepsin B1	22	66	SNRFHSLDDARIQMG	0	332.68
Cathepsin B1	22	67	RFHSLDDARIQMGAR	0	159.14
Cathepsin B1	24	2	HSLDDARIQMGARRE	596.79	366.61
Cathepsin B1	24	3	LDDARIQMGARREEP	2318.25	802.49
Cathepsin B1	24	4	DARIQMGARREEPDL	2706.26	588.52
Cathepsin B1	24	5	RIQMGARREEPDLRR	1668.87	591.54
Cathepsin B1	24	6	QMGARREEPDLRRKR	0	0
Cathepsin B1	24	7	GARREEPDLRRKRRP	703.85	157.36
Cathepsin B1	24	8	RREEPDLRRKRRPTV	0	0
Cathepsin B1	24	9	EEPDLRRKRRPTVDH	347.19	245.63
Cathepsin B1	24	10	PDLRRKRRPTVDHNE	981.15	43.3
Cathepsin B1	24	11	LRRKRRPTVDHNEWN	7021.31	1118.23		7021.31	1118.23
Cathepsin B1	24	12	RKRRPTVDHNEWNVE	4369.17	987.3		4369.17	987.3
Cathepsin B1	24	13	RRPTVDHNEWNVEIP	3242.91	474.21		3242.91	474.21
Cathepsin B1	24	14	PTVDHNEWNVEIPSN	3232.22	514.07		3232.22	514.07
Cathepsin B1	24	15	VDHNEWNVEIPSNFD	8959.84	1955.65		8959.84	1955.65
Cathepsin B1	24	16	HNEWNVEIPSNFDSR	4161.43	1268.47		4161.43	1268.47
Cathepsin B1	24	17	EWNVEIPSNFDSRKK	0	0		30986.9	6317.93	PTVDHNEWNVEIPSN
Cathepsin B1	24	18	NVEIPSNFDSRKKWP	0	0
Cathepsin B1	24	19	EIPSNFDSRKKWPGC	0	0
Cathepsin B1	24	20	PSNFDSRKKWPGCKS	0	0
Cathepsin B1	24	21	NFDSRKKWPGCKSIA	0	0
Cathepsin B1	24	22	DSRKKWPGCKSIATI	0	0
Cathepsin B1	24	23	RKKWPGCKSIATIRD	0	0
Cathepsin B1	24	24	KWPGCKSIATIRDQS	0	0
Cathepsin B1	24	25	PGCKSIATIRDQSRC	0	0
Cathepsin B1	24	26	CKSIATIRDQSRCGS	0	0
Cathepsin B1	24	27	SIATIRDQSRCGSCW	324.01	0
Cathepsin B1	24	28	ATIRDQSRCGSCWAF	802.35	43.46
Cathepsin B1	24	29	IRDQSRCGSCWAFGA	0	0
Cathepsin B1	24	30	DQSRCGSCWAFGAVE	281.38	0
Cathepsin B1	24	31	SRCGSCWAFGAVEAM	380.62	0
Cathepsin B1	24	32	CGSCWAFGAVEAMSD	964.14	0
Cathepsin B1	24	33	SCWAFGAVEAMSDRS	276.52	0
Cathepsin B1	24	34	WAFGAVEAMSDRSCI	170.37	0
Cathepsin B1	24	35	FGAVEAMSDRSCIQS	0	0
Cathepsin B1	24	36	AVEAMSDRSCIQSGG	0	0
Cathepsin B1	24	37	EAMSDRSCIQSGGKQ	0	0
Cathepsin B1	24	38	MSDRSCIQSGGKQNV	0	0
Cathepsin B1	24	39	DRSCIQSGGKQNVEL	0	0
Cathepsin B1	24	40	SCIQSGGKQNVELSA	0	0
Cathepsin B1	24	41	IQSGGKQNVELSAVD	0	0
Cathepsin B1	24	42	SGGKQNVELSAVDLL	5202.8	907.77
Cathepsin B1	24	43	GKQNVELSAVDLLSC	2318.83	262.45
Cathepsin B1	24	44	QNVELSAVDLLSCCE	0	0
Cathepsin B1	24	45	VELSAVDLLSCCESC	0	0
Cathepsin B1	24	46	LSAVDLLSCCESCGL	0	0
Cathepsin B1	24	47	AVDLLSCCESCGLGC	0	135.5
Cathepsin B1	24	48	DLLSCCESCGLGCEG	647.7	24.94
Cathepsin B1	24	49	LSCCESCGLGCEGGI	0	0
Cathepsin B1	24	50	CCESCGLGCEGGILG	72.39	66.09
Cathepsin B1	24	51	ESCGLGCEGGILGPA	0	1052.97
Cathepsin B1	24	52	CGLGCEGGILGPAWD	4201.54	2872.03
Cathepsin B1	24	53	LGCEGGILGPAWDFW	4441.88	2065.71
Cathepsin B1	24	54	CEGGILGPAWDFWVK	0	0
Cathepsin B1	24	55	GGILGPAWDFWVKEG	1462.45	188.39
Cathepsin B1	24	56	ILGPAWDFWVKEGIV	2057.38	178.08
Cathepsin B1	24	57	GPAWDFWVKEGIVTG	956.23	120.48
Cathepsin B1	24	58	AWDFWVKEGIVTGSS	507.49	0
Cathepsin B1	24	59	DFWVKEGIVTGSSKE	8744.89	410.14
Cathepsin B1	24	60	WVKEGIVTGSSKENH	0	0
Cathepsin B1	24	61	KEGIVTGSSKENHTG	0	0
Cathepsin B1	24	62	GIVTGSSKENHTGCE	0	0
Cathepsin B1	24	63	VTGSSKENHTGCEPY	0	0
Cathepsin B1	24	64	GSSKENHTGCEPYPF	5501.64	630.15		5501.64	630.15
Cathepsin B1	24	65	SKENHTGCEPYPFPK	45146.1	233.14		45146.1	233.14
Cathepsin B1	24	66	ENHTGCEPYPFPKCE	40119.6	1515.19		40119.6	1515.19
Cathepsin B1	24	67	HTGCEPYPFPKCEHH	23845.8	1480.97		23845.8	1480.97
Cathepsin B1	26	2	GCEPYPFPKCEHHTK	9828.52	536.14		9828.52	536.14
Cathepsin B1	26	3	EPYPFPKCEHHTKGK	3448.94	0		3448.94	0
Cathepsin B1	26	4	YPFPKCEHHTKGKYP	0	0		127891	4395.59	SKENHTGCEPYPFPK
Cathepsin B1	26	5	FPKCEHHTKGKYPPC	16904.6	4026.79		16904.6	4026.79
Cathepsin B1	26	6	KCEHHTKGKYPPCGS	18197.8	3849.47		18197.8	3849.47
Cathepsin B1	26	7	EHHTKGKYPPCGSKI	5680.36	2406.45		5680.36	2406.45
Cathepsin B1	26	8	HTKGKYPPCGSKIYK	50.98	847.78		40782.8	10282.7	KCEHHTKGKYPPCGS
Cathepsin B1	26	9	KGKYPPCGSKIYKTP	2227.14	3547.73
Cathepsin B1	26	10	KYPPCGSKIYKTPRC	0	1391.58
Cathepsin B1	26	11	PPCGSKIYKTPRCKQ	0	0
Cathepsin B1	26	12	CGSKIYKTPRCKQTC	0	0
Cathepsin B1	26	13	SKIYKTPRCKQTCQK	0	0
Cathepsin B1	26	14	IYKTPRCKQTCQKKY	0	0
Cathepsin B1	26	15	KTPRCKQTCQKKYKT	0	0
Cathepsin B1	26	16	PRCKQTCQKKYKTPY	0	0
Cathepsin B1	26	17	CKQTCQKKYKTPYTQ	0	0
Cathepsin B1	26	18	QTCQKKYKTPYTQDK	14550	13991.6
Cathepsin B1	26	19	CQKKYKTPYTQDKHR	1948.52	3245.58
Cathepsin B1	26	20	KKYKTPYTQDKHRGK	0	2855.02
Cathepsin B1	26	21	YKTPYTQDKHRGKSS	0	1543.73
Cathepsin B1	26	22	TPYTQDKHRGKSSYN	0	1086.22
Cathepsin B1	26	23	YTQDKHRGKSSYNVK	0	336.33
Cathepsin B1	26	24	QDKHRGKSSYNVKND	0	4714.66
Cathepsin B1	26	25	KHRGKSSYNVKNDEK	87.73	1640.2
Cathepsin B1	26	26	RGKSSYNVKNDEKAI	761.43	748.84
Cathepsin B1	26	27	KSSYNVKNDEKAIQK	0	682.12
Cathepsin B1	26	28	SYNVKNDEKAIQKEI	0	0
Cathepsin B1	26	29	NVKNDEKAIQKEIMK	435.73	820.29
Cathepsin B1	26	30	KNDEKAIQKEIMKYG	0	0
Cathepsin B1	26	31	DEKAIQKEIMKYGPV	9.4	809.88
Cathepsin B1	26	32	KAIQKEIMKYGPVEA	9622.99	2841.84		9622.99	2841.84
Cathepsin B1	26	33	IQKEIMKYGPVEASF	5939.12	1382.77		5939.12	1382.77
Cathepsin B1	26	34	KEIMKYGPVEASFTV	6818.97	3075.23		6818.97	3075.23
Cathepsin B1	26	35	IMKYGPVEASFTVYE	7227.27	2021.59		7227.27	2021.59
Cathepsin B1	26	36	KYGPVEASFTVYEDF	6046.68	1224.03		6046.68	1224.03
Cathepsin B1	26	37	GPVEASFTVYEDFLN	2312.08	796.45		35655	10545.5	KEIMKYGPVEASFTV
Cathepsin B1	26	38	VEASFTVYEDFLNYK	0	0
Cathepsin B1	26	39	ASFTVYEDFLNYKSG	0	0
Cathepsin B1	26	40	FTVYEDFLNYKSGIY	1419.46	0
Cathepsin B1	26	41	VYEDFLNYKSGIYKH	0	0
Cathepsin B1	26	42	EDFLNYKSGIYKHIT	0	0
Cathepsin B1	26	43	FLNYKSGIYKHITGE	0	0
Cathepsin B1	26	44	NYKSGIYKHITGEAL	0	0
Cathepsin B1	26	45	KSGIYKHITGEALGG	0	0
Cathepsin B1	26	46	GIYKHITGEALGGHA	0	0
Cathepsin B1	26	47	YKHITGEALGGHAIR	0	0
Cathepsin B1	26	48	HITGEALGGHAIRII	177.68	0
Cathepsin B1	26	49	TGEALGGHAIRIIGW	1032.66	89.06
Cathepsin B1	26	50	EALGGHAIRIIGWGV	0	1.17
Cathepsin B1	26	51	LGGHAIRIIGWGVEN	1084.11	0
Cathepsin B1	26	52	GHAIRIIGWGVENKT	0	0
Cathepsin B1	26	53	AIRIIGWGVENKTPY	0	0
Cathepsin B1	26	54	RIIGWGVENKTPYWL	415.72	575.06
Cathepsin B1	26	55	IGWGVENKTPYWLIA	0	0
Cathepsin B1	26	56	WGVENKTPYWLIANS	0	0
Cathepsin B1	26	57	VENKTPYWLIANSWN	26.61	32.71
Cathepsin B1	26	58	NKTPYWLIANSWNED	2876.99	2160.79
Cathepsin B1	26	59	TPYWLIANSWNEDWG	2504.91	1334.51		2504.91	1334.51
Cathepsin B1	26	60	YWLIANSWNEDWGEN	5867.87	1989.87		5867.87	1989.87
Cathepsin B1	26	61	LIANSWNEDWGENGY	4956.38	2029.92		4956.38	2029.92
Cathepsin B1	26	62	ANSWNEDWGENGYFR	3911.48	2430.6		3911.48	2430.6
Cathepsin B1	26	63	SWNEDWGENGYFRIV	3238.95	1585.65		17240.6	7784.9	YWLIANSWNEDWGEN
Cathepsin B1	26	64	NEDWGENGYFRIVRG	0	249.21
Cathepsin B1	26	65	DWGENGYFRIVRGRD	734.81	1045.62
Cathepsin B1	26	66	GENGYFRIVRGRDEC	0	740.42
Cathepsin B1	26	67	NGYFRIVRGRDECFI	430.96	1380.01
Cathepsin B1	28	2	YFRIVRGRDECFIES	0	114.5
Cathepsin B1	28	3	RIVRGRDECFIESEV	615.15	382.65
Cathepsin B1	28	4	VRGRDECFIESEVIA	0	0
Cathepsin B1	28	5	GRDECFIESEVIAGQ	247.95	999.99
Cathepsin B1	28	6	DECFIESEVIAGQIN	135.73	0
Cathepsin B1	28	7	CFIESEVIAGQINGS	0	0
Cathepsin B1	28	8	IESEVIAGQINGSGS	0	0
Cathepsin B1	28	9	SEVIAGQINGSGSGS	0	0
Cathepsin B1	28	10	VIAGQINGSGSGSGE	0	0
Cathepsin B1	28	11	AGQINGSGSGSGEVV	0	0
			Summ Cathepsin B1	342758	108808
Cathepsin D	28	12	QINGSGSGSGEVVRI	0	0
Cathepsin D	28	13	NGSGSGSGEVVRIPL	0	0
Cathepsin D	28	14	SGSGSGEVVRIPLHP	0	0
Cathepsin D	28	15	SGSGEVVRIPLHPLK	0	0
Cathepsin D	28	16	SGEVVRIPLHPLKSA	0	0
Cathepsin D	28	17	EVVRIPLHPLKSAQR	0	0
Cathepsin D	28	18	VRIPLHPLKSAQRTL	0	0
Cathepsin D	28	19	IPLHPLKSAQRTLIE	0	0
Cathepsin D	28	20	LHPLKSAQRTLIEFE	3984.31	848.07
Cathepsin D	28	21	PLKSAQRTLIEFETS	824.11	120.69
Cathepsin D	28	22	KSAQRTLIEFETSLE	3944.3	506.89
Cathepsin D	28	23	AQRTLIEFETSLEIV	1738.35	0
Cathepsin D	28	24	RTLIEFETSLEIVKK	0	0
Cathepsin D	28	25	LIEFETSLEIVKKVW	2717.94	6.3
Cathepsin D	28	26	EFETSLEIVKKVWLS	0	0
Cathepsin D	28	27	ETSLEIVKKVWLSRV	0	0
Cathepsin D	28	28	SLEIVKKVWLSRVSG	0	0
Cathepsin D	28	29	EIVKKVWLSRVSGVD	0	0
Cathepsin D	28	30	VKKVWLSRVSGVDPQ	0	0
Cathepsin D	28	31	KVWLSRVSGVDPQPE	638.46	0
Cathepsin D	28	32	WLSRVSGVDPQPEYL	2553.88	340.79
Cathepsin D	28	33	SRVSGVDPQPEYLKN	0	0
Cathepsin D	28	34	VSGVDPQPEYLKNYL	461.59	104.53
Cathepsin D	28	35	GVDPQPEYLKNYLDA	1594.56	598.26
Cathepsin D	28	36	DPQPEYLKNYLDAQY	505.79	161.27
Cathepsin D	28	37	QPEYLKNYLDAQYYG	282.75	0
Cathepsin D	28	38	EYLKNYLDAQYYGDI	711.53	68.45
Cathepsin D	28	39	LKNYLDAQYYGDITI	0	0
Cathepsin D	28	40	NYLDAQYYGDITIGT	0	0
Cathepsin D	28	41	LDAQYYGDITIGTPP	0	0
Cathepsin D	28	42	AQYYGDITIGTPPQT	0	0
Cathepsin D	28	43	YYGDITIGTPPQTFS	0	0
Cathepsin D	28	44	GDITIGTPPQTFSVV	0	0
Cathepsin D	28	45	ITIGTPPQTFSVVFD	3854.21	824.37
Cathepsin D	28	46	IGTPPQTFSVVFDTG	50.4	0
Cathepsin D	28	47	TPPQTFSVVFDTGSS	1354.25	0
Cathepsin D	28	48	PQTFSVVFDTGSSNL	1036.09	0
Cathepsin D	28	49	TFSVVFDTGSSNLWV	1601.61	215.1
Cathepsin D	28	50	SVVFDTGSSNLWVPS	0	0
Cathepsin D	28	51	VFDTGSSNLWVPSKY	0	0
Cathepsin D	28	52	DTGSSNLWVPSKYCS	0	0
Cathepsin D	28	53	GSSNLWVPSKYCSYF	0	0
Cathepsin D	28	54	SNLWVPSKYCSYFDI	546.71	304.77
Cathepsin D	28	55	LWVPSKYCSYFDIAC	0	0
Cathepsin D	28	56	VPSKYCSYFDIACLL	0	0
Cathepsin D	28	57	SKYCSYFDIACLLHR	0	0
Cathepsin D	28	58	YCSYFDIACLLHRKY	0	0
Cathepsin D	28	59	SYFDIACLLHRKYDS	0	0
Cathepsin D	28	60	FDIACLLHRKYDSSK	0	0
Cathepsin D	28	61	IACLLHRKYDSSKSS	0	0
Cathepsin D	28	62	CLLHRKYDSSKSSTY	0	0
Cathepsin D	28	63	LHRKYDSSKSSTYIP	0	0
Cathepsin D	28	64	RKYDSSKSSTYIPNG	0	0
Cathepsin D	28	65	YDSSKSSTYIPNGTE	0	0
Cathepsin D	28	66	SSKSSTYIPNGTEFS	0	0
Cathepsin D	28	67	KSSTYIPNGTEFSVH	0	0
Cathepsin D	30	2	STYIPNGTEFSVHYG	0	0
Cathepsin D	30	3	YIPNGTEFSVHYGTG	0	0
Cathepsin D	30	4	PNGTEFSVHYGTGSL	0	0
Cathepsin D	30	5	GTEFSVHYGTGSLSG	0	0
Cathepsin D	30	6	EFSVHYGTGSLSGFL	0	177.78
Cathepsin D	30	7	SVHYGTGSLSGFLST	0	0
Cathepsin D	30	8	HYGTGSLSGFLSTDS	0	0
Cathepsin D	30	9	GTGSLSGFLSTDSLQ	0	0
Cathepsin D	30	10	GSLSGFLSTDSLQLG	0	0
Cathepsin D	30	11	LSGFLSTDSLQLGSL	0	0
Cathepsin D	30	12	GFLSTDSLQLGSLSV	0	0
Cathepsin D	30	13	LSTDSLQLGSLSVKG	0	0
Cathepsin D	30	14	TDSLQLGSLSVKGQT	0	0
Cathepsin D	30	15	SLQLGSLSVKGQTFG	0	0
Cathepsin D	30	16	QLGSLSVKGQTFGEA	0	0
Cathepsin D	30	17	GSLSVKGQTFGEATQ	0	0
Cathepsin D	30	18	LSVKGQTFGEATQQP	0	0
Cathepsin D	30	19	VKGQTFGEATQQPGL	2863.52	0
Cathepsin D	30	20	GQTFGEATQQPGLVF	39.56	186.77
Cathepsin D	30	21	TFGEATQQPGLVFVM	0	1311.57
Cathepsin D	30	22	GEATQQPGLVFVMAK	0	0
Cathepsin D	30	23	ATQQPGLVFVMAKFD	0	0
Cathepsin D	30	24	QQPGLVFVMAKFDGI	0	0
Cathepsin D	30	25	PGLVFVMAKFDGILG	0	0
Cathepsin D	30	26	LVFVMAKFDGILGMA	0	489.93
Cathepsin D	30	27	FVMAKFDGILGMAYP	0	633.98
Cathepsin D	30	28	MAKFDGILGMAYPSI	0	0
Cathepsin D	30	29	KFDGILGMAYPSISV	0	0
Cathepsin D	30	30	DGILGMAYPSISVDG	0	0
Cathepsin D	30	31	ILGMAYPSISVDGVT	0	0
Cathepsin D	30	32	GMAYPSISVDGVTPV	0	0
Cathepsin D	30	33	AYPSISVDGVTPVFV	0	0
Cathepsin D	30	34	PSISVDGVTPVFVNM	0	0
Cathepsin D	30	35	ISVDGVTPVFVNMIQ	0	0
Cathepsin D	30	36	VDGVTPVFVNMIQQG	0	0
Cathepsin D	30	37	GVTPVFVNMIQQGIV	0	0
Cathepsin D	30	38	TPVFVNMIQQGIVES	0	0
Cathepsin D	30	39	VFVNMIQQGIVESPV	0	0
Cathepsin D	30	40	VNMIQQGIVESPVFS	0	0
Cathepsin D	30	41	MIQQGIVESPVFSFY	0	0
Cathepsin D	30	42	QQGIVESPVFSFYLS	0	0
Cathepsin D	30	43	GIVESPVFSFYLSRN	0	0
Cathepsin D	30	44	VESPVFSFYLSRNIS	0	0
Cathepsin D	30	45	SPVFSFYLSRNISAV	0	0
Cathepsin D	30	46	VFSFYLSRNISAVLG	0	0
Cathepsin D	30	47	SFYLSRNISAVLGGE	0	0
Cathepsin D	30	48	YLSRNISAVLGGELM	0	1235.38
Cathepsin D	30	49	SRNISAVLGGELMIG	1182.02	0
Cathepsin D	30	50	NISAVLGGELMIGGI	0	0
Cathepsin D	30	51	SAVLGGELMIGGIDK	0	0
Cathepsin D	30	52	VLGGELMIGGIDKKY	0	0
Cathepsin D	30	53	GGELMIGGIDKKYYS	0	0
Cathepsin D	30	54	ELMIGGIDKKYYSGE	0	0
Cathepsin D	30	55	MIGGIDKKYYSGEIN	0	0
Cathepsin D	30	56	GGIDKKYYSGEINYV	0	0
Cathepsin D	30	57	IDKKYYSGEINYVDL	100.77	160.15
Cathepsin D	30	58	KKYYSGEINYVDLTE	2112.17	4644.91
Cathepsin D	30	59	YYSGEINYVDLTEQS	1074.59	228.88
Cathepsin D	30	60	SGEINYVDLTEQSYW	1467.35	864.17
Cathepsin D	30	61	EINYVDLTEQSYWLF	2196.06	1600.42
Cathepsin D	30	62	NYVDLTEQSYWLFKM	0	372.11
Cathepsin D	30	63	VDLTEQSYWLFKMDK	0	0
Cathepsin D	30	64	LTEQSYWLFKMDKLT	0	0
Cathepsin D	30	65	EQSYWLFKMDKLTIS	0	0
Cathepsin D	30	66	SYWLFKMDKLTISDM	0	0
Cathepsin D	30	67	WLFKMDKLTISDMTA	0	0
Cathepsin D	32	2	FKMDKLTISDMTACP	0	0
Cathepsin D	32	3	MDKLTISDMTACPDG	0	0
Cathepsin D	32	4	KLTISDMTACPDGCL	0	0
Cathepsin D	32	5	TISDMTACPDGCLAI	0	0
Cathepsin D	32	6	SDMTACPDGCLAIAD	0	0
Cathepsin D	32	7	MTACPDGCLAIADTG	0	0
Cathepsin D	32	8	ACPDGCLAIADTGTS	0	0
Cathepsin D	32	9	PDGCLAIADTGTSMI	0	0
Cathepsin D	32	10	GCLAIADTGTSMIAG	0	0
Cathepsin D	32	11	LAIADTGTSMIAGPT	0	0
Cathepsin D	32	12	IADTGTSMIAGPTDE	0	173.72
Cathepsin D	32	13	DTGTSMIAGPTDEIQ	0	0
Cathepsin D	32	14	GTSMIAGPTDEIQKI	0	0
Cathepsin D	32	15	SMIAGPTDEIQKINA	0	0
Cathepsin D	32	16	IAGPTDEIQKINAKL	0	0
Cathepsin D	32	17	GPTDEIQKINAKLGA	0	0
Cathepsin D	32	18	TDEIQKINAKLGATR	0	0
Cathepsin D	32	19	EIQKINAKLGATRLP	0	0
Cathepsin D	32	20	QKINAKLGATRLPGG	0	0
Cathepsin D	32	21	INAKLGATRLPGGIY	0	0
Cathepsin D	32	22	AKLGATRLPGGIYTV	0	0
Cathepsin D	32	23	LGATRLPGGIYTVSC	0	0
Cathepsin D	32	24	ATRLPGGIYTVSCGN	0	0
Cathepsin D	32	25	RLPGGIYTVSCGNIN	0	0
Cathepsin D	32	26	PGGIYTVSCGNINNL	0	0
Cathepsin D	32	27	GIYTVSCGNINNLPT	0	0
Cathepsin D	32	28	YTVSCGNINNLPTID	0	0
Cathepsin D	32	29	VSCGNINNLPTIDFV	499.2	81.02
Cathepsin D	32	30	CGNINNLPTIDFVIN	487.24	0
Cathepsin D	32	31	NINNLPTIDFVINGK	0	0
Cathepsin D	32	32	NNLPTIDFVINGKAM	0	0
Cathepsin D	32	33	LPTIDFVINGKAMTL	0	0
Cathepsin D	32	34	TIDFVINGKAMTLEP	0	207.05
Cathepsin D	32	35	DFVINGKAMTLEPTD	0	0
Cathepsin D	32	36	VINGKAMTLEPTDYL	0	0
Cathepsin D	32	37	NGKAMTLEPTDYLLK	0	0
Cathepsin D	32	38	KAMTLEPTDYLLKVS	0	0
Cathepsin D	32	39	MTLEPTDYLLKVSKM	0	0
Cathepsin D	32	40	LEPTDYLLKVSKMGS	0	0
Cathepsin D	32	41	PTDYLLKVSKMGSEI	0	0
Cathepsin D	32	42	DYLLKVSKMGSEICL	0	0
Cathepsin D	32	43	LLKVSKMGSEICLTG	0	0
Cathepsin D	32	44	KVSKMGSEICLTGFM	0	1302.79
Cathepsin D	32	45	SKMGSEICLTGFMGL	0	60.79
Cathepsin D	32	46	MGSEICLTGFMGLDL	183.02	878.44
Cathepsin D	32	47	SEICLTGFMGLDLPK	0	0
Cathepsin D	32	48	ICLTGFMGLDLPKRK	0	0
Cathepsin D	32	49	LTGFMGLDLPKRKLW	0	0
Cathepsin D	32	50	GFMGLDLPKRKLWIL	0	0
Cathepsin D	32	51	MGLDLPKRKLWILGD	0	0
Cathepsin D	32	52	LDLPKRKLWILGDIF	642.68	294.13
Cathepsin D	32	53	LPKRKLWILGDIFIG	0	0
Cathepsin D	32	54	KRKLWILGDIFIGKF	0	0
Cathepsin D	32	55	KLWILGDIFIGKFYT	0	0
Cathepsin D	32	56	WILGDIFIGKFYTVF	0	0
Cathepsin D	32	57	LGDIFIGKFYTVFDM	0	203.19
Cathepsin D	32	58	DIFIGKFYTVFDMGK	0	0
Cathepsin D	32	59	FIGKFYTVFDMGKNR	0	0
Cathepsin D	32	60	GKFYTVFDMGKNRVG	0	0
Cathepsin D	32	61	FYTVFDMGKNRVGFA	0	0
Cathepsin D	32	62	TVFDMGKNRVGFAKA	0	0
Cathepsin D	32	63	FDMGKNRVGFAKALH	6481.81	0
Cathepsin D	32	64	MGKNRVGFAKALHPD	0	0
Cathepsin D	32	65	KNRVGFAKALHPDSV	0	0
Cathepsin D	32	66	RVGFAKALHPDSVHR	0	0
Cathepsin D	32	67	GFAKALHPDSVHRTK	0	0
Cathepsin D	34	2	AKALHPDSVHRTKTY	0	0
Cathepsin D	34	3	ALHPDSVHRTKTYIP	0	0
Cathepsin D	34	4	HPDSVHRTKTYIPMM	0	1801.86
Cathepsin D	34	5	DSVHRTKTYIPMMRL	0	0
Cathepsin D	34	6	VHRTKTYIPMMRLFP	0	66.75
Cathepsin D	34	7	RTKTYIPMMRLFPAQ	0	0
Cathepsin D	34	8	KTYIPMMRLFPAQSV	0	0
Cathepsin D	34	9	YIPMMRLFPAQSVPQ	0	0
Cathepsin D	34	10	PMMRLFPAQSVPQAA	0	0
Cathepsin D	34	11	MRLFPAQSVPQAASE	0	0
Cathepsin D	34	12	LFPAQSVPQAASETP	0	0
Cathepsin D	34	13	PAQSVPQAASETPNG	0	0
Cathepsin D	34	14	QSVPQAASETPNGVF	0	0
Cathepsin D	34	15	VPQAASETPNGVFAF	0	56.9
Cathepsin D	34	16	QAASETPNGVFAFSK	0	0
Cathepsin D	34	17	ASETPNGVFAFSKLL	0	0
Cathepsin D	34	18	ETPNGVFAFSKLLSD	0	0
Cathepsin D	34	19	PNGVFAFSKLLSDEV	3348.03	1087.42
Cathepsin D	34	20	GVFAFSKLLSDEVGS	0	0
Cathepsin D	34	21	FAFSKLLSDEVGSGS	0	0
Cathepsin D	34	22	FSKLLSDEVGSGSGS	0	0
Cathepsin D	34	23	KLLSDEVGSGSGSGM	0	0
Cathepsin D	34	24	LSDEVGSGSGSGMNQ	2154.36	1093.38
			Summ Cathepsin D	53233.2	23313
Cathepsin B 141610	34	25	DEVGSGSGSGMNQYS	0	0
Cathepsin B 141610	34	26	VGSGSGSGMNQYSCY	0	0
Cathepsin B 141610	34	27	SGSGSGMNQYSCYLL	0	0
Cathepsin B 141610	34	28	SGSGMNQYSCYLLQL	0	0
Cathepsin B 141610	34	29	SGMNQYSCYLLQLYI	0	0
Cathepsin B 141610	34	30	MNQYSCYLLQLYIII	0	0
Cathepsin B 141610	34	31	QYSCYLLQLYIIILL	0	0
Cathepsin B 141610	34	32	SCYLLQLYIIILLSY	0	0
Cathepsin B 141610	34	33	YLLQLYIIILLSYGT	0	0
Cathepsin B 141610	34	34	LQLYIIILLSYGTLN	0	0
Cathepsin B 141610	34	35	LYIIILLSYGTLNEI	0	0
Cathepsin B 141610	34	36	IIILLSYGTLNEIDA	0	0
Cathepsin B 141610	34	37	ILLSYGTLNEIDARR	0	0
Cathepsin B 141610	34	38	LSYGTLNEIDARRHK	0	0
Cathepsin B 141610	34	39	YGTLNEIDARRHKRM	0	0
Cathepsin B 141610	34	40	TLNEIDARRHKRMYQ	0	0
Cathepsin B 141610	34	41	NEIDARRHKRMYQPL	0	0
Cathepsin B 141610	34	42	IDARRHKRMYQPLSM	0	141.13
Cathepsin B 141610	34	43	ARRHKRMYQPLSMEL	585.63	202.47
Cathepsin B 141610	34	44	RHKRMYQPLSMELIN	0	152.04
Cathepsin B 141610	34	45	KRMYQPLSMELINFI	0	45.44
Cathepsin B 141610	34	46	MYQPLSMELINFINY	184.9	919.69
Cathepsin B 141610	34	47	QPLSMELINFINYEA	0	183.25
Cathepsin B 141610	34	48	LSMELINFINYEANT	0	0
Cathepsin B 141610	34	49	MELINFINYEANTTW	1420.86	1029.42
Cathepsin B 141610	34	50	LINFINYEANTTWKA	0	0
Cathepsin B 141610	34	51	NFINYEANTTWKAAP	0	0
Cathepsin B 141610	34	52	INYEANTTWKAAPTT	0	0
Cathepsin B 141610	34	53	YEANTTWKAAPTTRF	0	0
Cathepsin B 141610	34	54	ANTTWKAAPTTRFRT	0	0
Cathepsin B 141610	34	55	TTWKAAPTTRFRTVS	0	0
Cathepsin B 141610	34	56	WKAAPTTRFRTVSDI	0	90.27
Cathepsin B 141610	34	57	AAPTTRFRTVSDIRR	0	0
Cathepsin B 141610	34	58	PTTRFRTVSDIRRML	0	0
Cathepsin B 141610	34	59	TRFRTVSDIRRMLGA	0	0
Cathepsin B 141610	34	60	FRTVSDIRRMLGALP	0	0
Cathepsin B 141610	34	61	TVSDIRRMLGALPDP	0	0
Cathepsin B 141610	34	62	SDIRRMLGALPDPNG	0	377.77
Cathepsin B 141610	34	63	IRRMLGALPDPNGEQ	0	0.23
Cathepsin B 141610	34	64	RMLGALPDPNGEQLE	1062.12	673.23
Cathepsin B 141610	34	65	LGALPDPNGEQLETL	568.29	222.9
Cathepsin B 141610	34	66	ALPDPNGEQLETLCT	0	0
Cathepsin B 141610	34	67	PDPNGEQLETLCTGY	0	168.4
Cathepsin B 141610	36	2	PNGEQLETLCTGYIS	0	0
Cathepsin B 141610	36	3	GEQLETLCTGYISDE	26.29	0
Cathepsin B 141610	36	4	QLETLCTGYISDELP	0	0
Cathepsin B 141610	36	5	ETLCTGYISDELPKS	0	1260.45
Cathepsin B 141610	36	6	LCTGYISDELPKSFD	642.35	382.14
Cathepsin B 141610	36	7	TGYISDELPKSFDAR	0	24.96
Cathepsin B 141610	36	8	YISDELPKSFDARVE	631.74	587.74
Cathepsin B 141610	36	9	SDELPKSFDARVEWP	7319.32	362.86
Cathepsin B 141610	36	10	ELPKSFDARVEWPHC	30.79	679.18
Cathepsin B 141610	36	11	PKSFDARVEWPHCPS	0	201.43
Cathepsin B 141610	36	12	SFDARVEWPHCPSIS	0	188.08
Cathepsin B 141610	36	13	DARVEWPHCPSISEI	0	0
Cathepsin B 141610	36	14	RVEWPHCPSISEIRD	1305.06	5312.15
Cathepsin B 141610	36	15	EWPHCPSISEIRDQS	0	641.02
Cathepsin B 141610	36	16	PHCPSISEIRDQSSC	0	217.66
Cathepsin B 141610	36	17	CPSISEIRDQSSCGS	0	0
Cathepsin B 141610	36	18	SISEIRDQSSCGSCW	0	118.23
Cathepsin B 141610	36	19	SEIRDQSSCGSCWAF	0	130.46
Cathepsin B 141610	36	20	IRDQSSCGSCWAFGA	0	0
Cathepsin B 141610	36	21	DQSSCGSCWAFGAVE	0	0
Cathepsin B 141610	36	22	SSCGSCWAFGAVEAM	0	0
Cathepsin B 141610	36	23	CGSCWAFGAVEAMSD	0	0
Cathepsin B 141610	36	24	SCWAFGAVEAMSDRI	1121.45	118.03
Cathepsin B 141610	36	25	WAFGAVEAMSDRICI	0	0
Cathepsin B 141610	36	26	FGAVEAMSDRICIKS	0	0
Cathepsin B 141610	36	27	AVEAMSDRICIKSKG	0	0
Cathepsin B 141610	36	28	EAMSDRICIKSKGKH	0	0
Cathepsin B 141610	36	29	MSDRICIKSKGKHKP	0	0
Cathepsin B 141610	36	30	DRICIKSKGKHKPFL	0	0
Cathepsin B 141610	36	31	ICIKSKGKHKPFLSA	0	0
Cathepsin B 141610	36	32	IKSKGKHKPFLSAEN	0	0
Cathepsin B 141610	36	33	SKGKHKPFLSAENLV	0	0
Cathepsin B 141610	36	34	GKHKPFLSAENLVSC	0	0
Cathepsin B 141610	36	35	HKPFLSAENLVSCCS	0	0
Cathepsin B 141610	36	36	PFLSAENLVSCCSSC	0	0
Cathepsin B 141610	36	37	LSAENLVSCCSSCGM	0	37.6
Cathepsin B 141610	36	38	AENLVSCCSSCGMGC	0	0
Cathepsin B 141610	36	39	NLVSCCSSCGMGCNG	0	0
Cathepsin B 141610	36	40	VSCCSSCGMGCNGGF	0	56.91
Cathepsin B 141610	36	41	CCSSCGMGCNGGFPH	0	170.02
Cathepsin B 141610	36	42	SSCGMGCNGGFPHSA	0	0
Cathepsin B 141610	36	43	CGMGCNGGFPHSAWL	458.25	526.55
Cathepsin B 141610	36	44	MGCNGGFPHSAWLYW	970.42	766.91
Cathepsin B 141610	36	45	CNGGFPHSAWLYWKN	0	0
Cathepsin B 141610	36	46	GGFPHSAWLYWKNQG	0	0
Cathepsin B 141610	36	47	FPHSAWLYWKNQGIV	0	0
Cathepsin B 141610	36	48	HSAWLYWKNQGIVTG	0	0
Cathepsin B 141610	36	49	AWLYWKNQGIVTGDL	0	0
Cathepsin B 141610	36	50	LYWKNQGIVTGDLYN	0	0
Cathepsin B 141610	36	51	WKNQGIVTGDLYNTT	0	64.4
Cathepsin B 141610	36	52	NQGIVTGDLYNTTNG	921.4	0
Cathepsin B 141610	36	53	GIVTGDLYNTTNGCQ	0	0
Cathepsin B 141610	36	54	VTGDLYNTTNGCQPY	0	22.27
Cathepsin B 141610	36	55	GDLYNTTNGCQPYEF	3659	1299.36
Cathepsin B 141610	36	56	LYNTTNGCQPYEFPP	1530.41	1006.44
Cathepsin B 141610	36	57	NTTNGCQPYEFPPCE	2563.23	1730.02
Cathepsin B 141610	36	58	TNGCQPYEFPPCEHH	1974.44	1206.41
Cathepsin B 141610	36	59	GCQPYEFPPCEHHVI	1131.66	676.08
Cathepsin B 141610	36	60	QPYEFPPCEHHVIGP	103.62	516.49
Cathepsin B 141610	36	61	YEFPPCEHHVIGPLP	940.02	812.6
Cathepsin B 141610	36	62	FPPCEHHVIGPLPSC	0	162.14
Cathepsin B 141610	36	63	PCEHHVIGPLPSCDG	0	153.46
Cathepsin B 141610	36	64	EHHVIGPLPSCDGDV	0	165.71
Cathepsin B 141610	36	65	HVIGPLPSCDGDVET	28265	224.36		28265	224.36
Cathepsin B 141610	36	66	IGPLPSCDGDVETPS	13437.8	0		13437.8	0
Cathepsin B 141610	36	67	PLPSCDGDVETPSCK	4400.2	0		4400.2	0
Cathepsin B 141610	38	2	PSCDGDVETPSCKTN	356.93	0		46102.9	224.36	HVIGPLPSCDGDVET
Cathepsin B 141610	38	3	CDGDVETPSCKTNCQ	198.46	0
Cathepsin B 141610	38	4	GDVETPSCKTNCQPG	1409.17	0
Cathepsin B 141610	38	5	VETPSCKTNCQPGYN	0	0
Cathepsin B 141610	38	6	TPSCKTNCQPGYNIP	0	0
Cathepsin B 141610	38	7	SCKTNCQPGYNIPYE	0	78.02
Cathepsin B 141610	38	8	KTNCQPGYNIPYEKD	0	0
Cathepsin B 141610	38	9	NCQPGYNIPYEKDKW	0	0
Cathepsin B 141610	38	10	QPGYNIPYEKDKWYG	0	0
Cathepsin B 141610	38	11	GYNIPYEKDKWYGEK	0	0
Cathepsin B 141610	38	12	NIPYEKDKWYGEKVY	0	0
Cathepsin B 141610	38	13	PYEKDKWYGEKVYRI	0	0
Cathepsin B 141610	38	14	EKDKWYGEKVYRIHS	0	237.48
Cathepsin B 141610	38	15	DKWYGEKVYRIHSNP	0	47.71
Cathepsin B 141610	38	16	WYGEKVYRIHSNPEA	0	589.24
Cathepsin B 141610	38	17	GEKVYRIHSNPEAIM	0	582.14
Cathepsin B 141610	38	18	KVYRIHSNPEAIMLE	544.15	282.11
Cathepsin B 141610	38	19	YRIHSNPEAIMLELM	478.36	2276.54
Cathepsin B 141610	38	20	IHSNPEAIMLELMRN	283.64	334.82
Cathepsin B 141610	38	21	SNPEAIMLELMRNGP	0	0
Cathepsin B 141610	38	22	PEAIMLELMRNGPVE	665.57	0
Cathepsin B 141610	38	23	AIMLELMRNGPVEVD	1052.87	0
Cathepsin B 141610	38	24	MLELMRNGPVEVDFE	3830.58	1508.01
Cathepsin B 141610	38	25	ELMRNGPVEVDFEVY	3296.26	640.63		3296.26	640.63
Cathepsin B 141610	38	26	MRNGPVEVDFEVYAD	6019.87	539.89		6019.87	539.89
Cathepsin B 141610	38	27	NGPVEVDFEVYADFP	4305.98	1136.26		4305.98	1136.26
Cathepsin B 141610	38	28	PVEVDFEVYADFPNY	6617.41	1654.41		6617.41	1654.41
Cathepsin B 141610	38	29	EVDFEVYADFPNYKS	4351.14	3292.8		4351.14	3292.8
Cathepsin B 141610	38	30	DFEVYADFPNYKSGV	3871.87	2077.95		3871.87	2077.95
Cathepsin B 141610	38	31	EVYADFPNYKSGVYQ	408.75	29.6		408.75	29.6
Cathepsin B 141610	38	32	YADFPNYKSGVYQHV	6865.71	2714.73		6865.71	2714.73
Cathepsin B 141610	38	33	DFPNYKSGVYQHVSG	0	0		35737	12086.3	PVEVDFEVYADFPNY
Cathepsin B 141610	38	34	PNYKSGVYQHVSGAL	0	0
Cathepsin B 141610	38	35	YKSGVYQHVSGALLG	0	0
Cathepsin B 141610	38	36	SGVYQHVSGALLGGH	0	0
Cathepsin B 141610	38	37	VYQHVSGALLGGHAV	0	0
Cathepsin B 141610	38	38	QHVSGALLGGHAVRL	0	0
Cathepsin B 141610	38	39	VSGALLGGHAVRLLG	0	0
Cathepsin B 141610	38	40	GALLGGHAVRLLGWG	0	0
Cathepsin B 141610	38	41	LLGGHAVRLLGWGEE	1559.16	1051.98
Cathepsin B 141610	38	42	GGHAVRLLGWGEENN	2013.44	646.66
Cathepsin B 141610	38	43	HAVRLLGWGEENNVP	294.25	55.23
Cathepsin B 141610	38	44	VRLLGWGEENNVPYW	2338.56	1566.75
Cathepsin B 141610	38	45	LLGWGEENNVPYWLI	903.2	772.68
Cathepsin B 141610	38	46	GWGEENNVPYWLIAN	0	28.57
Cathepsin B 141610	38	47	GEENNVPYWLIANSW	1451.92	283.67
Cathepsin B 141610	38	48	ENNVPYWLIANSWNS	0	0
Cathepsin B 141610	38	49	NVPYWLIANSWNSDW	2601.55	1566.35
Cathepsin B 141610	38	50	PYWLIANSWNSDWGD	2327.23	1561.77
Cathepsin B 141610	38	51	WLIANSWNSDWGDKG	0	0
Cathepsin B 141610	38	52	IANSWNSDWGDKGYF	344.17	593.03
Cathepsin B 141610	38	53	NSWNSDWGDKGYFKI	0	0
Cathepsin B 141610	38	54	WNSDWGDKGYFKIVR	0	0
Cathepsin B 141610	38	55	SDWGDKGYFKIVRGK	0	0
Cathepsin B 141610	38	56	WGDKGYFKIVRGKNE	0	0
Cathepsin B 141610	38	57	DKGYFKIVRGKNECG	0	0
Cathepsin B 141610	38	58	GYFKIVRGKNECGIE	0	0
Cathepsin B 141610	38	59	FKIVRGKNECGIESD	0	0
Cathepsin B 141610	38	60	IVRGKNECGIESDVN	3388.17	0
Cathepsin B 141610	38	61	RGKNECGIESDVNAG	1622.55	0
Cathepsin B 141610	38	62	KNECGIESDVNAGIP	0	0
Cathepsin B 141610	38	63	ECGIESDVNAGIPKI	0	0
Cathepsin B 141610	38	64	GIESDVNAGIPKIKN	0	0
Cathepsin B 141610	38	65	ESDVNAGIPKIKNGS	0	0
Cathepsin B 141610	38	66	DVNAGIPKIKNGSGS	0	0
Cathepsin B 141610	38	67	NAGIPKIKNGSGSGS	0	0
Cathepsin B 141610	40	2	GIPKIKNGSGSGSGQ	0	0
Cathepsin B 141610	40	3	PKIKNGSGSGSGQHL	0	0
Cathepsin B 141610	40	4	IKNGSGSGSGQHLSL	0	0
			Summ Cathepsin B	138655	50177.4
Cathepsin L	40	5	NGSGSGSGQHLSLQY	0	0
Cathepsin L	40	6	SGSGSGQHLSLQYDD	922.84	684.78
Cathepsin L	40	7	SGSGQHLSLQYDDIW	1761.99	1371.66
Cathepsin L	40	8	SGQHLSLQYDDIWKQ	0	417.94
Cathepsin L	40	9	QHLSLQYDDIWKQWK	0	0
Cathepsin L	40	10	LSLQYDDIWKQWKLK	0	0
Cathepsin L	40	11	LQYDDIWKQWKLKYN	18.3	24.04
Cathepsin L	40	12	YDDIWKQWKLKYNKT	4333.79	2290.09
Cathepsin L	40	13	DIWKQWKLKYNKTYS	0	0
Cathepsin L	40	14	WKQWKLKYNKTYSDS	0	0
Cathepsin L	40	15	QWKLKYNKTYSDSNE	0	251.11
Cathepsin L	40	16	KLKYNKTYSDSNEIR	0	0
Cathepsin L	40	17	KYNKTYSDSNEIRRK	0	0
Cathepsin L	40	18	NKTYSDSNEIRRKAI	0	0
Cathepsin L	40	19	TYSDSNEIRRKAIFM	0	644.26
Cathepsin L	40	20	SDSNEIRRKAIFMRY	0	0
Cathepsin L	40	21	SNEIRRKAIFMRYVE	0	0
Cathepsin L	40	22	EIRRKAIFMRYVEKI	0	0
Cathepsin L	40	23	RRKAIFMRYVEKIQQ	0	0
Cathepsin L	40	24	KAIFMRYVEKIQQHN	0	0
Cathepsin L	40	25	IFMRYVEKIQQHNLR	0	0
Cathepsin L	40	26	MRYVEKIQQHNLRHD	65.36	57.19
Cathepsin L	40	27	YVEKIQQHNLRHDLG	186.95	0
Cathepsin L	40	28	EKIQQHNLRHDLGLE	1014.38	448.32
Cathepsin L	40	29	IQQHNLRHDLGLEGY	2874.53	801.06
Cathepsin L	40	30	QHNLRHDLGLEGYTM	1593.67	1338.46
Cathepsin L	40	31	NLRHDLGLEGYTMGL	1609.5	919.91
Cathepsin L	40	32	RHDLGLEGYTMGLNQ	2439.27	744.17
Cathepsin L	40	33	DLGLEGYTMGLNQFC	776.37	388.17
Cathepsin L	40	34	GLEGYTMGLNQFCDM	784.91	1035.29
Cathepsin L	40	35	EGYTMGLNQFCDMDW	3566.65	2129.62		3566.65	2129.62
Cathepsin L	40	36	YTMGLNQFCDMDWEE	5646.29	6150.63		5646.29	6150.63
Cathepsin L	40	37	MGLNQFCDMDWEEIK	1568.78	2548.81		1568.78	2548.81
Cathepsin L	40	38	LNQFCDMDWEEIKTI	1631.58	2209.65		10781.7	10829.1	YTMGLNQFCDMDWEE
Cathepsin L	40	39	QFCDMDWEEIKTIML	3365.91	4096.32
Cathepsin L	40	40	CDMDWEEIKTIMLSK	0	2432.75
Cathepsin L	40	41	MDWEEIKTIMLSKVF	0	1135.52
Cathepsin L	40	42	WEEIKTIMLSKVFGN	0	0
Cathepsin L	40	43	EIKTIMLSKVFGNSP	0	0
Cathepsin L	40	44	KTIMLSKVFGNSPLW	0	0
Cathepsin L	40	45	IMLSKVFGNSPLWDD	4382.45	4495.52
Cathepsin L	40	46	LSKVFGNSPLWDDKK	0	0
Cathepsin L	40	47	KVFGNSPLWDDKKEE	1700.32	411.68
Cathepsin L	40	48	FGNSPLWDDKKEELE	3699.7	1573.29		3699.7	1573.29
Cathepsin L	40	49	NSPLWDDKKEELELS	2231.44	734.95		2231.44	734.95
Cathepsin L	40	50	PLWDDKKEELELSND	4041.87	1181.64		4041.87	1181.64
Cathepsin L	40	51	WDDKKEELELSNDPL	5266.67	4195.42		5266.67	4195.42
Cathepsin L	40	52	DKKEELELSNDPLPS	479.82	0		15239.7	7685.3	PLWDDKKEELELSND
Cathepsin L	40	53	KEELELSNDPLPSKW	0	0
Cathepsin L	40	54	ELELSNDPLPSKWDW	2822.26	1581.82
Cathepsin L	40	55	ELSNDPLPSKWDWRD	2722.14	1505.75
Cathepsin L	40	56	SNDPLPSKWDWRDHG	121.03	387.4
Cathepsin L	40	57	DPLPSKWDWRDHGAV	0	0
Cathepsin L	40	58	LPSKWDWRDHGAVTP	0	0
Cathepsin L	40	59	SKWDWRDHGAVTPVK	0	0
Cathepsin L	40	60	WDWRDHGAVTPVKNQ	0	0
Cathepsin L	40	61	WRDHGAVTPVKNQGL	0	0
Cathepsin L	40	62	DHGAVTPVKNQGLCG	0	0
Cathepsin L	40	63	GAVTPVKNQGLCGSC	0	0
Cathepsin L	40	64	VTPVKNQGLCGSCWA	0	0
Cathepsin L	40	65	PVKNQGLCGSCWAFS	0	0
Cathepsin L	40	66	KNQGLCGSCWAFSAA	0	0
Cathepsin L	40	67	QGLCGSCWAFSAAGA	0	0
Cathepsin L	42	2	LCGSCWAFSAAGAVE	0	0
Cathepsin L	42	3	GSCWAFSAAGAVEGQ	0	0
Cathepsin L	42	4	CWAFSAAGAVEGQLV	0	0
Cathepsin L	42	5	AFSAAGAVEGQLVKK	0	0
Cathepsin L	42	6	SAAGAVEGQLVKKHK	0	0
Cathepsin L	42	7	AGAVEGQLVKKHKKL	0	0
Cathepsin L	42	8	AVEGQLVKKHKKLIS	0	0
Cathepsin L	42	9	EGQLVKKHKKLISLS	0	0
Cathepsin L	42	10	QLVKKHKKLISLSEQ	0	0
Cathepsin L	42	11	VKKHKKLISLSEQQL	0	0
Cathepsin L	42	12	KHKKLISLSEQQLVD	0	967.61
Cathepsin L	42	13	KKLISLSEQQLVDCS	0	682.92
Cathepsin L	42	14	LISLSEQQLVDCSYK	0	0
Cathepsin L	42	15	SLSEQQLVDCSYKYG	0	0
Cathepsin L	42	16	SEQQLVDCSYKYGND	0	270.88
Cathepsin L	42	17	QQLVDCSYKYGNDGC	0	50.09
Cathepsin L	42	18	LVDCSYKYGNDGCQG	0	145.09
Cathepsin L	42	19	DCSYKYGNDGCQGGT	0	0
Cathepsin L	42	20	SYKYGNDGCQGGTMD	0	0
Cathepsin L	42	21	KYGNDGCQGGTMDQS	0	0
Cathepsin L	42	22	GNDGCQGGTMDQSFA	0	564.26
Cathepsin L	42	23	DGCQGGTMDQSFAYL	538.53	371.45
Cathepsin L	42	24	CQGGTMDQSFAYLEK	4494.41	2892.6		4494.41	2892.6
Cathepsin L	42	25	GGTMDQSFAYLEKYP	2314.4	961.69		2314.4	961.69
Cathepsin L	42	26	TMDQSFAYLEKYPIE	5682.55	1827.95		5682.55	1827.95
Cathepsin L	42	27	DQSFAYLEKYPIESE	5306.25	1292.42		5306.25	1292.42
Cathepsin L	42	28	SFAYLEKYPIESEKD	612.62	26.75		17797.6	6974.66	TMDQSFAYLEKYPIE
Cathepsin L	42	29	AYLEKYPIESEKDYK	0	44.86
Cathepsin L	42	30	LEKYPIESEKDYKYI	231.56	97.38
Cathepsin L	42	31	KYPIESEKDYKYIGH	0	411.26
Cathepsin L	42	32	PIESEKDYKYIGHDS	692.61	0
Cathepsin L	42	33	ESEKDYKYIGHDSSC	654.97	611.19
Cathepsin L	42	34	EKDYKYIGHDSSCHF	3809.61	3353.43
Cathepsin L	42	35	DYKYIGHDSSCHFRK	0	0
Cathepsin L	42	36	KYIGHDSSCHFRKSK	0	0
Cathepsin L	42	37	IGHDSSCHFRKSKGV	0	0
Cathepsin L	42	38	HDSSCHFRKSKGVVK	0	0
Cathepsin L	42	39	SSCHFRKSKGVVKVK	0	0
Cathepsin L	42	40	CHFRKSKGVVKVKKF	0	0
Cathepsin L	42	41	FRKSKGVVKVKKFVD	0	0
Cathepsin L	42	42	KSKGVVKVKKFVDLP	0	5928.2		0	5928.2
Cathepsin L	42	43	KGVVKVKKFVDLPAR	0	8898.92		0	8898.92
Cathepsin L	42	44	VVKVKKFVDLPARDE	0	4513.59		0	4513.59
Cathepsin L	42	45	KVKKFVDLPARDEEK	0	1473.27		0	19340.7	KGVVKVKKFVDLPAR
Cathepsin L	42	46	KKFVDLPARDEEKLQ	0	708.57
Cathepsin L	42	47	FVDLPARDEEKLQKA	6502.92	639.17
Cathepsin L	42	48	DLPARDEEKLQKALY	0	0
Cathepsin L	42	49	PARDEEKLQKALYHY	0	0
Cathepsin L	42	50	RDEEKLQKALYHYGP	0	0
Cathepsin L	42	51	EEKLQKALYHYGPIS	0	0
Cathepsin L	42	52	KLQKALYHYGPISVA	0	0
Cathepsin L	42	53	QKALYHYGPISVAID	3004.7	0
Cathepsin L	42	54	ALYHYGPISVAIDAL	0	0
Cathepsin L	42	55	YHYGPISVAIDALDD	4053.36	790.89
Cathepsin L	42	56	YGPISVAIDALDDLI	2160.97	890.67
Cathepsin L	42	57	PISVAIDALDDLILY	0	318.07
Cathepsin L	42	58	SVAIDALDDLILYKS	0	0
Cathepsin L	42	59	AIDALDDLILYKSGI	2200.9	1867.88
Cathepsin L	42	60	DALDDLILYKSGIYE	3221.14	1774.44
Cathepsin L	42	61	LDDLILYKSGIYESK	1298.4	2140.25
Cathepsin L	42	62	DLILYKSGIYESKQC	0	0
Cathepsin L	42	63	ILYKSGIYESKQCSS	0	0
Cathepsin L	42	64	YKSGIYESKQCSSFL	0	0
Cathepsin L	42	65	SGIYESKQCSSFLLN	0	0
Cathepsin L	42	66	IYESKQCSSFLLNHG	0	0
Cathepsin L	42	67	ESKQCSSFLLNHGVL	0	0
Cathepsin L	44	2	KQCSSFLLNHGVLAV	0	0
Cathepsin L	44	3	CSSFLLNHGVLAVGY	0	0
Cathepsin L	44	4	SFLLNHGVLAVGYGR	0	0
Cathepsin L	44	5	LLNHGVLAVGYGREN	147.49	0
Cathepsin L	44	6	NHGVLAVGYGRENRK	0	0
Cathepsin L	44	7	GVLAVGYGRENRKDY	0	0
Cathepsin L	44	8	LAVGYGRENRKDYWL	704.38	378.64
Cathepsin L	44	9	VGYGRENRKDYWLIK	0	0
Cathepsin L	44	10	YGRENRKDYWLIKNS	0	0
Cathepsin L	44	11	RENRKDYWLIKNSWG	0	0
Cathepsin L	44	12	NRKDYWLIKNSWGTT	0	0
Cathepsin L	44	13	KDYWLIKNSWGTTWG	0	0
Cathepsin L	44	14	YWLIKNSWGTTWGMN	0	0
Cathepsin L	44	15	LIKNSWGTTWGMNGY	0	0
Cathepsin L	44	16	KNSWGTTWGMNGYFK	0	0
Cathepsin L	44	17	SWGTTWGMNGYFKLR	0	0
Cathepsin L	44	18	GTTWGMNGYFKLRRN	0	0
Cathepsin L	44	19	TWGMNGYFKLRRNKH	0	0
Cathepsin L	44	20	GMNGYFKLRRNKHNM	0	0
Cathepsin L	44	21	NGYFKLRRNKHNMCG	0	0
Cathepsin L	44	22	YFKLRRNKHNMCGIA	0	0
Cathepsin L	44	23	KLRRNKHNMCGIATN	0	0
Cathepsin L	44	24	RRNKHNMCGIATNAS	0	0
Cathepsin L	44	25	NKHNMCGIATNASFP	0	0
Cathepsin L	44	26	HNMCGIATNASFPLL	0	0
Cathepsin L	44	27	MCGIATNASFPLLGS	0	0
Cathepsin L	44	28	GIATNASFPLLGSGS	0	0
Cathepsin L	44	29	ATNASFPLLGSGSGS	0	0
Cathepsin L	44	30	NASFPLLGSGSGSGL	0	0
Cathepsin L	44	31	SFPLLGSGSGSGLSC	0	0
			Summ Cathepsin L	109261	93081.6
DNAse II	44	32	PLLGSGSGSGLSCLD	899.26	0
DNAse II	44	33	LGSGSGSGLSCLDDD	3936.65	1472.36
DNAse II	44	34	SGSGSGLSCLDDDGH	806.02	499.41
DNAse II	44	35	SGSGLSCLDDDGHTV	0	131.93
DNAse II	44	36	SGLSCLDDDGHTVDW	1403.76	1481.78
DNAse II	44	37	LSCLDDDGHTVDWFV	1662.08	1548.89
DNAse II	44	38	CLDDDGHTVDWFVGY	3982.4	3475.2		3982.4	3475.2
DNAse II	44	39	DDDGHTVDWFVGYKL	19522.6	19044.5		19522.6	19044.5
DNAse II	44	40	DGHTVDWFVGYKLPK	0	0		23505	22519.7	DDDGHTVDWFVGYKL
DNAse II	44	41	HTVDWFVGYKLPKGY	0	0
DNAse II	44	42	VDWFVGYKLPKGYDV	0	0
DNAse II	44	43	WFVGYKLPKGYDVVF	0	0
DNAse II	44	44	VGYKLPKGYDVVFMN	0	0
DNAse II	44	45	YKLPKGYDVVFMNAD	0	0
DNAse II	44	46	LPKGYDVVFMNADQR	0	0
DNAse II	44	47	KGYDVVFMNADQRNW	1442.64	970.31
DNAse II	44	48	YDVVFMNADQRNWKL	0	0
DNAse II	44	49	VVFMNADQRNWKLSK	0	0
DNAse II	44	50	FMNADQRNWKLSKSP	0	0
DNAse II	44	51	NADQRNWKLSKSPIN	0	0
DNAse II	44	52	DQRNWKLSKSPINEK	0	0
DNAse II	44	53	RNWKLSKSPINEKGM	0	0
DNAse II	44	54	WKLSKSPINEKGMMK	0	0
DNAse II	44	55	LSKSPINEKGMMKNT	0	0
DNAse II	44	56	KSPINEKGMMKNTFE	0	0
DNAse II	44	57	PINEKGMMKNTFESM	0	0
DNAse II	44	58	NEKGMMKNTFESMFK	0	0
DNAse II	44	59	KGMMKNTFESMFKLV	0	0
DNAse II	44	60	MMKNTFESMFKLVDK	0	0
DNAse II	44	61	KNTFESMFKLVDKPD	49.58	1287.31
DNAse II	44	62	TFESMFKLVDKPDSV	0	1197.25
DNAse II	44	63	ESMFKLVDKPDSVIG	0	0
DNAse II	44	64	MFKLVDKPDSVIGMY	0	0
DNAse II	44	65	KLVDKPDSVIGMYND	0	1317.07
DNAse II	44	66	VDKPDSVIGMYNDEI	0	1367.34
DNAse II	44	67	KPDSVIGMYNDEIPK	0	205.74
DNAse II	46	2	DSVIGMYNDEIPKWT	0	0
DNAse II	46	3	VIGMYNDEIPKWTKP	0	0
DNAse II	46	4	GMYNDEIPKWTKPLG	0	0
DNAse II	46	5	YNDEIPKWTKPLGYD	5919.56	3000.86
DNAse II	46	6	DEIPKWTKPLGYDRE	1811.74	442.91
DNAse II	46	7	IPKWTKPLGYDRENL	589.08	300.02
DNAse II	46	8	KWTKPLGYDRENLWW	3365.78	1675.47
DNAse II	46	9	TKPLGYDRENLWWGH	2660.63	1331.5
DNAse II	46	10	PLGYDRENLWWGHMK	0	110.05
DNAse II	46	11	GYDRENLWWGHMKGA	0	301.85
DNAse II	46	12	DRENLWWGHMKGAFA	0	0.63
DNAse II	46	13	ENLWWGHMKGAFAFD	1720.01	1544.51
DNAse II	46	14	LWWGHMKGAFAFDDT	3051.21	1967.23
DNAse II	46	15	WGHMKGAFAFDDTNT	3799.15	4742.06
DNAse II	46	16	HMKGAFAFDDTNTGF	3937.82	2776.68
DNAse II	46	17	KGAFAFDDTNTGFWV	3499.11	1960.17		3499.11	1960.17
DNAse II	46	18	AFAFDDTNTGFWVIH	8745.28	4910.13		8745.28	4910.13
DNAse II	46	19	AFDDTNTGFWVIHSI	20813.3	16440.5		20813.3	16440.5
DNAse II	46	20	DDTNTGFWVIHSIPK	7831.87	6292.22		7831.87	6292.22
DNAse II	46	21	TNTGFWVIHSIPKLS	0	0		40889.6	29603	AFDDTNTGFWVIHSI
DNAse II	46	22	TGFWVIHSIPKLSYT	0	0
DNAse II	46	23	FWVIHSIPKLSYTNT	0	730.49
DNAse II	46	24	VIHSIPKLSYTNTSY	0	75.72
DNAse II	46	25	HSIPKLSYTNTSYVY	0	0
DNAse II	46	26	IPKLSYTNTSYVYPR	0	0
DNAse II	46	27	KLSYTNTSYVYPRTG	0	0
DNAse II	46	28	SYTNTSYVYPRTGHT	0	0
DNAse II	46	29	TNTSYVYPRTGHTYG	0	0
DNAse II	46	30	TSYVYPRTGHTYGQH	0	0
DNAse II	46	31	YVYPRTGHTYGQHFL	1173.29	431.73
DNAse II	46	32	YPRTGHTYGQHFLCV	0	0
DNAse II	46	33	RTGHTYGQHFLCVTL	0	0
DNAse II	46	34	GHTYGQHFLCVTLEK	0	0
DNAse II	46	35	TYGQHFLCVTLEKKH	0	0
DNAse II	46	36	GQHFLCVTLEKKHLK	0	0
DNAse II	46	37	HFLCVTLEKKHLKSL	0	0
DNAse II	46	38	LCVTLEKKHLKSLIT	0	0
DNAse II	46	39	VTLEKKHLKSLITQF	0	0
DNAse II	46	40	LEKKHLKSLITQFAL	0	0
DNAse II	46	41	KKHLKSLITQFALAR	0	0
DNAse II	46	42	HLKSLITQFALARPL	0	0
DNAse II	46	43	KSLITQFALARPLFQ	0	0
DNAse II	46	44	LITQFALARPLFQGA	0	0
DNAse II	46	45	TQFALARPLFQGAHI	0	0
DNAse II	46	46	FALARPLFQGAHIAS	0	0
DNAse II	46	47	LARPLFQGAHIASSL	0	0
DNAse II	46	48	RPLFQGAHIASSLKS	0	0
DNAse II	46	49	LFQGAHIASSLKSEF	0	78.15
DNAse II	46	50	QGAHIASSLKSEFPD	319.77	313.28
DNAse II	46	51	AHIASSLKSEFPDLA	0	0
DNAse II	46	52	IASSLKSEFPDLAKL	0	0
DNAse II	46	53	SSLKSEFPDLAKLLQ	0	0
DNAse II	46	54	LKSEFPDLAKLLQNQ	0	0
DNAse II	46	55	SEFPDLAKLLQNQKV	0	0
DNAse II	46	56	FPDLAKLLQNQKVFT	0	0
DNAse II	46	57	DLAKLLQNQKVFTET	75.55	0
DNAse II	46	58	AKLLQNQKVFTETQS	0	0
DNAse II	46	59	LLQNQKVFTETQSNV	0	0
DNAse II	46	60	QNQKVFTETQSNVIE	1801.47	0
DNAse II	46	61	QKVFTETQSNVIELQ	0	0
DNAse II	46	62	VFTETQSNVIELQTA	2976.68	0
DNAse II	46	63	TETQSNVIELQTAKR	0	0
DNAse II	46	64	TQSNVIELQTAKRSF	0	0
DNAse II	46	65	SNVIELQTAKRSFQL	0	0
DNAse II	46	66	VIELQTAKRSFQLNH	0	0
DNAse II	46	67	ELQTAKRSFQLNHFS	0	0
DNAse II	48	2	QTAKRSFQLNHFSKS	0	0
DNAse II	48	3	AKRSFQLNHFSKSSD	0	0
DNAse II	48	4	RSFQLNHFSKSSDFG	0	0
DNAse II	48	5	FQLNHFSKSSDFGKD	0	0
DNAse II	48	6	LNHFSKSSDFGKDLY	1477.24	366.02
DNAse II	48	7	HFSKSSDFGKDLYAD	836.35	418.63
DNAse II	48	8	SKSSDFGKDLYADFV	1785.7	874.18		1785.7	874.18
DNAse II	48	9	SSDFGKDLYADFVAP	5113	2811.42		5113	2811.42
DNAse II	48	10	DFGKDLYADFVAPKL	3097.99	925.68		3097.99	925.68
DNAse II	48	11	GKDLYADFVAPKLKK	0	1784.86		9996.69	4611.28	SSDFGKDLYADFVAP
DNAse II	48	12	DLYADFVAPKLKKSL	0	533.16
DNAse II	48	13	YADFVAPKLKKSLDT	3492.78	4943.61
DNAse II	48	14	DFVAPKLKKSLDTET	0	0
DNAse II	48	15	VAPKLKKSLDTETWQ	0	0
DNAse II	48	16	PKLKKSLDTETWQHD	193.86	196.92
DNAse II	48	17	LKKSLDTETWQHDGS	0	0
DNAse II	48	18	KSLDTETWQHDGSIP	0	235.26
DNAse II	48	19	LDTETWQHDGSIPSA	0	106.78
DNAse II	48	20	TETWQHDGSIPSACH	0	561.86
DNAse II	48	21	TWQHDGSIPSACHRQ	0	803.97
DNAse II	48	22	QHDGSIPSACHRQYS	0	116.16
DNAse II	48	23	DGSIPSACHRQYSVK	0	0
DNAse II	48	24	SIPSACHRQYSVKNI	0	0
DNAse II	48	25	PSACHRQYSVKNIES	0	0
DNAse II	48	26	ACHRQYSVKNIESIY	0	0
DNAse II	48	27	HRQYSVKNIESIYIR	0	0
DNAse II	48	28	QYSVKNIESIYIRAT	0	0
DNAse II	48	29	SVKNIESIYIRATGT	0	0
DNAse II	48	30	KNIESIYIRATGTTI	0	0
DNAse II	48	31	IESIYIRATGTTIRN	0	0
DNAse II	48	32	SIYIRATGTTIRNAQ	0	0
DNAse II	48	33	YIRATGTTIRNAQDH	0	0
DNAse II	48	34	RATGTTIRNAQDHAK	0	0
DNAse II	48	35	TGTTIRNAQDHAKWA	0	0
DNAse II	48	36	TTIRNAQDHAKWAVT	0	0
DNAse II	48	37	IRNAQDHAKWAVTVP	0	0
DNAse II	48	38	NAQDHAKWAVTVPSK	0	0
DNAse II	48	39	QDHAKWAVTVPSKKP	0	0
DNAse II	48	40	HAKWAVTVPSKKPTE	0	0
DNAse II	48	41	KWAVTVPSKKPTEDT	0	0
DNAse II	48	42	AVTVPSKKPTEDTNN	0	0
DNAse II	48	43	TVPSKKPTEDTNNWI	0	0
DNAse II	48	44	PSKKPTEDTNNWICL	0	0
DNAse II	48	45	KKPTEDTNNWICLGD	0	0
DNAse II	48	46	PTEDTNNWICLGDIN	1142.78	7.96
DNAse II	48	47	EDTNNWICLGDINRQ	0	8.79
DNAse II	48	48	TNNWICLGDINRQPH	0	149.41
DNAse II	48	49	NWICLGDINRQPHQF	2884.21	1783.18
DNAse II	48	50	ICLGDINRQPHQFER	1916	1407.81
DNAse II	48	51	LGDINRQPHQFERGG	153.99	0
DNAse II	48	52	DINRQPHQFERGGGT	0	0
DNAse II	48	53	NRQPHQFERGGGTMC	0	0
DNAse II	48	54	QPHQFERGGGTMCIQ	0	0
DNAse II	48	55	HQFERGGGTMCIQDQ	0	134.72
DNAse II	48	56	FERGGGTMCIQDQKL	0	0
DNAse II	48	57	RGGGTMCIQDQKLWQ	0	0
DNAse II	48	58	GGTMCIQDQKLWQSF	0	0
DNAse II	48	59	TMCIQDQKLWQSFYD	790.64	0
DNAse II	48	60	CIQDQKLWQSFYDSV	0	0
DNAse II	48	61	QDQKLWQSFYDSVQR	0	0
DNAse II	48	62	QKLWQSFYDSVQRVE	482.97	0
DNAse II	48	63	LWQSFYDSVQRVEEC	81.28	346.64
DNAse II	48	64	QSFYDSVQRVEECSK	0	0
DNAse II	48	65	FYDSVQRVEECSKTV	7583.25	0
DNAse II	48	66	DSVQRVEECSKTVYT	0	0
DNAse II	48	67	VQRVEECSKTVYTIF	0	0
DNAse II	50	2	RVEECSKTVYTIFAK	0	0
DNAse II	50	3	EECSKTVYTIFAKRL	0	0
DNAse II	50	4	CSKTVYTIFAKRLFT	0	0
DNAse II	50	5	KTVYTIFAKRLFTRL	0	0
DNAse II	50	6	VYTIFAKRLFTRLLT	0	0
DNAse II	50	7	TIFAKRLFTRLLTLI	0	0
DNAse II	50	8	FAKRLFTRLLTLIEI	0	0
DNAse II	50	9	KRLFTRLLTLIEIVQ	0	0
DNAse II	50	10	LFTRLLTLIEIVQFF	0	31.49
DNAse II	50	11	TRLLTLIEIVQFFNT	0	0
DNAse II	50	12	LLTLIEIVQFFNTGS	0	0
DNAse II	50	13	TLIEIVQFFNTGSGS	0	0
DNAse II	50	14	IEIVQFFNTGSGSGS	0	0
DNAse II	50	15	IVQFFNTGSGSGSGY	0	0
DNAse II	50	16	QFFNTGSGSGSGYRW	641.72	920.81
			Summ DNAse II	139470	102895
VAL-7	50	17	FNTGSGSGSGYRWYT	0	0
VAL-7	50	18	TGSGSGSGYRWYTQN	0	191.92
VAL-7	50	19	SGSGSGYRWYTQNSE	0	6.42
VAL-7	50	20	SGSGYRWYTQNSELL	0	0
VAL-7	50	21	SGYRWYTQNSELLAL	0	0
VAL-7	50	22	YRWYTQNSELLALHN	0	339.28
VAL-7	50	23	WYTQNSELLALHNAY	0	344.85
VAL-7	50	24	TQNSELLALHNAYRR	0	301.36
VAL-7	50	25	NSELLALHNAYRRNI	0	0
VAL-7	50	26	ELLALHNAYRRNIKY	0	0
VAL-7	50	27	LALHNAYRRNIKYGN	0	0
VAL-7	50	28	LHNAYRRNIKYGNVR	0	0
VAL-7	50	29	NAYRRNIKYGNVRDQ	0	0
VAL-7	50	30	YRRNIKYGNVRDQPQ	0	0
VAL-7	50	31	RNIKYGNVRDQPQAM	0	0
VAL-7	50	32	IKYGNVRDQPQAMSM	797.41	351.29
VAL-7	50	33	YGNVRDQPQAMSMLK	0	0
VAL-7	50	34	NVRDQPQAMSMLKLT	0	0
VAL-7	50	35	RDQPQAMSMLKLTWS	0	0
VAL-7	50	36	QPQAMSMLKLTWSHK	0	0
VAL-7	50	37	QAMSMLKLTWSHKLA	0	0
VAL-7	50	38	MSMLKLTWSHKLAEM	0	0
VAL-7	50	39	MLKLTWSHKLAEMAQ	0	0
VAL-7	50	40	KLTWSHKLAEMAQEW	1516.03	1030.21
VAL-7	50	41	TWSHKLAEMAQEWAL	500.24	542.67
VAL-7	50	42	SHKLAEMAQEWALQC	0	0
VAL-7	50	43	KLAEMAQEWALQCVP	0	0
VAL-7	50	44	AEMAQEWALQCVPRR	0	57.96
VAL-7	50	45	MAQEWALQCVPRRSN	0	0
VAL-7	50	46	QEWALQCVPRRSNMT	0	0
VAL-7	50	47	WALQCVPRRSNMTMR	0	0
VAL-7	50	48	LQCVPRRSNMTMRKG	0	0
VAL-7	50	49	CVPRRSNMTMRKGSK	0	0
VAL-7	50	50	PRRSNMTMRKGSKWT	0	0
VAL-7	50	51	RSNMTMRKGSKWTYV	0	0
VAL-7	50	52	NMTMRKGSKWTYVGQ	0	0
VAL-7	50	53	TMRKGSKWTYVGQSI	0	0
VAL-7	50	54	RKGSKWTYVGQSIAF	0	0
VAL-7	50	55	GSKWTYVGQSIAFVP	0	0
VAL-7	50	56	KWTYVGQSIAFVPKV	0	0
VAL-7	50	57	TYVGQSIAFVPKVRQ	0	0
VAL-7	50	58	VGQSIAFVPKVRQAA	0	0
VAL-7	50	59	QSIAFVPKVRQAASV	0	0
VAL-7	50	60	IAFVPKVRQAASVWF	0	0
VAL-7	50	61	FVPKVRQAASVWFEQ	0	0
VAL-7	50	62	PKVRQAASVWFEQHK	0	0
VAL-7	50	63	VRQAASVWFEQHKNY	0	0
VAL-7	50	64	QAASVWFEQHKNYNF	1072.63	246.67
VAL-7	50	65	ASVWFEQHKNYNFEN	2551.16	867.59
VAL-7	50	66	VWFEQHKNYNFENNT	489.88	26.89
VAL-7	50	67	FEQHKNYNFENNTCE	2237.7	95.04
VAL-7	52	2	QHKNYNFENNTCEAN	1875.11	0
VAL-7	52	3	KNYNFENNTCEANKT	0	0
VAL-7	52	4	YNFENNTCEANKTCA	0	0
VAL-7	52	5	FENNTCEANKTCADY	1372.5	0
VAL-7	52	6	NNTCEANKTCADYKQ	0	0
VAL-7	52	7	TCEANKTCADYKQLA	0	0
VAL-7	52	8	EANKTCADYKQLAFA	0	0
VAL-7	52	9	NKTCADYKQLAFADT	0	0
VAL-7	52	10	TCADYKQLAFADTTH	0	280.74
VAL-7	52	11	ADYKQLAFADTTHIG	0	0
VAL-7	52	12	YKQLAFADTTHIGCG	0	0
VAL-7	52	13	QLAFADTTHIGCGYA	0	0
VAL-7	52	14	AFADTTHIGCGYAMC	74.01	611.99
VAL-7	52	15	ADTTHIGCGYAMCFN	514.4	720.29
VAL-7	52	16	TTHIGCGYAMCFNLT	0	0
VAL-7	52	17	HIGCGYAMCFNLTGL	0	393.53
VAL-7	52	18	GCGYAMCFNLTGLDK	0	0
VAL-7	52	19	GYAMCFNLTGLDKVF	0	98.72
VAL-7	52	20	AMCFNLTGLDKVFVV	0	0
VAL-7	52	21	CFNLTGLDKVFVVCN	0	0
VAL-7	52	22	NLTGLDKVFVVCNYG	0	0
VAL-7	52	23	TGLDKVFVVCNYGPG	0	0
VAL-7	52	24	LDKVFVVCNYGPGGK	0	0
VAL-7	52	25	KVFVVCNYGPGGKYA	0	0
VAL-7	52	26	FVVCNYGPGGKYANR	0	0
VAL-7	52	27	VCNYGPGGKYANRQP	0	0
VAL-7	52	28	NYGPGGKYANRQPYD	1368.22	358.5
VAL-7	52	29	GPGGKYANRQPYDPI	1047.27	238.19
VAL-7	52	30	GGKYANRQPYDPIYP	2458.34	556.66		2458.34	556.66
VAL-7	52	31	KYANRQPYDPIYPED	5279.73	1343.16		5279.73	1343.16
VAL-7	52	32	ANRQPYDPIYPEDPY	5188.94	1512.55		5188.94	1512.55
VAL-7	52	33	RQPYDPIYPEDPYYL	5015.28	1753.86		5015.28	1753.86
VAL-7	52	34	PYDPIYPEDPYYLPG	6926.24	4368.79		6926.24	4368.79
VAL-7	52	35	DPIYPEDPYYLPGSG	2064.78	911.45		2064.78	911.45
VAL-7	52	36	IYPEDPYYLPGSGSG	0	0		26933.3	10446.5	PYDPIYPEDPYYLPG
VAL-7	52	37	PEDPYYLPGSGSGSG	0	0
			Summ VAL-7	42349.9	17550.6
MEG-8.3	52	38	GSGFKEKIVELYKNW	0	0
MEG-8.3	52	39	GFKEKIVELYKNWMN	0	0
MEG-8.3	52	40	KEKIVELYKNWMNEK	0	0
MEG-8.3	52	41	KIVELYKNWMNEKEF	1391.12	922.72
MEG-8.3	52	42	VELYKNWMNEKEFNP	1553.9	930.42
MEG-8.3	52	43	LYKNWMNEKEFNPPK	0	0
MEG-8.3	52	44	KNWMNEKEFNPPKES	0	220.48
MEG-8.3	52	45	WMNEKEFNPPKESEF	2409.89	1099.13		2409.89	1099.13
MEG-8.3	52	46	NEKEFNPPKESEFYE	5772.05	1433.2		5772.05	1433.2
MEG-8.3	52	47	KEFNPPKESEFYERF	3415.5	1221.47		3415.5	1221.47
MEG-8.3	52	48	FNPPKESEFYERFWE	5480.22	2484.77		5480.22	2484.77
MEG-8.3	52	49	PPKESEFYERFWELF	4025.61	1946.95		4025.61	1946.95
MEG-8.3	52	50	KESEFYERFWELFKH	752.49	660.92		21103.3	8185.52	PPKESEFYERFWELF
MEG-8.3	52	51	SEFYERFWELFKHCF	1999.17	1146.38
MEG-8.3	52	52	FYERFWELFKHCFLN	2540.04	587.64
MEG-8.3	52	53	ERFWELFKHCFLNSK	0	0
MEG-8.3	52	54	FWELFKHCFLNSKQL	0	0
MEG-8.3	52	55	ELFKHCFLNSKQLTK	0	0
MEG-8.3	52	56	FKHCFLNSKQLTKIL	0	0
MEG-8.3	52	57	HCFLNSKQLTKILPF	0	0
MEG-8.3	52	58	FLNSKQLTKILPFGS	0	0
MEG-8.3	52	59	LNSKQLTKILPFGSG	0	0
			Summ MEG-8.3	29340	12654.1
b-D-Xylosidase	54	2	GSGSGSGQIFRNLSV	0	0
b-D-Xylosidase	54	3	SGSGQIFRNLSVSIK	0	0
b-D-Xylosidase	54	4	GQIFRNLSVSIKKRL	0	0
b-D-Xylosidase	54	5	FRNLSVSIKKRLDDL	265.91	0
b-D-Xylosidase	54	6	LSVSIKKRLDDLISS	0	0
b-D-Xylosidase	54	7	SIKKRLDDLISSLTI	0	0
b-D-Xylosidase	54	8	KRLDDLISSLTIEEI	6523.23	3048.37		6523.23	3048.37
b-D-Xylosidase	54	9	DDLISSLTIEEIVDQ	7179.7	4306.71		7179.7	4306.71
b-D-Xylosidase	54	10	ISSLTIEEIVDQMAN	0	0		13702.9	7355.08	DDLISSLTIEEIVDQ
b-D-Xylosidase	54	11	LTIEEIVDQMANGGA	0	0
b-D-Xylosidase	54	12	EEIVDQMANGGAGPT	0	0
b-D-Xylosidase	54	13	VDQMANGGAGPTYGP	0	250.51
b-D-Xylosidase	54	14	MANGGAGPTYGPAPA	0	0
b-D-Xylosidase	54	15	GGAGPTYGPAPAIPR	0	0
b-D-Xylosidase	54	16	GPTYGPAPAIPRLKI	0	0
b-D-Xylosidase	54	17	YGPAPAIPRLKIKPY	0	0
b-D-Xylosidase	54	18	APAIPRLKIKPYQWR	0	0
b-D-Xylosidase	54	19	IPRLKIKPYQWRTNP	0	523.47
b-D-Xylosidase	54	20	LKIKPYQWRTNPNQG	0	0
b-D-Xylosidase	54	21	KPYQWRTNPNQGLCT	0	0
b-D-Xylosidase	54	22	QWRTNPNQGLCTSFV	140.55	198.87
b-D-Xylosidase	54	23	TNPNQGLCTSFVSHI	138.21	41.66
b-D-Xylosidase	54	24	NQGLCTSFVSHINQA	0	0
b-D-Xylosidase	54	25	LCTSFVSHINQAASF	0	0
b-D-Xylosidase	54	26	SFVSHINQAASFDIL	960.55	335.03
b-D-Xylosidase	54	27	SHINQAASFDILDVW	3376.31	1536.75
b-D-Xylosidase	54	28	NQAASFDILDVWKIA	0	0
b-D-Xylosidase	54	29	ASFDILDVWKIAFAN	1541.67	155.92
b-D-Xylosidase	54	30	DILDVWKIAFANGLE	1220.33	412.21
b-D-Xylosidase	54	31	DVWKIAFANGLEMRA	0	0
b-D-Xylosidase	54	32	KIAFANGLEMRAKWN	92.82	0
b-D-Xylosidase	54	33	FANGLEMRAKWNQFS	0	0
b-D-Xylosidase	54	34	GLEMRAKWNQFSQQN	0	0
b-D-Xylosidase	54	35	MRAKWNQFSQQNNYR	0	0
b-D-Xylosidase	54	36	KWNQFSQQNNYRDNT	0	0
b-D-Xylosidase	54	37	QFSQQNNYRDNTGIN	25.27	0
b-D-Xylosidase	54	38	QQNNYRDNTGINVFA	0	0
b-D-Xylosidase	54	39	NYRDNTGINVFAPTV	0	0
b-D-Xylosidase	54	40	DNTGINVFAPTVNLL	0	0
b-D-Xylosidase	54	41	GINVFAPTVNLLRHP	0	0
b-D-Xylosidase	54	42	VFAPTVNLLRHPLWG	288.69	178.05
b-D-Xylosidase	54	43	PTVNLLRHPLWGRNK	0	0
b-D-Xylosidase	54	44	NLLRHPLWGRNKETY	209.01	0
b-D-Xylosidase	54	45	RHPLWGRNKETYGED	1775.31	546.29
b-D-Xylosidase	54	46	LWGRNKETYGEDPYL	1784.33	686.62
b-D-Xylosidase	54	47	RNKETYGEDPYLAAE	1809.95	232.48
b-D-Xylosidase	54	48	ETYGEDPYLAAELAR	1223.05	821.5
b-D-Xylosidase	54	49	GEDPYLAAELARAYV	4209.93	149.54
b-D-Xylosidase	54	50	PYLAAELARAYVHGI	0	72.49
b-D-Xylosidase	54	51	AAELARAYVHGISGW	636.43	507.11
b-D-Xylosidase	54	52	LARAYVHGISGWNVP	0	0
b-D-Xylosidase	54	53	AYVHGISGWNVPNDG	0	0
b-D-Xylosidase	54	54	HGISGWNVPNDGAIK	0	0
b-D-Xylosidase	54	55	SGWNVPNDGAIKVHL	0	0
b-D-Xylosidase	54	56	NVPNDGAIKVHLLTI	0	0
b-D-Xylosidase	54	57	NDGAIKVHLLTINPI	0	0
b-D-Xylosidase	54	58	AIKVHLLTINPIRQH	0	0
b-D-Xylosidase	54	59	VHLLTINPIRQHVLL	0	0
b-D-Xylosidase	54	60	LTINPIRQHVLLVGA	0	0
b-D-Xylosidase	54	61	NPIRQHVLLVGANCK	0	0
b-D-Xylosidase	54	62	RQHVLLVGANCKHYA	0	0
b-D-Xylosidase	54	63	VLLVGANCKHYAAHS	0	0
b-D-Xylosidase	54	64	VGANCKHYAAHSGPE	0	0
b-D-Xylosidase	54	65	NCKHYAAHSGPENDP	0	0
b-D-Xylosidase	54	66	HYAAHSGPENDPVSR	299.78	0
b-D-Xylosidase	54	67	AHSGPENDPVSRLSF	818.78	0
b-D-Xylosidase	56	2	GPENDPVSRLSFEAD	4480.62	224.1		4480.62	224.1
b-D-Xylosidase	56	3	NDPVSRLSFEADVPE	3250.11	625.39		3250.11	625.39
b-D-Xylosidase	56	4	VSRLSFEADVPEHDL	3105.05	1366.77		3105.05	1366.77
b-D-Xylosidase	56	5	LSFEADVPEHDLWMT	5548.02	2947.39		5548.02	2947.39
b-D-Xylosidase	56	6	EADVPEHDLWMTYLP	9754.55	9274.76		9754.55	9274.76
b-D-Xylosidase	56	7	VPEHDLWMTYLPAFR	3779.67	1945.34		3779.67	1945.34
b-D-Xylosidase	56	8	HDLWMTYLPAFRACM	1418.1	2168.37		29918	16383.8	EADVPEHDLWMTYLP
b-D-Xylosidase	56	9	WMTYLPAFRACMEAG	0	0
b-D-Xylosidase	56	10	YLPAFRACMEAGAVG	0	0
b-D-Xylosidase	56	11	AFRACMEAGAVGVMC	0	113.31
b-D-Xylosidase	56	12	ACMEAGAVGVMCAYS	0	11.1
b-D-Xylosidase	56	13	EAGAVGVMCAYSGVN	0	0
b-D-Xylosidase	56	14	AVGVMCAYSGVNGTP	0	0
b-D-Xylosidase	56	15	VMCAYSGVNGTPACV	0	0
b-D-Xylosidase	56	16	AYSGVNGTPACVNHW	1462.09	954.23
b-D-Xylosidase	56	17	GVNGTPACVNHWLLD	2630.94	729.81
b-D-Xylosidase	56	18	GTPACVNHWLLDTVL	218.34	171.85
b-D-Xylosidase	56	19	ACVNHWLLDTVLRKQ	0	0
b-D-Xylosidase	56	20	NHWLLDTVLRKQWKY	0	0
b-D-Xylosidase	56	21	LLDTVLRKQWKYPGF	718.66	63.5
b-D-Xylosidase	56	22	TVLRKQWKYPGFVIS	0	0
b-D-Xylosidase	56	23	RKQWKYPGFVISDEG	2509.01	112.35
b-D-Xylosidase	56	24	WKYPGFVISDEGALQ	1261.27	428.54
b-D-Xylosidase	56	25	PGFVISDEGALQFLI	1542.98	380.02
b-D-Xylosidase	56	26	VISDEGALQFLISKH	0	0
b-D-Xylosidase	56	27	DEGALQFLISKHHVY	1157.71	18.84
b-D-Xylosidase	56	28	ALQFLISKHHVYSSL	0	0
b-D-Xylosidase	56	29	FLISKHHVYSSLQEA	0	0
b-D-Xylosidase	56	30	SKHHVYSSLQEAALA	431.62	0
b-D-Xylosidase	56	31	HVYSSLQEAALAAVK	0	0
b-D-Xylosidase	56	32	SSLQEAALAAVKAGV	0	0
b-D-Xylosidase	56	33	QEAALAAVKAGVNIE	0	0
b-D-Xylosidase	56	34	ALAAVKAGVNIENAL	0	0
b-D-Xylosidase	56	35	AVKAGVNIENALPNA	0	0
b-D-Xylosidase	56	36	AGVNIENALPNAVNV	194.81	0
b-D-Xylosidase	56	37	NIENALPNAVNVYSE	415.09	0
b-D-Xylosidase	56	38	NALPNAVNVYSELLN	709.52	0
b-D-Xylosidase	56	39	PNAVNVYSELLNLTK	0	0
b-D-Xylosidase	56	40	VNVYSELLNLTKSGN	0	0
b-D-Xylosidase	56	41	YSELLNLTKSGNVSE	4272.72	0
b-D-Xylosidase	56	42	LLNLTKSGNVSEDEL	864.5	0
b-D-Xylosidase	56	43	LTKSGNVSEDELRNL	630.96	125.09
b-D-Xylosidase	56	44	SGNVSEDELRNLVRP	0	0
b-D-Xylosidase	56	45	VSEDELRNLVRPLFL	1612.23	1209.56
b-D-Xylosidase	56	46	DELRNLVRPLFLARI	84.93	0
b-D-Xylosidase	56	47	RNLVRPLFLARILEG	761	0
b-D-Xylosidase	56	48	VRPLFLARILEGELN	2958.49	421.21
b-D-Xylosidase	56	49	LFLARILEGELNSPE	2439.24	508.04
b-D-Xylosidase	56	50	ARILEGELNSPEMDP	1250.09	369.14
b-D-Xylosidase	56	51	LEGELNSPEMDPYAH	3199.57	681.13
b-D-Xylosidase	56	52	ELNSPEMDPYAHLLP	913.9	364.43
b-D-Xylosidase	56	53	SPEMDPYAHLLPSTV	1561.78	0
b-D-Xylosidase	56	54	MDPYAHLLPSTVVKS	0	0
b-D-Xylosidase	56	55	YAHLLPSTVVKSERH	0	0
b-D-Xylosidase	56	56	LLPSTVVKSERHKYL	0	0
b-D-Xylosidase	56	57	STVVKSERHKYLSLV	0	0
b-D-Xylosidase	56	58	VKSERHKYLSLVTAA	0	0
b-D-Xylosidase	56	59	ERHKYLSLVTAAKSM	0	0
b-D-Xylosidase	56	60	KYLSLVTAAKSMVLL	0	0
b-D-Xylosidase	56	61	SLVTAAKSMVLLKNY	0	0
b-D-Xylosidase	56	62	TAAKSMVLLKNYEEF	1685.27	841.42
b-D-Xylosidase	56	63	KSMVLLKNYEEFLPI	144.53	234.48
b-D-Xylosidase	56	64	VLLKNYEEFLPIETK	0	59.36
b-D-Xylosidase	56	65	KNYEEFLPIETKPDA	0	47.05
b-D-Xylosidase	56	66	EEFLPIETKPDANER	909.86	311.69
b-D-Xylosidase	56	67	LPIETKPDANERPLK	0	0
b-D-Xylosidase	58	2	ETKPDANERPLKHVA	0	0
b-D-Xylosidase	58	3	PDANERPLKHVALLG	0	0
b-D-Xylosidase	58	4	NERPLKHVALLGPFS	0	0
b-D-Xylosidase	58	5	PLKHVALLGPFSTNI	907.7	0
b-D-Xylosidase	58	6	HVALLGPFSTNISEL	879.65	0
b-D-Xylosidase	58	7	LLGPFSTNISELVGS	0	0
b-D-Xylosidase	58	8	PFSTNISELVGSYTK	0	0
b-D-Xylosidase	58	9	TNISELVGSYTKHID	0	0
b-D-Xylosidase	58	10	SELVGSYTKHIDPND	566.86	211.63
b-D-Xylosidase	58	11	VGSYTKHIDPNDTVP	140.93	60.76
b-D-Xylosidase	58	12	YTKHIDPNDTVPLDK	468.33	0
b-D-Xylosidase	58	13	HIDPNDTVPLDKALE	168.39	248.38
b-D-Xylosidase	58	14	PNDTVPLDKALEKIS	0	0
b-D-Xylosidase	58	15	TVPLDKALEKISGNV	0	0
b-D-Xylosidase	58	16	LDKALEKISGNVTAS	0	0
b-D-Xylosidase	58	17	ALEKISGNVTASDIC	0	0
b-D-Xylosidase	58	18	KISGNVTASDICIDG	0	0
b-D-Xylosidase	58	19	GNVTASDICIDGGKC	0	0
b-D-Xylosidase	58	20	TASDICIDGGKCTMF	0	109.84
b-D-Xylosidase	58	21	DICIDGGKCTMFDDL	4561.19	1530.41
b-D-Xylosidase	58	22	IDGGKCTMFDDLAIQ	2022.31	500.59
b-D-Xylosidase	58	23	GKCTMFDDLAIQEIL	2468.98	520.49		2468.98	520.49
b-D-Xylosidase	58	24	TMFDDLAIQEILSQP	8021.56	1832.96		8021.56	1832.96
b-D-Xylosidase	58	25	DDLAIQEILSQPDID	10784.2	4690.88		10784.2	4690.88
b-D-Xylosidase	58	26	AIQEILSQPDIDLVI	1700.11	325.58		1700.11	325.58
b-D-Xylosidase	58	27	EILSQPDIDLVIITI	0	0		22974.8	7369.91	DDLAIQEILSQPDID
b-D-Xylosidase	58	28	SQPDIDLVIITIGTG	595.35	902.11
b-D-Xylosidase	58	29	DIDLVIITIGTGRNV	4023.81	6880.31
b-D-Xylosidase	58	30	LVIITIGTGRNVEDE	1784.04	423.13
b-D-Xylosidase	58	31	ITIGTGRNVEDESHD	2652.19	842.33
b-D-Xylosidase	58	32	GTGRNVEDESHDRHN	2344.45	541.85
b-D-Xylosidase	58	33	RNVEDESHDRHNLSL	1974.91	530.86
b-D-Xylosidase	58	34	EDESHDRHNLSLPGH	1703.47	787.05
b-D-Xylosidase	58	35	SHDRHNLSLPGHQNE	1304.96	0
b-D-Xylosidase	58	36	RHNLSLPGHQNEFLL	2272.61	753.52
b-D-Xylosidase	58	37	LSLPGHQNEFLLSTL	1156.57	47.14
b-D-Xylosidase	58	38	PGHQNEFLLSTLDMA	2688.33	0
b-D-Xylosidase	58	39	QNEFLLSTLDMAAGR	1074.44	54.12
b-D-Xylosidase	58	40	FLLSTLDMAAGRGII	0	0
b-D-Xylosidase	58	41	STLDMAAGRGIIRRK	0	0
b-D-Xylosidase	58	42	DMAAGRGIIRRKPVP	0	0
b-D-Xylosidase	58	43	AGRGIIRRKPVPVVL	0	0
b-D-Xylosidase	58	44	GIIRRKPVPVVLLVF	0	0
b-D-Xylosidase	58	45	RRKPVPVVLLVFSSG	0	0
b-D-Xylosidase	58	46	PVPVVLLVFSSGPID	1661.84	0
b-D-Xylosidase	58	47	VVLLVFSSGPIDIEP	10537.1	1465.45
b-D-Xylosidase	58	48	LVFSSGPIDIEPAVK	1025.13	0
b-D-Xylosidase	58	49	SSGPIDIEPAVKDEN	4559.07	357.29
b-D-Xylosidase	58	50	PIDIEPAVKDENVKS	2618.99	0
b-D-Xylosidase	58	51	IEPAVKDENVKSIFW	0	0
b-D-Xylosidase	58	52	AVKDENVKSIFWCGY	0	0
b-D-Xylosidase	58	53	DENVKSIFWCGYMND	1476.45	451.68
b-D-Xylosidase	58	54	VKSIFWCGYMNDILG	0	0
b-D-Xylosidase	58	55	IFWCGYMNDILGEVI	709.57	527.17
b-D-Xylosidase	58	56	CGYMNDILGEVIVRV	0	0
b-D-Xylosidase	58	57	MNDILGEVIVRVLIG	0	0
b-D-Xylosidase	58	58	ILGEVIVRVLIGNPG	0	0
b-D-Xylosidase	58	59	EVIVRVLIGNPGKQF	0	0
b-D-Xylosidase	58	60	VRVLIGNPGKQFGPY	0	0
b-D-Xylosidase	58	61	LIGNPGKQFGPYAPL	0	0
b-D-Xylosidase	58	62	NPGKQFGPYAPLLRL	0	0
b-D-Xylosidase	58	63	KQFGPYAPLLRLDPE	767.04	9.21
b-D-Xylosidase	58	64	GPYAPLLRLDPELSE	531.74	126.04
b-D-Xylosidase	58	65	APLLRLDPELSEIGM	0	849.15
b-D-Xylosidase	58	66	LRLDPELSEIGMWGT	0	0
b-D-Xylosidase	58	67	DPELSEIGMWGTDID	2423.69	724.66
b-D-Xylosidase	60	2	LSEIGMWGTDIDEGY	2442.34	763.95
b-D-Xylosidase	60	3	IGMWGTDIDEGYWWI	4621.43	2120.91		4621.43	2120.91
b-D-Xylosidase	60	4	WGTDIDEGYWWIPAA	6787.9	3039.59		6787.9	3039.59
b-D-Xylosidase	60	5	DIDEGYWWIPAARLP	9307.3	7710.46		9307.3	7710.46
b-D-Xylosidase	60	6	EGYWWIPAARLPFTW	3454.35	1157.72		3454.35	1157.72
b-D-Xylosidase	60	7	WWIPAARLPFTWYSS	0	0		24171	14028.7	DIDEGYWWIPAARLP
b-D-Xylosidase	60	8	PAARLPFTWYSSIDE	2010.53	946.9
b-D-Xylosidase	60	9	RLPFTWYSSIDELAH	3084.31	1260.36
b-D-Xylosidase	60	10	FTWYSSIDELAHITV	1623.36	415.56
b-D-Xylosidase	60	11	YSSIDELAHITVYKM	0	440.78
b-D-Xylosidase	60	12	IDELAHITVYKMTNQ	167.06	0
b-D-Xylosidase	60	13	LAHITVYKMTNQTYR	0	0
b-D-Xylosidase	60	14	ITVYKMTNQTYRYLP	0	0
b-D-Xylosidase	60	15	YKMTNQTYRYLPKSC	0	0
b-D-Xylosidase	60	16	TNQTYRYLPKSCTKQ	0	0
b-D-Xylosidase	60	17	TYRYLPKSCTKQQKG	0	0
b-D-Xylosidase	60	18	YLPKSCTKQQKGCKI	0	0
b-D-Xylosidase	60	19	KSCTKQQKGCKIPIL	0	0
b-D-Xylosidase	60	20	TKQQKGCKIPILYPF	0	0
b-D-Xylosidase	60	21	QKGCKIPILYPFGYG	0	0
b-D-Xylosidase	60	22	CKIPILYPFGYGLSY	574.16	232.76
b-D-Xylosidase	60	23	PILYPFGYGLSYNML	1627.87	844.28
b-D-Xylosidase	60	24	YPFGYGLSYNMLSPS	0	0
b-D-Xylosidase	60	25	GYGLSYNMLSPSLSG	0	0
b-D-Xylosidase	60	26	LSYNMLSPSLSGIKY	0	0
b-D-Xylosidase	60	27	NMLSPSLSGIKYLKL	0	0
b-D-Xylosidase	60	28	SPSLSGIKYLKLELP	0	0
b-D-Xylosidase	60	29	LSGIKYLKLELPLSP	0	0
b-D-Xylosidase	60	30	IKYLKLELPLSPVKP	0	0
b-D-Xylosidase	60	31	LKLELPLSPVKPNQP	0	0
b-D-Xylosidase	60	32	ELPLSPVKPNQPITV	0	0
b-D-Xylosidase	60	33	LSPVKPNQPITVYAT	0	0
b-D-Xylosidase	60	34	VKPNQPITVYATVAN	0	0
b-D-Xylosidase	60	35	NQPITVYATVANVGA	0	0
b-D-Xylosidase	60	36	ITVYATVANVGAIAC	0	0
b-D-Xylosidase	60	37	YATVANVGAIACEEV	1440.84	0
b-D-Xylosidase	60	38	VANVGAIACEEVVQL	0	0
b-D-Xylosidase	60	39	VGAIACEEVVQLYIQ	238.35	0
b-D-Xylosidase	60	40	IACEEVVQLYIQWVK	0	0
b-D-Xylosidase	60	41	EEVVQLYIQWVKCGQ	0	0
b-D-Xylosidase	60	42	VQLYIQWVKCGQTDI	0	0
b-D-Xylosidase	60	43	YIQWVKCGQTDITNE	0	0
b-D-Xylosidase	60	44	WVKCGQTDITNEDQW	4167.67	1004.98
b-D-Xylosidase	60	45	CGQTDITNEDQWECT	2254.91	1568.02
b-D-Xylosidase	60	46	TDITNEDQWECTVPN	1544.47	753.31
b-D-Xylosidase	60	47	TNEDQWECTVPNIQL	495.11	286.6
b-D-Xylosidase	60	48	DQWECTVPNIQLAGF	663.56	374.59
b-D-Xylosidase	60	49	ECTVPNIQLAGFKRI	0	0
b-D-Xylosidase	60	50	VPNIQLAGFKRIRLD	0	0
b-D-Xylosidase	60	51	IQLAGFKRIRLDVGE	124.58	0
b-D-Xylosidase	60	52	AGFKRIRLDVGEKKD	0	0
b-D-Xylosidase	60	53	KRIRLDVGEKKDLHF	0	0
b-D-Xylosidase	60	54	RLDVGEKKDLHFQIS	0	0
b-D-Xylosidase	60	55	VGEKKDLHFQISPDQ	0	0
b-D-Xylosidase	60	56	KKDLHFQISPDQLSV	0	0
b-D-Xylosidase	60	57	LHFQISPDQLSVWSN	755.88	24.08
b-D-Xylosidase	60	58	QISPDQLSVWSNQNK	0	0
b-D-Xylosidase	60	59	PDQLSVWSNQNKSMV	0	0
b-D-Xylosidase	60	60	LSVWSNQNKSMVPGQ	0	0
b-D-Xylosidase	60	61	WSNQNKSMVPGQGTL	0	0
b-D-Xylosidase	60	62	QNKSMVPGQGTLRIT	0	0
b-D-Xylosidase	60	63	SMVPGQGTLRITVGG	0	0
b-D-Xylosidase	60	64	PGQGTLRITVGGQQP	0	0
b-D-Xylosidase	60	65	GTLRITVGGQQPDQP	0	0
b-D-Xylosidase	60	66	RITVGGQQPDQPVTV	0	0
b-D-Xylosidase	60	67	VGGQQPDQPVTVGSN	0	0
b-D-Xylosidase	62	2	QQPDQPVTVGSNYLI	0	0
b-D-Xylosidase	62	3	DQPVTVGSNYLIGIV	0	0
b-D-Xylosidase	62	4	VTVGSNYLIGIVKID	0	0
b-D-Xylosidase	62	5	GSNYLIGIVKIDHTK	0	0
b-D-Xylosidase	62	6	YLIGIVKIDHTKQSH	0	0
b-D-Xylosidase	62	7	GIVKIDHTKQSHGWK	0	0
b-D-Xylosidase	62	8	KIDHTKQSHGWKMPG	0	0
b-D-Xylosidase	62	9	HTKQSHGWKMPGTGS	0	0
b-D-Xylosidase	62	10	QSHGWKMPGTGSGSG	0	0
b-D-Xylosidase	62	11	GWKMPGTGSGSGSGD	0	0
b-D-Xylosidase	62	12	MPGTGSGSGSGDVYG	0	0
			Summ b-D-Xylosidase	232359	89961.3
LAMP-N terminus	62	13	TGSGSGSGDVYGFTD	2137.38	413.98
LAMP-N terminus	62	14	GSGSGDVYGFTDADG	1473.45	380.16
LAMP-N terminus	62	15	SGDVYGFTDADGYKS	55.92	0
LAMP-N terminus	62	16	VYGFTDADGYKSSSQ	2873.44	499.74
LAMP-N terminus	62	17	FTDADGYKSSSQSSE	18008.5	1532.96
LAMP-N terminus	62	18	ADGYKSSSQSSETEE	2130.21	1115.38
LAMP-N terminus	62	19	YKSSSQSSETEETEV	2687.75	1125.67
LAMP-N terminus	62	20	SSQSSETEETEVTDY	2335.91	540.37
LAMP-N terminus	62	21	SSETEETEVTDYSDD	3594.44	1441.21
LAMP-N terminus	62	22	TEETEVTDYSDDIIF	2100.78	1017.64
LAMP-N terminus	62	23	TEVTDYSDDIIFPVI	1100.96	661.36
LAMP-N terminus	62	24	TDYSDDIIFPVINVS	1485.76	1358.57
LAMP-N terminus	62	25	SDDIIFPVINVSYDN	2516.37	1923.32
LAMP-N terminus	62	26	IIFPVINVSYDNMTA	0	0
LAMP-N terminus	62	27	PVINVSYDNMTANGG	0	0
LAMP-N terminus	62	28	NVSYDNMTANGGSGS	0	0
[truncated: 123 more rows]

## Sheet: 3. Short tegument
				Hi	Lo		Reactive regions		Peptide	Protein	Hi	Lo	Peptide
	Row	Column	Peptide	F mean	F mean		Hi	Lo		MEG-3.1	23740	3417.66	LCLYNCDQEHPREYE
MEG-3.1	2	2	AQETRDAERECKKHC	0	0					MEG-3.2	17535.7	2513.49	YNCDQGNGSGNFDEC
MEG-3.1	2	3	QETRDAERECKKHCE	0	29.185					Sm13	83925.7	23751.1	EPEPEPEPVPVSRNS
MEG-3.1	2	4	ETRDAERECKKHCEG	0	847.44					TSP-2	23125.2	2029.24	LHCCGADSPKDYGEN
MEG-3.1	2	5	TRDAERECKKHCEGN	0	290.22					ADP-Ribosyl cyclase	87063.6	2937.91	NISCSEIWNSFESIL
MEG-3.1	2	6	RDAERECKKHCEGNN	0	636.47						14863.1	231.16	TKSACVMKSGLFDDF
MEG-3.1	2	7	DAERECKKHCEGNNE	0	2152.9						23248.7	2398.92	DDFVYQLFELEQQQQ
MEG-3.1	2	8	AERECKKHCEGNNEY	1650.64	1031.32						36529.8	2368.38	CRSLETTFPGYLFDE
MEG-3.1	2	9	ERECKKHCEGNNEYV	311.28	2290.5						14633.6	0	GYLFDELNWCNGSLT
MEG-3.1	2	10	RECKKHCEGNNEYVT	0	694.325						39042.8	5059.05	VHIPFRCIDDPLEFR
MEG-3.1	2	11	ECKKHCEGNNEYVTR	0	1158.95						20495	2008.2	DPLEFRHYQCIENPG
MEG-3.1	2	12	CKKHCEGNNEYVTRY	0	695.73					LMWP	10229.3	0	LWKRFEHNCRVKIRK
MEG-3.1	2	13	KKHCEGNNEYVTRYC	0	876.66					Sm25	148126	44349.2	SNSIITDEDYDHYNS
MEG-3.1	2	14	KHCEGNNEYVTRYCG	0	831.68						245670	137878	QEAFHRNSDPDGFPE
MEG-3.1	2	15	HCEGNNEYVTRYCGG	0	1851.11						261611	126725	PDGFPEYEFLNETSI
MEG-3.1	2	16	CEGNNEYVTRYCGGL	0	1294.41						14973.8	3030.91	TSIEIKEELGQELHQ
MEG-3.1	2	17	EGNNEYVTRYCGGLC	0	2119.05					Carbonic anhydrase	16437.8	100	WFISFDGILDYKYEI
MEG-3.1	2	18	GNNEYVTRYCGGLCS	0	720.805						16052.3	1331.24	ILDYKYEIIQMHFHW
MEG-3.1	2	19	NNEYVTRYCGGLCSS	0	0						30636.9	1839.58	DDRGSEHTIDGFRFP
MEG-3.1	2	20	NEYVTRYCGGLCSSN	0	0						12376.2	6938.3	FSGVLNSQFVPPNNS
MEG-3.1	2	21	EYVTRYCGGLCSSNT	0	0						18333.1	1164.84	NLFRNLPYGSNEKQT
MEG-3.1	2	22	YVTRYCGGLCSSNTG	0	0					MEG-3.3	28572.2	1359.78	ATKQSEFDNCKTKCD
MEG-3.1	2	23	VTRYCGGLCSSNTGP	0	0						18053.2	427.19	PRKDGADGSEDFDKC
MEG-3.1	2	24	TRYCGGLCSSNTGPQ	0	0					CD59-Smp_019350	12711.6	666.35	RSGSGIVTSCCQDDL
MEG-3.1	2	25	RYCGGLCSSNTGPQT	0	0					TSP Smp_194970	24250.4	2486.72	HPNYENQVDNLQREF
MEG-3.1	2	26	YCGGLCSSNTGPQTF	0	0					Annexin Smp_074140	16558.7	1123.68	LKSVVDMSQVEQDVE
MEG-3.1	2	27	CGGLCSSNTGPQTFY	0	674.02						13469.3	1580.38	DVEILWDAGEAHLGT
MEG-3.1	2	28	GGLCSSNTGPQTFYC	0	1024.11
MEG-3.1	2	29	GLCSSNTGPQTFYCY	0	1094.57
MEG-3.1	2	30	LCSSNTGPQTFYCYL	0	594.36
MEG-3.1	2	31	CSSNTGPQTFYCYLG	0	409.73
MEG-3.1	2	32	SSNTGPQTFYCYLGC	0	1501.59
MEG-3.1	2	33	SNTGPQTFYCYLGCS	0	903.07
MEG-3.1	2	34	NTGPQTFYCYLGCSH	0	848.65
MEG-3.1	2	35	TGPQTFYCYLGCSHN	0	929.505
MEG-3.1	2	36	GPQTFYCYLGCSHNA	0	683.8
MEG-3.1	2	37	PQTFYCYLGCSHNAS	0	190.275
MEG-3.1	2	38	QTFYCYLGCSHNAST	0	38.04
MEG-3.1	2	39	TFYCYLGCSHNASTQ	0	512.285
MEG-3.1	2	40	FYCYLGCSHNASTQD	0	366.455
MEG-3.1	2	41	YCYLGCSHNASTQDD	0	907.325
MEG-3.1	2	42	CYLGCSHNASTQDDF	0	442.885
MEG-3.1	2	43	YLGCSHNASTQDDFD	690.16	327.71
MEG-3.1	2	44	LGCSHNASTQDDFDK	0	177.47
MEG-3.1	2	45	GCSHNASTQDDFDKC	0	440.005
MEG-3.1	2	46	CSHNASTQDDFDKCL	0	333.09
MEG-3.1	2	47	SHNASTQDDFDKCLP	0	460.455
MEG-3.1	2	48	HNASTQDDFDKCLPK	0	467.41
MEG-3.1	2	49	NASTQDDFDKCLPKC	0	803.8
MEG-3.1	2	50	ASTQDDFDKCLPKCN	0	953.945
MEG-3.1	2	51	STQDDFDKCLPKCND	0	889.8
MEG-3.1	2	52	TQDDFDKCLPKCNDR	0	526.77
MEG-3.1	2	53	QDDFDKCLPKCNDRV	0	1193.59
MEG-3.1	2	54	DDFDKCLPKCNDRVQ	0	1679.11
MEG-3.1	2	55	DFDKCLPKCNDRVQL	0	1455.63
MEG-3.1	2	56	FDKCLPKCNDRVQLT	0	1298.7
MEG-3.1	2	57	DKCLPKCNDRVQLTE	0	1442.57
MEG-3.1	2	58	KCLPKCNDRVQLTEE	0	1494.03
MEG-3.1	2	59	CLPKCNDRVQLTEEN	0	1647.08
MEG-3.1	2	60	LPKCNDRVQLTEENC	0	1566.73
MEG-3.1	2	61	PKCNDRVQLTEENCR	0	1585.16
MEG-3.1	2	62	KCNDRVQLTEENCRD	0	1432.82
MEG-3.1	2	63	CNDRVQLTEENCRDD	0	1658.85
MEG-3.1	2	64	NDRVQLTEENCRDDC	0	1761.49
MEG-3.1	2	65	DRVQLTEENCRDDCG	0	1549.6
MEG-3.1	2	66	RVQLTEENCRDDCGR	0	1246.69
MEG-3.1	2	67	VQLTEENCRDDCGRV	0	791.3
MEG-3.1	4	2	QLTEENCRDDCGRVT	0	226.99
MEG-3.1	4	3	LTEENCRDDCGRVTS	0	259.8
MEG-3.1	4	4	TEENCRDDCGRVTSH	0	435.585
MEG-3.1	4	5	EENCRDDCGRVTSHH	0	1811.93
MEG-3.1	4	6	ENCRDDCGRVTSHHE	0	1416.23
MEG-3.1	4	7	NCRDDCGRVTSHHEL	0	725.395
MEG-3.1	4	8	CRDDCGRVTSHHELC	0	1042.49
MEG-3.1	4	9	RDDCGRVTSHHELCG	0	746.245
MEG-3.1	4	10	DDCGRVTSHHELCGD	0	1037.72
MEG-3.1	4	11	DCGRVTSHHELCGDV	0	851.455
MEG-3.1	4	12	CGRVTSHHELCGDVC	0	997.24
MEG-3.1	4	13	GRVTSHHELCGDVCG	0	843.53
MEG-3.1	4	14	RVTSHHELCGDVCGG	0	1206.02
MEG-3.1	4	15	VTSHHELCGDVCGGN	0	1573.45
MEG-3.1	4	16	TSHHELCGDVCGGNH	0	1554.32
MEG-3.1	4	17	SHHELCGDVCGGNHG	0	856.815
MEG-3.1	4	18	HHELCGDVCGGNHGG	0	1072.32
MEG-3.1	4	19	HELCGDVCGGNHGGS	0	958.385
MEG-3.1	4	20	ELCGDVCGGNHGGSF	0	2057.2
MEG-3.1	4	21	LCGDVCGGNHGGSFP	0	1104
MEG-3.1	4	22	CGDVCGGNHGGSFPL	0	923.675
MEG-3.1	4	23	GDVCGGNHGGSFPLC	0	1336.83
MEG-3.1	4	24	DVCGGNHGGSFPLCL	0	1041.16
MEG-3.1	4	25	VCGGNHGGSFPLCLY	0	1024.87
MEG-3.1	4	26	CGGNHGGSFPLCLYN	0	1102.45
MEG-3.1	4	27	GGNHGGSFPLCLYNC	0	1201.81
MEG-3.1	4	28	GNHGGSFPLCLYNCD	0	1069.19
MEG-3.1	4	29	NHGGSFPLCLYNCDQ	0	921.31
MEG-3.1	4	30	HGGSFPLCLYNCDQE	0	1186.93
MEG-3.1	4	31	GGSFPLCLYNCDQEH	0	1262.12
MEG-3.1	4	32	GSFPLCLYNCDQEHP	0	1333.23
MEG-3.1	4	33	SFPLCLYNCDQEHPR	0	1493.77
MEG-3.1	4	34	FPLCLYNCDQEHPRE	1671.97	1489.54
MEG-3.1	4	35	PLCLYNCDQEHPREY	4846.56	1318.68		4846.56	1318.68
MEG-3.1	4	36	LCLYNCDQEHPREYE	5347.99	804.7		5347.99	804.7
MEG-3.1	4	37	CLYNCDQEHPREYER	4773.22	643.895		4773.22	643.895
MEG-3.1	4	38	LYNCDQEHPREYERG	1631.59	650.38		1631.59	650.38
MEG-3.1	4	39	YNCDQEHPREYERGY	3670.76	0		3670.76	0
MEG-3.1	4	40	NCDQEHPREYERGYD	3469.86	0		3469.86	0
MEG-3.1	4	41	CDQEHPREYERGYDK	2067.78	257.78		23740	3417.66	LCLYNCDQEHPREYE
MEG-3.1	4	42	DQEHPREYERGYDKC	1044.01	410.835
MEG-3.1	4	43	QEHPREYERGYDKCK	0	0
MEG-3.1	4	44	EHPREYERGYDKCKT	0	702.675
MEG-3.1	4	45	HPREYERGYDKCKTK	10616.6	20.355
MEG-3.1	4	46	PREYERGYDKCKTKC	273.99	203.585
MEG-3.1	4	47	REYERGYDKCKTKCY	801.47	0
MEG-3.1	4	48	EYERGYDKCKTKCYA	511.47	331.85
MEG-3.1	4	49	YERGYDKCKTKCYAM	0	0
MEG-3.1	4	50	ERGYDKCKTKCYAME	657.89	400.875
MEG-3.1	4	51	RGYDKCKTKCYAMEG	0	738.195
MEG-3.1	4	52	GYDKCKTKCYAMEGR	0	0
			Summ MEG-3.1	44037.3	98473
MEG-3.2	4	53	ARETQQECVRHCGGH	0	790.58
MEG-3.2	4	54	RETQQECVRHCGGHN	0	939.685
MEG-3.2	4	55	ETQQECVRHCGGHNE	0	1777.68
MEG-3.2	4	56	TQQECVRHCGGHNEY	1742.24	813.76
MEG-3.2	4	57	QQECVRHCGGHNEYV	1563.62	1160.13
MEG-3.2	4	58	QECVRHCGGHNEYVT	0	977.88
MEG-3.2	4	59	ECVRHCGGHNEYVTR	0	1855.65
MEG-3.2	4	60	CVRHCGGHNEYVTRY	1281.59	1518.12
MEG-3.2	4	61	VRHCGGHNEYVTRYC	427.3	1113.93
MEG-3.2	4	62	RHCGGHNEYVTRYCG	0	1113.48
MEG-3.2	4	63	HCGGHNEYVTRYCGG	0	1252.19
MEG-3.2	4	64	CGGHNEYVTRYCGGL	0	1257.89
MEG-3.2	4	65	GGHNEYVTRYCGGLC	0	1524.94
MEG-3.2	4	66	GHNEYVTRYCGGLCS	0	915.645
MEG-3.2	4	67	HNEYVTRYCGGLCSG	0	310
MEG-3.2	6	2	NEYVTRYCGGLCSGS	0	0
MEG-3.2	6	3	EYVTRYCGGLCSGST	0	0
MEG-3.2	6	4	YVTRYCGGLCSGSTG	0	0
MEG-3.2	6	5	VTRYCGGLCSGSTGP	0	0
MEG-3.2	6	6	TRYCGGLCSGSTGPQ	0	0
MEG-3.2	6	7	RYCGGLCSGSTGPQT	0	0
MEG-3.2	6	8	YCGGLCSGSTGPQTF	0	0
MEG-3.2	6	9	CGGLCSGSTGPQTFY	0	263.56
MEG-3.2	6	10	GGLCSGSTGPQTFYC	0	722.73
MEG-3.2	6	11	GLCSGSTGPQTFYCY	0	556.88
MEG-3.2	6	12	LCSGSTGPQTFYCYL	0	235.45
MEG-3.2	6	13	CSGSTGPQTFYCYLG	0	340.255
MEG-3.2	6	14	SGSTGPQTFYCYLGC	0	2520.26
MEG-3.2	6	15	GSTGPQTFYCYLGCS	0	1881.79
MEG-3.2	6	16	STGPQTFYCYLGCSH	0	882.61
MEG-3.2	6	17	TGPQTFYCYLGCSHN	0	509.645
MEG-3.2	6	18	GPQTFYCYLGCSHNA	0	759.55
MEG-3.2	6	19	PQTFYCYLGCSHNAS	0	608.845
MEG-3.2	6	20	QTFYCYLGCSHNASN	0	380.365
MEG-3.2	6	21	TFYCYLGCSHNASNQ	0	753.015
MEG-3.2	6	22	FYCYLGCSHNASNQN	0	1020.63
MEG-3.2	6	23	YCYLGCSHNASNQND	0	0
MEG-3.2	6	24	CYLGCSHNASNQNDF	0	835.53
MEG-3.2	6	25	YLGCSHNASNQNDFD	1846.7	309.72
MEG-3.2	6	26	LGCSHNASNQNDFDK	0	837.54
MEG-3.2	6	27	GCSHNASNQNDFDKC	0	1198.58
MEG-3.2	6	28	CSHNASNQNDFDKCL	0	959.49
MEG-3.2	6	29	SHNASNQNDFDKCLP	0	1092.51
MEG-3.2	6	30	HNASNQNDFDKCLPK	0	1387.99
MEG-3.2	6	31	NASNQNDFDKCLPKC	0	1621.23
MEG-3.2	6	32	ASNQNDFDKCLPKCN	0	1356.76
MEG-3.2	6	33	SNQNDFDKCLPKCNG	0	993.08
MEG-3.2	6	34	NQNDFDKCLPKCNGS	0	697.015
MEG-3.2	6	35	QNDFDKCLPKCNGSP	0	579.295
MEG-3.2	6	36	NDFDKCLPKCNGSPQ	0	478.735
MEG-3.2	6	37	DFDKCLPKCNGSPQL	0	394.025
MEG-3.2	6	38	FDKCLPKCNGSPQLT	0	282.14
MEG-3.2	6	39	DKCLPKCNGSPQLTE	0	429.39
MEG-3.2	6	40	KCLPKCNGSPQLTES	0	0
MEG-3.2	6	41	CLPKCNGSPQLTESS	0	0
MEG-3.2	6	42	LPKCNGSPQLTESSC	0	166.89
MEG-3.2	6	43	PKCNGSPQLTESSCQ	0	0
MEG-3.2	6	44	KCNGSPQLTESSCQN	0	0
MEG-3.2	6	45	CNGSPQLTESSCQND	0	173.385
MEG-3.2	6	46	NGSPQLTESSCQNDC	130.84	111.3
MEG-3.2	6	47	GSPQLTESSCQNDCG	0	276.06
MEG-3.2	6	48	SPQLTESSCQNDCGR	0	319.775
MEG-3.2	6	49	PQLTESSCQNDCGRV	0	309.745
MEG-3.2	6	50	QLTESSCQNDCGRVT	0	261.46
MEG-3.2	6	51	LTESSCQNDCGRVTT	0	0
MEG-3.2	6	52	TESSCQNDCGRVTTH	0	0
MEG-3.2	6	53	ESSCQNDCGRVTTHP	0	1472.21
MEG-3.2	6	54	SSCQNDCGRVTTHPE	0	570.305
MEG-3.2	6	55	SCQNDCGRVTTHPEL	0	494.135
MEG-3.2	6	56	CQNDCGRVTTHPELC	0	688.97
MEG-3.2	6	57	QNDCGRVTTHPELCG	0	595.67
MEG-3.2	6	58	NDCGRVTTHPELCGI	0	409.26
MEG-3.2	6	59	DCGRVTTHPELCGIV	0	445.535
MEG-3.2	6	60	CGRVTTHPELCGIVC	0	497.4
MEG-3.2	6	61	GRVTTHPELCGIVCG	0	473.275
MEG-3.2	6	62	RVTTHPELCGIVCGG	0	438.345
MEG-3.2	6	63	VTTHPELCGIVCGGN	0	482.98
MEG-3.2	6	64	TTHPELCGIVCGGNV	0	324.59
MEG-3.2	6	65	THPELCGIVCGGNVG	0	93.205
MEG-3.2	6	66	HPELCGIVCGGNVGD	0	401.87
MEG-3.2	6	67	PELCGIVCGGNVGDS	0	0
MEG-3.2	8	2	ELCGIVCGGNVGDSF	0	1345.11
MEG-3.2	8	3	LCGIVCGGNVGDSFP	0	559.805
MEG-3.2	8	4	CGIVCGGNVGDSFPL	0	705.805
MEG-3.2	8	5	GIVCGGNVGDSFPLC	0	1028.9
MEG-3.2	8	6	IVCGGNVGDSFPLCL	0	784.475
MEG-3.2	8	7	VCGGNVGDSFPLCLY	15.44	457.1
MEG-3.2	8	8	CGGNVGDSFPLCLYN	0	623.675
MEG-3.2	8	9	GGNVGDSFPLCLYNC	0	1090.95
MEG-3.2	8	10	GNVGDSFPLCLYNCD	0	907.785
MEG-3.2	8	11	NVGDSFPLCLYNCDQ	0	779.72
MEG-3.2	8	12	VGDSFPLCLYNCDQG	0	1093.03
MEG-3.2	8	13	GDSFPLCLYNCDQGN	0	2156.37
MEG-3.2	8	14	DSFPLCLYNCDQGNG	0	3379.79
MEG-3.2	8	15	SFPLCLYNCDQGNGS	0	2097.37
MEG-3.2	8	16	FPLCLYNCDQGNGSG	0	1640.03
MEG-3.2	8	17	PLCLYNCDQGNGSGN	1838.06	1440.41
MEG-3.2	8	18	LCLYNCDQGNGSGNF	1329.59	1208.13
MEG-3.2	8	19	CLYNCDQGNGSGNFD	8020.87	911.115		8020.87	911.115
MEG-3.2	8	20	LYNCDQGNGSGNFDE	5989.71	947.05		5989.71	947.05
MEG-3.2	8	21	YNCDQGNGSGNFDEC	3525.1	655.32		3525.1	655.32
MEG-3.2	8	22	NCDQGNGSGNFDECK	674.94	675.08		17535.7	2513.49	YNCDQGNGSGNFDEC
MEG-3.2	8	23	CDQGNGSGNFDECKT	171.04	1289.07
MEG-3.2	8	24	DQGNGSGNFDECKTK	0	1034.09
MEG-3.2	8	25	QGNGSGNFDECKTKC	0	1487.27
MEG-3.2	8	26	GNGSGNFDECKTKCY	1351.98	906.45
MEG-3.2	8	27	NGSGNFDECKTKCYE	3585.3	55.35
MEG-3.2	8	28	GSGNFDECKTKCYEM	1005.22	649.815
MEG-3.2	8	29	SGNFDECKTKCYEMA	0	579.26
MEG-3.2	8	30	GNFDECKTKCYEMAG	0	498.4
MEG-3.2	8	31	NFDECKTKCYEMAGR	0	364.49
			Summ MEG-3.2	34499.5	82567.8
Sm13	8	32	EPEPEPEPVPVSRNS	41327.8	11229.1		41327.8	11229.1
Sm13	8	33	PEPEPEPVPVSRNSK	18495.2	3481.63		18495.2	3481.63
Sm13	8	34	EPEPEPVPVSRNSKD	11736.8	4148.03		11736.8	4148.03
Sm13	8	35	PEPEPVPVSRNSKDV	6974.31	1437.51		6974.31	1437.51
Sm13	8	36	EPEPVPVSRNSKDVS	5391.59	3454.86		5391.59	3454.86
Sm13	8	37	PEPVPVSRNSKDVSI	0	486.285		83925.7	23751.1	EPEPEPEPVPVSRNS
Sm13	8	38	EPVPVSRNSKDVSIQ	0	2112.58
Sm13	8	39	PVPVSRNSKDVSIQT	0	0
Sm13	8	40	VPVSRNSKDVSIQTD	0	0
Sm13	8	41	PVSRNSKDVSIQTDV	0	0
Sm13	8	42	VSRNSKDVSIQTDVD	0	625.02
Sm13	8	43	SRNSKDVSIQTDVDL	780.16	444.055
Sm13	8	44	RNSKDVSIQTDVDLD	552.24	29.89
Sm13	8	45	NSKDVSIQTDVDLDP	1314.82	341.49
Sm13	8	46	SKDVSIQTDVDLDPR	0	132.725
Sm13	8	47	KDVSIQTDVDLDPRF	722.55	500.765
Sm13	8	48	DVSIQTDVDLDPRFL	3303.28	241.875
Sm13	8	49	VSIQTDVDLDPRFLL	7225.85	166.25
Sm13	8	50	SIQTDVDLDPRFLLL	1469.59	12.56
Sm13	8	51	IQTDVDLDPRFLLLD	3485.67	196.37
Sm13	8	52	QTDVDLDPRFLLLDL	1345.87	232.185
Sm13	8	53	TDVDLDPRFLLLDLK	0	155.985
Sm13	8	54	DVDLDPRFLLLDLKR	862.49	436.205
Sm13	8	55	VDLDPRFLLLDLKRE	622.92	1632.11
Sm13	8	56	DLDPRFLLLDLKREI	1304.03	720.155
Sm13	8	57	LDPRFLLLDLKREIG	0	211.5
Sm13	8	58	DPRFLLLDLKREIGR	0	100.97
Sm13	8	59	PRFLLLDLKREIGRL	0	52.515
Sm13	8	60	RFLLLDLKREIGRLK	0	0
Sm13	8	61	FLLLDLKREIGRLKD	0	0
Sm13	8	62	LLLDLKREIGRLKDT	0	137.72
Sm13	8	63	LLDLKREIGRLKDTF	0	353.5
Sm13	8	64	LDLKREIGRLKDTFN	0	475.035
Sm13	8	65	DLKREIGRLKDTFNA	0	278.755
Sm13	8	66	LKREIGRLKDTFNAL	0	0
Sm13	8	67	KREIGRLKDTFNALV	0	0
Sm13	10	2	REIGRLKDTFNALVA	0	153.54
Sm13	10	3	EIGRLKDTFNALVAK	0	0
Sm13	10	4	IGRLKDTFNALVAKI	0	0
Sm13	10	5	GRLKDTFNALVAKID	0	63.605
Sm13	10	6	RLKDTFNALVAKIDT	0	86.205
Sm13	10	7	LKDTFNALVAKIDTI	0	460.58
Sm13	10	8	KDTFNALVAKIDTIP	0	1130.69
Sm13	10	9	DTFNALVAKIDTIPP	0	619.41
Sm13	10	10	TFNALVAKIDTIPPS	0	434.74
Sm13	10	11	FNALVAKIDTIPPSS	0	0
Sm13	10	12	NALVAKIDTIPPSSI	0	774.315
Sm13	10	13	ALVAKIDTIPPSSIA	0	3854.44
Sm13	10	14	LVAKIDTIPPSSIAT	0	2112.81
Sm13	10	15	VAKIDTIPPSSIATK	0	1098.64
Sm13	10	16	AKIDTIPPSSIATKY	0	1041.88
Sm13	10	17	KIDTIPPSSIATKYI	0	1069.03
Sm13	10	18	IDTIPPSSIATKYIH	0	1177.34
Sm13	10	19	DTIPPSSIATKYIHN	0	1239.85
Sm13	10	20	TIPPSSIATKYIHNG	0	304.57
Sm13	10	21	IPPSSIATKYIHNGL	0	644.56
Sm13	10	22	PPSSIATKYIHNGLL	0	220.06
Sm13	10	23	PSSIATKYIHNGLLS	0	27.73
Sm13	10	24	SSIATKYIHNGLLSS	0	0
Sm13	10	25	SIATKYIHNGLLSSI	0	276.26
Sm13	10	26	IATKYIHNGLLSSIC	0	867.75
Sm13	10	27	ATKYIHNGLLSSICI	0	577.87
Sm13	10	28	TKYIHNGLLSSICII	0	0
Sm13	10	29	KYIHNGLLSSICIIF	0	201.235
Sm13	10	30	YIHNGLLSSICIIFT	0	0
Sm13	10	31	IHNGLLSSICIIFTV	0	0
Sm13	10	32	HNGLLSSICIIFTVY	0	20.975
Sm13	10	33	NGLLSSICIIFTVYY	793.08	0
Sm13	10	34	GLLSSICIIFTVYYH	402.61	0
Sm13	10	35	LLSSICIIFTVYYHY	287.45	0
Sm13	10	36	LSSICIIFTVYYHYK	0	0
Sm13	10	37	SSICIIFTVYYHYKK	0	0
Sm13	10	38	SICIIFTVYYHYKKS	0	0
			Summ Sm13	108398	52285.7
Sm29	10	39	VRCYVCDYCPIVTSV	0	0
Sm29	10	40	RCYVCDYCPIVTSVS	0	0
Sm29	10	41	CYVCDYCPIVTSVSI	850.1	0
Sm29	10	42	YVCDYCPIVTSVSIS	0	0
Sm29	10	43	VCDYCPIVTSVSISE	1902.83	0
Sm29	10	44	CDYCPIVTSVSISEE	2775	0
Sm29	10	45	DYCPIVTSVSISEEN	3811.31	0
Sm29	10	46	YCPIVTSVSISEENN	1443.09	0
Sm29	10	47	CPIVTSVSISEENNC	0	0
Sm29	10	48	PIVTSVSISEENNCT	0	0
Sm29	10	49	IVTSVSISEENNCTS	0	0
Sm29	10	50	VTSVSISEENNCTSC	0	634.31
Sm29	10	51	TSVSISEENNCTSCS	0	0
Sm29	10	52	SVSISEENNCTSCST	0	0
Sm29	10	53	VSISEENNCTSCSTA	0	0
Sm29	10	54	SISEENNCTSCSTAG	0	0
Sm29	10	55	ISEENNCTSCSTAGY	0	500.24
Sm29	10	56	SEENNCTSCSTAGYN	0	2097.33
Sm29	10	57	EENNCTSCSTAGYNY	1491.36	919.49
Sm29	10	58	ENNCTSCSTAGYNYS	0	39.23
Sm29	10	59	NNCTSCSTAGYNYSI	0	0
Sm29	10	60	NCTSCSTAGYNYSIH	0	0
Sm29	10	61	CTSCSTAGYNYSIHR	0	0
Sm29	10	62	TSCSTAGYNYSIHRI	0	0
Sm29	10	63	SCSTAGYNYSIHRIC	0	0
Sm29	10	64	CSTAGYNYSIHRICV	0	0
Sm29	10	65	STAGYNYSIHRICVF	0	0
Sm29	10	66	TAGYNYSIHRICVFK	0	0
Sm29	10	67	AGYNYSIHRICVFKD	0	0
Sm29	12	2	GYNYSIHRICVFKDG	0	0
Sm29	12	3	YNYSIHRICVFKDGI	0	84.95
Sm29	12	4	NYSIHRICVFKDGIP	0	372.17
Sm29	12	5	YSIHRICVFKDGIPI	0	0
Sm29	12	6	SIHRICVFKDGIPIN	0	327.105
Sm29	12	7	IHRICVFKDGIPINF	0	589.97
Sm29	12	8	HRICVFKDGIPINFP	0	559.695
Sm29	12	9	RICVFKDGIPINFPN	0	591.22
Sm29	12	10	ICVFKDGIPINFPNE	505.35	929.49
Sm29	12	11	CVFKDGIPINFPNEN	2740.46	1619.89
Sm29	12	12	VFKDGIPINFPNENR	136.9	3004.28
Sm29	12	13	FKDGIPINFPNENRT	0	4492.25
Sm29	12	14	KDGIPINFPNENRTQ	0	2141.7
Sm29	12	15	DGIPINFPNENRTQC	122.82	2505.11
Sm29	12	16	GIPINFPNENRTQCN	0	1155.7
Sm29	12	17	IPINFPNENRTQCNT	0	691.545
Sm29	12	18	PINFPNENRTQCNTD	0	701.31
Sm29	12	19	INFPNENRTQCNTDL	499.28	687.58
Sm29	12	20	NFPNENRTQCNTDLC	853.35	830.035
Sm29	12	21	FPNENRTQCNTDLCN	554.61	523.02
Sm29	12	22	PNENRTQCNTDLCNG	0	634.2
Sm29	12	23	NENRTQCNTDLCNGL	0	899.43
Sm29	12	24	ENRTQCNTDLCNGLT	0	559.86
Sm29	12	25	NRTQCNTDLCNGLTV	0	0
Sm29	12	26	RTQCNTDLCNGLTVD	0	0
Sm29	12	27	TQCNTDLCNGLTVDN	202.24	0
Sm29	12	28	QCNTDLCNGLTVDNT	665.73	0
Sm29	12	29	CNTDLCNGLTVDNTG	0	15.975
Sm29	12	30	NTDLCNGLTVDNTGK	0	0
Sm29	12	31	TDLCNGLTVDNTGKI	0	0
Sm29	12	32	DLCNGLTVDNTGKIP	0	324.03
Sm29	12	33	LCNGLTVDNTGKIPS	0	0
Sm29	12	34	CNGLTVDNTGKIPSV	0	0
Sm29	12	35	NGLTVDNTGKIPSVP	0	0
Sm29	12	36	GLTVDNTGKIPSVPI	0	0
Sm29	12	37	LTVDNTGKIPSVPIA	0	0
Sm29	12	38	TVDNTGKIPSVPIAN	0	0
Sm29	12	39	VDNTGKIPSVPIANP	0	291.62
Sm29	12	40	DNTGKIPSVPIANPF	0	384.96
Sm29	12	41	NTGKIPSVPIANPFR	0	0
Sm29	12	42	TGKIPSVPIANPFRC	0	0
Sm29	12	43	GKIPSVPIANPFRCY	0	0
Sm29	12	44	KIPSVPIANPFRCYT	0	0
Sm29	12	45	IPSVPIANPFRCYTC	0	159.355
Sm29	12	46	PSVPIANPFRCYTCL	0	0
Sm29	12	47	SVPIANPFRCYTCLN	0	0
Sm29	12	48	VPIANPFRCYTCLNC	0	278.615
Sm29	12	49	PIANPFRCYTCLNCT	0	251.03
Sm29	12	50	IANPFRCYTCLNCTK	0	0
Sm29	12	51	ANPFRCYTCLNCTKS	0	0
Sm29	12	52	NPFRCYTCLNCTKSN	0	0
Sm29	12	53	PFRCYTCLNCTKSNQ	0	0
Sm29	12	54	FRCYTCLNCTKSNQK	0	0
Sm29	12	55	RCYTCLNCTKSNQKV	0	0
Sm29	12	56	CYTCLNCTKSNQKVL	0	0
Sm29	12	57	YTCLNCTKSNQKVLS	0	0
Sm29	12	58	TCLNCTKSNQKVLSG	0	0
Sm29	12	59	CLNCTKSNQKVLSGC	0	0
Sm29	12	60	LNCTKSNQKVLSGCG	0	0
Sm29	12	61	NCTKSNQKVLSGCGA	0	0
Sm29	12	62	CTKSNQKVLSGCGAC	0	0
Sm29	12	63	TKSNQKVLSGCGACV	0	0
Sm29	12	64	KSNQKVLSGCGACVT	0	0
Sm29	12	65	SNQKVLSGCGACVTT	0	0
Sm29	12	66	NQKVLSGCGACVTTR	0	0
Sm29	12	67	QKVLSGCGACVTTRG	0	0
Sm29	14	2	KVLSGCGACVTTRGS	0	0
Sm29	14	3	VLSGCGACVTTRGSG	0	0
Sm29	14	4	LSGCGACVTTRGSGI	0	0
Sm29	14	5	SGCGACVTTRGSGII	0	0
Sm29	14	6	GCGACVTTRGSGIIS	0	0
Sm29	14	7	CGACVTTRGSGIISK	0	0
Sm29	14	8	GACVTTRGSGIISKF	0	0
Sm29	14	9	ACVTTRGSGIISKFC	0	285.515
Sm29	14	10	CVTTRGSGIISKFCG	0	265.11
Sm29	14	11	VTTRGSGIISKFCGT	0	0
Sm29	14	12	TTRGSGIISKFCGTT	0	2627.17
Sm29	14	13	TRGSGIISKFCGTTC	0	1814.1
Sm29	14	14	RGSGIISKFCGTTCE	0	2320.17
Sm29	14	15	GSGIISKFCGTTCER	0	1407.28
Sm29	14	16	SGIISKFCGTTCERL	0	859.865
Sm29	14	17	GIISKFCGTTCERLY	1514.5	679.5
Sm29	14	18	IISKFCGTTCERLYI	1765.14	411.815
Sm29	14	19	ISKFCGTTCERLYID	2543.59	397.08
Sm29	14	20	SKFCGTTCERLYIDD	2926.74	405.745
Sm29	14	21	KFCGTTCERLYIDDQ	2514.4	405.08
Sm29	14	22	FCGTTCERLYIDDQI	4811.26	383.1
Sm29	14	23	CGTTCERLYIDDQIS	2961.18	92.03
Sm29	14	24	GTTCERLYIDDQISC	2430.75	539.66
Sm29	14	25	TTCERLYIDDQISCC	1634.59	2048.6
Sm29	14	26	TCERLYIDDQISCCS	1347.15	293.215
Sm29	14	27	CERLYIDDQISCCST	1164.7	54.245
Sm29	14	28	ERLYIDDQISCCSTD	1757.37	640.095
Sm29	14	29	RLYIDDQISCCSTDL	1973.52	0
Sm29	14	30	LYIDDQISCCSTDLC	1633.55	217.16
Sm29	14	31	YIDDQISCCSTDLCN	2356.98	77.825
Sm29	14	32	IDDQISCCSTDLCNG	1056.69	0
			Summ Sm29	52946.5	46021.1
TSP-2	14	33	LHSVVNHWSEIEPPA	1513.47	275.72
TSP-2	14	34	HSVVNHWSEIEPPAI	1461.21	0
TSP-2	14	35	SVVNHWSEIEPPAIV	1637.1	12.1
TSP-2	14	36	VVNHWSEIEPPAIVE	3767.33	867.16
TSP-2	14	37	VNHWSEIEPPAIVEK	1919.63	406.865
TSP-2	14	38	NHWSEIEPPAIVEKP	1626.09	704.09
TSP-2	14	39	HWSEIEPPAIVEKPK	0	557.185
TSP-2	14	40	WSEIEPPAIVEKPKV	590.17	778.905
TSP-2	14	41	SEIEPPAIVEKPKVK	0	0
TSP-2	14	42	EIEPPAIVEKPKVKK	1060.01	1703.95
TSP-2	14	43	IEPPAIVEKPKVKKH	623.02	161.64
TSP-2	14	44	EPPAIVEKPKVKKHI	0	1795.02
TSP-2	14	45	PPAIVEKPKVKKHIT	0	0
TSP-2	14	46	PAIVEKPKVKKHITS	0	0
TSP-2	14	47	AIVEKPKVKKHITSA	0	0
TSP-2	14	48	IVEKPKVKKHITSAL	0	0
TSP-2	14	49	VEKPKVKKHITSALK	0	0
TSP-2	14	50	EKPKVKKHITSALKK	0	1166.95
TSP-2	14	51	KPKVKKHITSALKKL	1829.83	0
TSP-2	14	52	PKVKKHITSALKKLV	0	0
TSP-2	14	53	KVKKHITSALKKLVD	0	0
TSP-2	14	54	VKKHITSALKKLVDK	0	0
TSP-2	14	55	KKHITSALKKLVDKY	0	0
TSP-2	14	56	KHITSALKKLVDKYR	0	0
TSP-2	14	57	HITSALKKLVDKYRN	0	0
TSP-2	14	58	ITSALKKLVDKYRND	0	0
TSP-2	14	59	TSALKKLVDKYRNDE	0	0
TSP-2	14	60	SALKKLVDKYRNDEH	0	0
TSP-2	14	61	ALKKLVDKYRNDEHV	0	0
TSP-2	14	62	LKKLVDKYRNDEHVR	0	0
TSP-2	14	63	KKLVDKYRNDEHVRK	0	0
TSP-2	14	64	KLVDKYRNDEHVRKV	0	0
TSP-2	14	65	LVDKYRNDEHVRKVF	0	0
TSP-2	14	66	VDKYRNDEHVRKVFD	0	0
TSP-2	14	67	DKYRNDEHVRKVFDE	1054.83	0
TSP-2	16	2	KYRNDEHVRKVFDEI	3297.28	758.7
TSP-2	16	3	YRNDEHVRKVFDEIQ	0	0
TSP-2	16	4	RNDEHVRKVFDEIQQ	0	0
TSP-2	16	5	NDEHVRKVFDEIQQK	0	483.005
TSP-2	16	6	DEHVRKVFDEIQQKL	0	357.74
TSP-2	16	7	EHVRKVFDEIQQKLH	0	849.41
TSP-2	16	8	HVRKVFDEIQQKLHC	16.95	735.31
TSP-2	16	9	VRKVFDEIQQKLHCC	0	816.025
TSP-2	16	10	RKVFDEIQQKLHCCG	0	568.37
TSP-2	16	11	KVFDEIQQKLHCCGA	0	420.995
TSP-2	16	12	VFDEIQQKLHCCGAD	2324.66	2056.04
TSP-2	16	13	FDEIQQKLHCCGADS	2175.41	143.705
TSP-2	16	14	DEIQQKLHCCGADSP	2105.13	685.805
TSP-2	16	15	EIQQKLHCCGADSPK	0	783.315
TSP-2	16	16	IQQKLHCCGADSPKD	619.46	0
TSP-2	16	17	QQKLHCCGADSPKDY	3298.97	0
TSP-2	16	18	QKLHCCGADSPKDYG	1478.01	0
TSP-2	16	19	KLHCCGADSPKDYGE	4272.76	0		4272.76	0
TSP-2	16	20	LHCCGADSPKDYGEN	6536.98	1089.91		6536.98	1089.91
TSP-2	16	21	HCCGADSPKDYGENP	5371.98	939.33		5371.98	939.33
TSP-2	16	22	CCGADSPKDYGENPP	3855.63	0		3855.63	0
TSP-2	16	23	CGADSPKDYGENPPT	3087.89	0		3087.89	0
TSP-2	16	24	GADSPKDYGENPPTS	757.03	776.44		23125.2	2029.24	LHCCGADSPKDYGEN
TSP-2	16	25	ADSPKDYGENPPTSC	231.79	799.85
TSP-2	16	26	DSPKDYGENPPTSCS	0	1505.07
TSP-2	16	27	SPKDYGENPPTSCSK	0	2077.17
TSP-2	16	28	PKDYGENPPTSCSKD	0	580.625
TSP-2	16	29	KDYGENPPTSCSKDG	0	618.25
TSP-2	16	30	DYGENPPTSCSKDGV	0	66.16
TSP-2	16	31	YGENPPTSCSKDGVQ	90.37	1251.25
TSP-2	16	32	GENPPTSCSKDGVQF	0	204.145
TSP-2	16	33	ENPPTSCSKDGVQFT	0	1488.28
TSP-2	16	34	NPPTSCSKDGVQFTE	0	0
TSP-2	16	35	PPTSCSKDGVQFTEG	0	227.73
TSP-2	16	36	PTSCSKDGVQFTEGC	0	76.06
TSP-2	16	37	TSCSKDGVQFTEGCI	16.48	540.565
TSP-2	16	38	SCSKDGVQFTEGCIK	0	0
TSP-2	16	39	CSKDGVQFTEGCIKK	0	0
TSP-2	16	40	SKDGVQFTEGCIKKV	0	0
TSP-2	16	41	KDGVQFTEGCIKKVS	0	438.285
TSP-2	16	42	DGVQFTEGCIKKVSD	0	0
TSP-2	16	43	GVQFTEGCIKKVSDL	0	0
TSP-2	16	44	VQFTEGCIKKVSDLS	0	0
TSP-2	16	45	QFTEGCIKKVSDLSK	0	0
TSP-2	16	46	FTEGCIKKVSDLSKA	0	0
TSP-2	16	47	TEGCIKKVSDLSKAH	0	0
TSP-2	16	48	EGCIKKVSDLSKAHL	0	253.735
TSP-2	16	49	GCIKKVSDLSKAHLN	0	0
TSP-2	16	50	CIKKVSDLSKAHLNA	0	0
TSP-2	16	51	IKKVSDLSKAHLNAI	0	0
			Summ TSP-2	56619.5	30020.9
ADP-Ribosyl cyclase	16	52	QHQINLLSEIVQSRC	0	0
ADP-Ribosyl cyclase	16	53	HQINLLSEIVQSRCT	0	0
ADP-Ribosyl cyclase	16	54	QINLLSEIVQSRCTQ	0	0
ADP-Ribosyl cyclase	16	55	INLLSEIVQSRCTQW	1387.78	0
ADP-Ribosyl cyclase	16	56	NLLSEIVQSRCTQWK	0	0
ADP-Ribosyl cyclase	16	57	LLSEIVQSRCTQWKV	0	0
ADP-Ribosyl cyclase	16	58	LSEIVQSRCTQWKVE	0	0
ADP-Ribosyl cyclase	16	59	SEIVQSRCTQWKVEH	0	0
ADP-Ribosyl cyclase	16	60	EIVQSRCTQWKVEHG	0	800
ADP-Ribosyl cyclase	16	61	IVQSRCTQWKVEHGA	0	0
ADP-Ribosyl cyclase	16	62	VQSRCTQWKVEHGAT	0	0
ADP-Ribosyl cyclase	16	63	QSRCTQWKVEHGATN	0	0
ADP-Ribosyl cyclase	16	64	SRCTQWKVEHGATNI	0	0
ADP-Ribosyl cyclase	16	65	RCTQWKVEHGATNIS	0	0
ADP-Ribosyl cyclase	16	66	CTQWKVEHGATNISC	0	0
ADP-Ribosyl cyclase	16	67	TQWKVEHGATNISCS	0	0
ADP-Ribosyl cyclase	18	2	QWKVEHGATNISCSE	325.3	0
ADP-Ribosyl cyclase	18	3	WKVEHGATNISCSEI	0	225.19
ADP-Ribosyl cyclase	18	4	KVEHGATNISCSEIW	422.73	340.49
ADP-Ribosyl cyclase	18	5	VEHGATNISCSEIWN	1992.33	308.435
ADP-Ribosyl cyclase	18	6	EHGATNISCSEIWNS	260.01	709.195
ADP-Ribosyl cyclase	18	7	HGATNISCSEIWNSF	1841.47	397.155
ADP-Ribosyl cyclase	18	8	GATNISCSEIWNSFE	3940.76	485.505		3940.76	485.505
ADP-Ribosyl cyclase	18	9	ATNISCSEIWNSFES	2824.77	0		2824.77	0
ADP-Ribosyl cyclase	18	10	TNISCSEIWNSFESI	4236.19	87.61		4236.19	87.61
ADP-Ribosyl cyclase	18	11	NISCSEIWNSFESIL	27261.3	336.2		27261.3	336.2
ADP-Ribosyl cyclase	18	12	ISCSEIWNSFESILL	18038.7	139.01		18038.7	139.01
ADP-Ribosyl cyclase	18	13	SCSEIWNSFESILLS	13963	169.135		13963	169.135
ADP-Ribosyl cyclase	18	14	CSEIWNSFESILLST	6706.31	421.3		6706.31	421.3
ADP-Ribosyl cyclase	18	15	SEIWNSFESILLSTH	5908.78	147.215		5908.78	147.215
ADP-Ribosyl cyclase	18	16	EIWNSFESILLSTHT	4183.71	1151.93		4183.71	1151.93
ADP-Ribosyl cyclase	18	17	IWNSFESILLSTHTK	0	73.575		87063.6	2937.91	NISCSEIWNSFESIL
ADP-Ribosyl cyclase	18	18	WNSFESILLSTHTKS	0	0
ADP-Ribosyl cyclase	18	19	NSFESILLSTHTKSA	0	0
ADP-Ribosyl cyclase	18	20	SFESILLSTHTKSAC	0	762.79
ADP-Ribosyl cyclase	18	21	FESILLSTHTKSACV	2009.47	552.485
ADP-Ribosyl cyclase	18	22	ESILLSTHTKSACVM	0	1638.41
ADP-Ribosyl cyclase	18	23	SILLSTHTKSACVMK	0	0
ADP-Ribosyl cyclase	18	24	ILLSTHTKSACVMKS	0	125.49
ADP-Ribosyl cyclase	18	25	LLSTHTKSACVMKSG	0	0
ADP-Ribosyl cyclase	18	26	LSTHTKSACVMKSGL	0	0
ADP-Ribosyl cyclase	18	27	STHTKSACVMKSGLF	0	0
ADP-Ribosyl cyclase	18	28	THTKSACVMKSGLFD	0	0
ADP-Ribosyl cyclase	18	29	HTKSACVMKSGLFDD	5676	0		5676	0
ADP-Ribosyl cyclase	18	30	TKSACVMKSGLFDDF	6649.43	131.055		6649.43	131.055
ADP-Ribosyl cyclase	18	31	KSACVMKSGLFDDFV	2537.7	100.105		2537.7	100.105
ADP-Ribosyl cyclase	18	32	SACVMKSGLFDDFVY	2521.55	751.91		14863.1	231.16	TKSACVMKSGLFDDF
ADP-Ribosyl cyclase	18	33	ACVMKSGLFDDFVYQ	2076.26	1.22
ADP-Ribosyl cyclase	18	34	CVMKSGLFDDFVYQL	2082.65	0
ADP-Ribosyl cyclase	18	35	VMKSGLFDDFVYQLF	1902.11	24.375
ADP-Ribosyl cyclase	18	36	MKSGLFDDFVYQLFE	3356.71	378.14		3356.71	378.14
ADP-Ribosyl cyclase	18	37	KSGLFDDFVYQLFEL	3858.61	0		3858.61	0
ADP-Ribosyl cyclase	18	38	SGLFDDFVYQLFELE	4167.52	1044.2		4167.52	1044.2
ADP-Ribosyl cyclase	18	39	GLFDDFVYQLFELEQ	3687.37	0		3687.37	0
ADP-Ribosyl cyclase	18	40	LFDDFVYQLFELEQQ	3584.47	242.695		3584.47	242.695
ADP-Ribosyl cyclase	18	41	FDDFVYQLFELEQQQ	4594.04	733.885		4594.04	733.885
ADP-Ribosyl cyclase	18	42	DDFVYQLFELEQQQQ	1887.56	523.415		23248.7	2398.92	DDFVYQLFELEQQQQ
ADP-Ribosyl cyclase	18	43	DFVYQLFELEQQQQQ	1978.22	499.68
ADP-Ribosyl cyclase	18	44	FVYQLFELEQQQQQR	984.08	142.215
ADP-Ribosyl cyclase	18	45	VYQLFELEQQQQQRH	1300.56	0
ADP-Ribosyl cyclase	18	46	YQLFELEQQQQQRHH	2906.25	312.19
ADP-Ribosyl cyclase	18	47	QLFELEQQQQQRHHT	3.33	0
ADP-Ribosyl cyclase	18	48	LFELEQQQQQRHHTI	524.17	0
ADP-Ribosyl cyclase	18	49	FELEQQQQQRHHTIQ	1321.71	349.065
ADP-Ribosyl cyclase	18	50	ELEQQQQQRHHTIQT	0	2161.73
ADP-Ribosyl cyclase	18	51	LEQQQQQRHHTIQTE	0	112.115
ADP-Ribosyl cyclase	18	52	EQQQQQRHHTIQTEQ	0	603.975
ADP-Ribosyl cyclase	18	53	QQQQQRHHTIQTEQY	1220.83	0
ADP-Ribosyl cyclase	18	54	QQQQRHHTIQTEQYF	3085.89	0
ADP-Ribosyl cyclase	18	55	QQQRHHTIQTEQYFH	1523.44	0
ADP-Ribosyl cyclase	18	56	QQRHHTIQTEQYFHS	0	0
ADP-Ribosyl cyclase	18	57	QRHHTIQTEQYFHSQ	0	0
ADP-Ribosyl cyclase	18	58	RHHTIQTEQYFHSQV	0	0
ADP-Ribosyl cyclase	18	59	HHTIQTEQYFHSQVM	0	768.24
ADP-Ribosyl cyclase	18	60	HTIQTEQYFHSQVMN	0	0
ADP-Ribosyl cyclase	18	61	TIQTEQYFHSQVMNI	0	0
ADP-Ribosyl cyclase	18	62	IQTEQYFHSQVMNII	0	0
ADP-Ribosyl cyclase	18	63	QTEQYFHSQVMNIIR	0	0
ADP-Ribosyl cyclase	18	64	TEQYFHSQVMNIIRG	0	0
ADP-Ribosyl cyclase	18	65	EQYFHSQVMNIIRGM	0	783.725
ADP-Ribosyl cyclase	18	66	QYFHSQVMNIIRGMC	0	0
ADP-Ribosyl cyclase	18	67	YFHSQVMNIIRGMCK	0	0
ADP-Ribosyl cyclase	20	2	FHSQVMNIIRGMCKR	0	0
ADP-Ribosyl cyclase	20	3	HSQVMNIIRGMCKRL	0	0
ADP-Ribosyl cyclase	20	4	SQVMNIIRGMCKRLG	0	0
ADP-Ribosyl cyclase	20	5	QVMNIIRGMCKRLGV	0	0
ADP-Ribosyl cyclase	20	6	VMNIIRGMCKRLGVC	0	913.12
ADP-Ribosyl cyclase	20	7	MNIIRGMCKRLGVCR	0	422.56
ADP-Ribosyl cyclase	20	8	NIIRGMCKRLGVCRS	0	0
ADP-Ribosyl cyclase	20	9	IIRGMCKRLGVCRSL	0	0
ADP-Ribosyl cyclase	20	10	IRGMCKRLGVCRSLE	0	428.72
ADP-Ribosyl cyclase	20	11	RGMCKRLGVCRSLET	0	415.945
ADP-Ribosyl cyclase	20	12	GMCKRLGVCRSLETT	0	0
ADP-Ribosyl cyclase	20	13	MCKRLGVCRSLETTF	388.22	87.285
ADP-Ribosyl cyclase	20	14	CKRLGVCRSLETTFP	2098.25	130.24
ADP-Ribosyl cyclase	20	15	KRLGVCRSLETTFPG	0	0
ADP-Ribosyl cyclase	20	16	RLGVCRSLETTFPGY	2754.62	235.61
ADP-Ribosyl cyclase	20	17	LGVCRSLETTFPGYL	2273.97	318.625
ADP-Ribosyl cyclase	20	18	GVCRSLETTFPGYLF	2077.69	427.395
ADP-Ribosyl cyclase	20	19	VCRSLETTFPGYLFD	2957.6	302.47		2957.6	302.47
ADP-Ribosyl cyclase	20	20	CRSLETTFPGYLFDE	5032.59	264.12		5032.59	264.12
ADP-Ribosyl cyclase	20	21	RSLETTFPGYLFDEL	5256.49	233.065		5256.49	233.065
ADP-Ribosyl cyclase	20	22	SLETTFPGYLFDELN	4908.44	556.485		4908.44	556.485
ADP-Ribosyl cyclase	20	23	LETTFPGYLFDELNW	8303.12	440.845		8303.12	440.845
ADP-Ribosyl cyclase	20	24	ETTFPGYLFDELNWC	4224.93	571.395		4224.93	571.395
ADP-Ribosyl cyclase	20	25	TTFPGYLFDELNWCN	3476.93	0		3476.93	0
ADP-Ribosyl cyclase	20	26	TFPGYLFDELNWCNG	2369.7	0		2369.7	0
ADP-Ribosyl cyclase	20	27	FPGYLFDELNWCNGS	2565.58	0		36529.8	2368.38	CRSLETTFPGYLFDE
ADP-Ribosyl cyclase	20	28	PGYLFDELNWCNGSL	7012.11	0		2565.58	0
ADP-Ribosyl cyclase	20	29	GYLFDELNWCNGSLT	5055.96	0		7012.11	0
ADP-Ribosyl cyclase	20	30	YLFDELNWCNGSLTG	1696.23	0		5055.96	0
ADP-Ribosyl cyclase	20	31	LFDELNWCNGSLTGN	1403.99	0		14633.6	0	GYLFDELNWCNGSLT
ADP-Ribosyl cyclase	20	32	FDELNWCNGSLTGNT	545.57	297.18
ADP-Ribosyl cyclase	20	33	DELNWCNGSLTGNTK	0	0
ADP-Ribosyl cyclase	20	34	ELNWCNGSLTGNTKY	0	447.53
ADP-Ribosyl cyclase	20	35	LNWCNGSLTGNTKYG	0	0
ADP-Ribosyl cyclase	20	36	NWCNGSLTGNTKYGT	0	0
ADP-Ribosyl cyclase	20	37	WCNGSLTGNTKYGTV	0	0
ADP-Ribosyl cyclase	20	38	CNGSLTGNTKYGTVC	0	0
ADP-Ribosyl cyclase	20	39	NGSLTGNTKYGTVCG	0	0
ADP-Ribosyl cyclase	20	40	GSLTGNTKYGTVCGC	0	239.77
ADP-Ribosyl cyclase	20	41	SLTGNTKYGTVCGCD	0	0
ADP-Ribosyl cyclase	20	42	LTGNTKYGTVCGCDY	220.49	0
ADP-Ribosyl cyclase	20	43	TGNTKYGTVCGCDYK	0	0
ADP-Ribosyl cyclase	20	44	GNTKYGTVCGCDYKS	0	0
ADP-Ribosyl cyclase	20	45	NTKYGTVCGCDYKSN	0	0
ADP-Ribosyl cyclase	20	46	TKYGTVCGCDYKSNV	0	0
ADP-Ribosyl cyclase	20	47	KYGTVCGCDYKSNVV	0	0
ADP-Ribosyl cyclase	20	48	YGTVCGCDYKSNVVH	0	0
ADP-Ribosyl cyclase	20	49	GTVCGCDYKSNVVHA	0	0
ADP-Ribosyl cyclase	20	50	TVCGCDYKSNVVHAF	0	166.78
ADP-Ribosyl cyclase	20	51	VCGCDYKSNVVHAFW	738.62	46.37
ADP-Ribosyl cyclase	20	52	CGCDYKSNVVHAFWQ	0	0
ADP-Ribosyl cyclase	20	53	GCDYKSNVVHAFWQS	0	0
ADP-Ribosyl cyclase	20	54	CDYKSNVVHAFWQSA	0	0
ADP-Ribosyl cyclase	20	55	DYKSNVVHAFWQSAS	0	0
ADP-Ribosyl cyclase	20	56	YKSNVVHAFWQSASA	0	0
ADP-Ribosyl cyclase	20	57	KSNVVHAFWQSASAE	0	0
ADP-Ribosyl cyclase	20	58	SNVVHAFWQSASAEY	1733.84	0
ADP-Ribosyl cyclase	20	59	NVVHAFWQSASAEYA	698.65	0
ADP-Ribosyl cyclase	20	60	VVHAFWQSASAEYAR	0	0
ADP-Ribosyl cyclase	20	61	VHAFWQSASAEYARR	0	0
ADP-Ribosyl cyclase	20	62	HAFWQSASAEYARRA	0	0
ADP-Ribosyl cyclase	20	63	AFWQSASAEYARRAS	0	0
ADP-Ribosyl cyclase	20	64	FWQSASAEYARRASG	0	0
ADP-Ribosyl cyclase	20	65	WQSASAEYARRASGN	0	0
ADP-Ribosyl cyclase	20	66	QSASAEYARRASGNI	0	0
ADP-Ribosyl cyclase	20	67	SASAEYARRASGNIF	0	0
ADP-Ribosyl cyclase	22	2	ASAEYARRASGNIFV	0	0
ADP-Ribosyl cyclase	22	3	SAEYARRASGNIFVV	0	0
ADP-Ribosyl cyclase	22	4	AEYARRASGNIFVVL	0	0
ADP-Ribosyl cyclase	22	5	EYARRASGNIFVVLN	0	1265.02
ADP-Ribosyl cyclase	22	6	YARRASGNIFVVLNG	0	0
ADP-Ribosyl cyclase	22	7	ARRASGNIFVVLNGS	0	0
ADP-Ribosyl cyclase	22	8	RRASGNIFVVLNGSV	0	0
ADP-Ribosyl cyclase	22	9	RASGNIFVVLNGSVK	0	0
ADP-Ribosyl cyclase	22	10	ASGNIFVVLNGSVKA	0	0
ADP-Ribosyl cyclase	22	11	SGNIFVVLNGSVKAP	0	0
ADP-Ribosyl cyclase	22	12	GNIFVVLNGSVKAPF	0	449.045
ADP-Ribosyl cyclase	22	13	NIFVVLNGSVKAPFN	0	25.39
ADP-Ribosyl cyclase	22	14	IFVVLNGSVKAPFNE	1277.84	465.04
ADP-Ribosyl cyclase	22	15	FVVLNGSVKAPFNEN	2449.35	341.315
ADP-Ribosyl cyclase	22	16	VVLNGSVKAPFNENK	0	0
ADP-Ribosyl cyclase	22	17	VLNGSVKAPFNENKT	0	0
ADP-Ribosyl cyclase	22	18	LNGSVKAPFNENKTF	0	474.825
ADP-Ribosyl cyclase	22	19	NGSVKAPFNENKTFG	71.59	0
ADP-Ribosyl cyclase	22	20	GSVKAPFNENKTFGK	0	0
ADP-Ribosyl cyclase	22	21	SVKAPFNENKTFGKI	0	0
ADP-Ribosyl cyclase	22	22	VKAPFNENKTFGKIE	1092.55	0
ADP-Ribosyl cyclase	22	23	KAPFNENKTFGKIEL	2235.23	157.5
ADP-Ribosyl cyclase	22	24	APFNENKTFGKIELP	1660.9	0
ADP-Ribosyl cyclase	22	25	PFNENKTFGKIELPL	313.45	49.73
ADP-Ribosyl cyclase	22	26	FNENKTFGKIELPLL	2015.29	0
ADP-Ribosyl cyclase	22	27	NENKTFGKIELPLLK	2730.4	0
ADP-Ribosyl cyclase	22	28	ENKTFGKIELPLLKH	2878.89	471.165
ADP-Ribosyl cyclase	22	29	NKTFGKIELPLLKHP	19.8	0
ADP-Ribosyl cyclase	22	30	KTFGKIELPLLKHPR	0	0
ADP-Ribosyl cyclase	22	31	TFGKIELPLLKHPRV	0	0
ADP-Ribosyl cyclase	22	32	FGKIELPLLKHPRVQ	0	0
ADP-Ribosyl cyclase	22	33	GKIELPLLKHPRVQQ	0	0
ADP-Ribosyl cyclase	22	34	KIELPLLKHPRVQQL	0	0
ADP-Ribosyl cyclase	22	35	IELPLLKHPRVQQLT	315.68	0
ADP-Ribosyl cyclase	22	36	ELPLLKHPRVQQLTV	0	658.205
ADP-Ribosyl cyclase	22	37	LPLLKHPRVQQLTVK	0	0
ADP-Ribosyl cyclase	22	38	PLLKHPRVQQLTVKL	0	0
ADP-Ribosyl cyclase	22	39	LLKHPRVQQLTVKLV	0	0
ADP-Ribosyl cyclase	22	40	LKHPRVQQLTVKLVH	0	0
ADP-Ribosyl cyclase	22	41	KHPRVQQLTVKLVHS	0	0
ADP-Ribosyl cyclase	22	42	HPRVQQLTVKLVHSL	0	0
ADP-Ribosyl cyclase	22	43	PRVQQLTVKLVHSLE	0	0
ADP-Ribosyl cyclase	22	44	RVQQLTVKLVHSLED	0	0
ADP-Ribosyl cyclase	22	45	VQQLTVKLVHSLEDV	45.3	263.335
ADP-Ribosyl cyclase	22	46	QQLTVKLVHSLEDVN	456.71	0
ADP-Ribosyl cyclase	22	47	QLTVKLVHSLEDVNN	0	0
ADP-Ribosyl cyclase	22	48	LTVKLVHSLEDVNNR	236.31	0
ADP-Ribosyl cyclase	22	49	TVKLVHSLEDVNNRQ	0	0
ADP-Ribosyl cyclase	22	50	VKLVHSLEDVNNRQT	0	0
ADP-Ribosyl cyclase	22	51	KLVHSLEDVNNRQTC	0	109.67
ADP-Ribosyl cyclase	22	52	LVHSLEDVNNRQTCE	0	59.39
ADP-Ribosyl cyclase	22	53	VHSLEDVNNRQTCES	0	0
ADP-Ribosyl cyclase	22	54	HSLEDVNNRQTCESW	1471.78	0
ADP-Ribosyl cyclase	22	55	SLEDVNNRQTCESWS	361.63	0
ADP-Ribosyl cyclase	22	56	LEDVNNRQTCESWSL	1890.51	0
ADP-Ribosyl cyclase	22	57	EDVNNRQTCESWSLQ	1121.69	1021.92
ADP-Ribosyl cyclase	22	58	DVNNRQTCESWSLQE	2473.49	0
ADP-Ribosyl cyclase	22	59	VNNRQTCESWSLQEL	3537.52	0
ADP-Ribosyl cyclase	22	60	NNRQTCESWSLQELA	780.75	0
ADP-Ribosyl cyclase	22	61	NRQTCESWSLQELAN	863.12	0
ADP-Ribosyl cyclase	22	62	RQTCESWSLQELANK	0	0
ADP-Ribosyl cyclase	22	63	QTCESWSLQELANKL	0	0
ADP-Ribosyl cyclase	22	64	TCESWSLQELANKLN	0	0
ADP-Ribosyl cyclase	22	65	CESWSLQELANKLNS	0	0
ADP-Ribosyl cyclase	22	66	ESWSLQELANKLNSV	0	562.91
ADP-Ribosyl cyclase	22	67	SWSLQELANKLNSVH	0	0
ADP-Ribosyl cyclase	24	2	WSLQELANKLNSVHI	569.25	0
ADP-Ribosyl cyclase	24	3	SLQELANKLNSVHIP	0	0
ADP-Ribosyl cyclase	24	4	LQELANKLNSVHIPF	0	588.77
ADP-Ribosyl cyclase	24	5	QELANKLNSVHIPFR	0	605.53
ADP-Ribosyl cyclase	24	6	ELANKLNSVHIPFRC	0	1492.51
ADP-Ribosyl cyclase	24	7	LANKLNSVHIPFRCI	0	642.415
ADP-Ribosyl cyclase	24	8	ANKLNSVHIPFRCID	0	598.9
ADP-Ribosyl cyclase	24	9	NKLNSVHIPFRCIDD	1530.15	277.13
ADP-Ribosyl cyclase	24	10	KLNSVHIPFRCIDDP	2292.08	490.535
ADP-Ribosyl cyclase	24	11	LNSVHIPFRCIDDPL	2613.19	218.515
ADP-Ribosyl cyclase	24	12	NSVHIPFRCIDDPLE	4161.34	576.62		4161.34	576.62
ADP-Ribosyl cyclase	24	13	SVHIPFRCIDDPLEF	7313.58	810.8		7313.58	810.8
ADP-Ribosyl cyclase	24	14	VHIPFRCIDDPLEFR	6528.78	954.85		6528.78	954.85
ADP-Ribosyl cyclase	24	15	HIPFRCIDDPLEFRH	5190.84	721.94		5190.84	721.94
ADP-Ribosyl cyclase	24	16	IPFRCIDDPLEFRHY	7785.59	732.815		7785.59	732.815
ADP-Ribosyl cyclase	24	17	PFRCIDDPLEFRHYQ	4586.12	495.375		4586.12	495.375
ADP-Ribosyl cyclase	24	18	FRCIDDPLEFRHYQC	3476.58	766.645		3476.58	766.645
ADP-Ribosyl cyclase	24	19	RCIDDPLEFRHYQCI	2917.37	309.14		39042.8	5059.05	VHIPFRCIDDPLEFR
ADP-Ribosyl cyclase	24	20	CIDDPLEFRHYQCIE	4963.14	362.73		2917.37	309.14
ADP-Ribosyl cyclase	24	21	IDDPLEFRHYQCIEN	6686.46	378.015		4963.14	362.73
ADP-Ribosyl cyclase	24	22	DDPLEFRHYQCIENP	5927.98	958.32		6686.46	378.015
ADP-Ribosyl cyclase	24	23	DPLEFRHYQCIENPG	1338.31	614.855		5927.98	958.32
ADP-Ribosyl cyclase	24	24	PLEFRHYQCIENPGK	0	139.885		20495	2008.2	DPLEFRHYQCIENPG
ADP-Ribosyl cyclase	24	25	LEFRHYQCIENPGKQ	205.55	131.245
ADP-Ribosyl cyclase	24	26	EFRHYQCIENPGKQL	4635.6	411.375
ADP-Ribosyl cyclase	24	27	FRHYQCIENPGKQLC	1542.86	117.25
ADP-Ribosyl cyclase	24	28	RHYQCIENPGKQLCQ	103.89	0
ADP-Ribosyl cyclase	24	29	HYQCIENPGKQLCQF	1883.14	0
ADP-Ribosyl cyclase	24	30	YQCIENPGKQLCQFS	0	0
			Summ Adp Rib Cyc	333078	45251.2
LMWP	24	31	ESQASQKELFTESVK	156.21	257.05
LMWP	24	32	SQASQKELFTESVKL	0	0
LMWP	24	33	QASQKELFTESVKLW	225.04	0
LMWP	24	34	ASQKELFTESVKLWK	0	0
LMWP	24	35	SQKELFTESVKLWKS	0	0
LMWP	24	36	QKELFTESVKLWKSI	0	0
LMWP	24	37	KELFTESVKLWKSIT	0	0
LMWP	24	38	ELFTESVKLWKSITE	1171.36	896.92
LMWP	24	39	LFTESVKLWKSITEL	0	0
LMWP	24	40	FTESVKLWKSITELW	2120.08	0
LMWP	24	41	TESVKLWKSITELWK	0	0
LMWP	24	42	ESVKLWKSITELWKR	0	926.925
LMWP	24	43	SVKLWKSITELWKRF	0	0
LMWP	24	44	VKLWKSITELWKRFE	1585.16	0
LMWP	24	45	KLWKSITELWKRFEH	1096.16	0
LMWP	24	46	LWKSITELWKRFEHN	1157.37	0
LMWP	24	47	WKSITELWKRFEHNC	2109.23	0
LMWP	24	48	KSITELWKRFEHNCR	0	0
LMWP	24	49	SITELWKRFEHNCRV	0	0
LMWP	24	50	ITELWKRFEHNCRVK	0	0
LMWP	24	51	TELWKRFEHNCRVKI	1494.74	162.63
LMWP	24	52	ELWKRFEHNCRVKIR	214.41	226.68
LMWP	24	53	LWKRFEHNCRVKIRK	5097.41	0		5097.41	0
LMWP	24	54	WKRFEHNCRVKIRKY	5131.91	0		5131.91	0
LMWP	24	55	KRFEHNCRVKIRKYL	0	0		10229.3	0	LWKRFEHNCRVKIRK
LMWP	24	56	RFEHNCRVKIRKYLE	0	25.595
LMWP	24	57	FEHNCRVKIRKYLEE	2096.56	475.41
LMWP	24	58	EHNCRVKIRKYLEED	2070.7	381.385
LMWP	24	59	HNCRVKIRKYLEEDN	968.98	8.695
LMWP	24	60	NCRVKIRKYLEEDNL	445.84	0
LMWP	24	61	CRVKIRKYLEEDNLG	0	0
LMWP	24	62	RVKIRKYLEEDNLGE	1451.36	0
LMWP	24	63	VKIRKYLEEDNLGEK	0	0
LMWP	24	64	KIRKYLEEDNLGEKL	0	0
LMWP	24	65	IRKYLEEDNLGEKLA	0	0
LMWP	24	66	RKYLEEDNLGEKLAA	0	0
LMWP	24	67	KYLEEDNLGEKLAAV	0	0
LMWP	26	2	YLEEDNLGEKLAAVV	0	0
LMWP	26	3	LEEDNLGEKLAAVVS	2687.8	0
LMWP	26	4	EEDNLGEKLAAVVSI	1453.67	1734.22
LMWP	26	5	EDNLGEKLAAVVSIY	1594.54	1288.46
LMWP	26	6	DNLGEKLAAVVSIYV	0	603.57
LMWP	26	7	NLGEKLAAVVSIYVK	0	0
LMWP	26	8	LGEKLAAVVSIYVKR	0	0
LMWP	26	9	GEKLAAVVSIYVKRL	0	0
LMWP	26	10	EKLAAVVSIYVKRLN	0	613.005
LMWP	26	11	KLAAVVSIYVKRLNK	0	0
LMWP	26	12	LAAVVSIYVKRLNKR	0	0
LMWP	26	13	AAVVSIYVKRLNKRL	0	0
LMWP	26	14	AVVSIYVKRLNKRLD	0	0
LMWP	26	15	VVSIYVKRLNKRLDM	0	161.22
LMWP	26	16	VSIYVKRLNKRLDMR	0	0
LMWP	26	17	SIYVKRLNKRLDMRL	0	0
LMWP	26	18	IYVKRLNKRLDMRLS	0	0
LMWP	26	19	YVKRLNKRLDMRLSE	422.19	0
LMWP	26	20	VKRLNKRLDMRLSED	2093.65	0
LMWP	26	21	KRLNKRLDMRLSEDR	1346.76	0
LMWP	26	22	RLNKRLDMRLSEDRA	2460.53	0
LMWP	26	23	LNKRLDMRLSEDRAE	2003.22	0
			Summ LMWP	42654.9	7761.77
MEG-24	26	24	VILHPKYEMTFTEKL	1172.5	0
MEG-24	26	25	ILHPKYEMTFTEKLR	1685	0
MEG-24	26	26	LHPKYEMTFTEKLRF	3633.56	222.82
MEG-24	26	27	HPKYEMTFTEKLRFY	3745.26	577.44
MEG-24	26	28	PKYEMTFTEKLRFYF	2312.6	2.285
MEG-24	26	29	KYEMTFTEKLRFYFR	304.15	163.53
MEG-24	26	30	YEMTFTEKLRFYFRC	2091.02	0
MEG-24	26	31	EMTFTEKLRFYFRCL	921.13	615.99
MEG-24	26	32	MTFTEKLRFYFRCLV	0	79.265
MEG-24	26	33	TFTEKLRFYFRCLVK	0	0
MEG-24	26	34	FTEKLRFYFRCLVKV	0	0
MEG-24	26	35	TEKLRFYFRCLVKVL	0	0
MEG-24	26	36	EKLRFYFRCLVKVLC	0	378.12
MEG-24	26	37	KLRFYFRCLVKVLCH	0	0
MEG-24	26	38	LRFYFRCLVKVLCHM	0	0
MEG-24	26	39	RFYFRCLVKVLCHMI	0	0
MEG-24	26	40	FYFRCLVKVLCHMIR	0	0
MEG-24	26	41	YFRCLVKVLCHMIRL	0	0
MEG-24	26	42	FRCLVKVLCHMIRLG	0	0
MEG-24	26	43	RCLVKVLCHMIRLGY	0	0
MEG-24	26	44	CLVKVLCHMIRLGYI	0	0
MEG-24	26	45	LVKVLCHMIRLGYIG	0	0
MEG-24	26	46	VKVLCHMIRLGYIGP	0	0
MEG-24	26	47	KVLCHMIRLGYIGPL	0	0
MEG-24	26	48	VLCHMIRLGYIGPLS	0	0
MEG-24	26	49	LCHMIRLGYIGPLSD	0	0
MEG-24	26	50	CHMIRLGYIGPLSDY	1992.04	0
MEG-24	26	51	HMIRLGYIGPLSDYY	3889.04	0
MEG-24	26	52	MIRLGYIGPLSDYYV	1587	0
MEG-24	26	53	IRLGYIGPLSDYYVH	0	0
			Summ MEG-24	23333.3	2039.45
MEG-5	26	54	SGRQPKFVNVDTDGN	0	0
MEG-5	26	55	GRQPKFVNVDTDGNL	0	0
MEG-5	26	56	RQPKFVNVDTDGNLR	0	0
MEG-5	26	57	QPKFVNVDTDGNLRS	0	0
MEG-5	26	58	PKFVNVDTDGNLRSG	0	0
MEG-5	26	59	KFVNVDTDGNLRSGG	0	0
MEG-5	26	60	FVNVDTDGNLRSGGS	0	0
MEG-5	26	61	VNVDTDGNLRSGGSS	0	0
MEG-5	26	62	NVDTDGNLRSGGSSD	0	0
MEG-5	26	63	VDTDGNLRSGGSSDI	0	119.07
MEG-5	26	64	DTDGNLRSGGSSDIS	0	0
MEG-5	26	65	TDGNLRSGGSSDISD	0	0
MEG-5	26	66	DGNLRSGGSSDISDM	0	8.335
MEG-5	26	67	GNLRSGGSSDISDMF	0	0
MEG-5	28	2	NLRSGGSSDISDMFG	0	0
MEG-5	28	3	LRSGGSSDISDMFGQ	0	31.425
MEG-5	28	4	RSGGSSDISDMFGQN	0	0
MEG-5	28	5	SGGSSDISDMFGQNK	0	0
MEG-5	28	6	GGSSDISDMFGQNKT	0	0
MEG-5	28	7	GSSDISDMFGQNKTL	0	0
MEG-5	28	8	SSDISDMFGQNKTLG	0	0
MEG-5	28	9	SDISDMFGQNKTLGT	0	259.515
MEG-5	28	10	DISDMFGQNKTLGTA	0	610.92
MEG-5	28	11	ISDMFGQNKTLGTAF	0	563.675
MEG-5	28	12	SDMFGQNKTLGTAFK	0	0
MEG-5	28	13	DMFGQNKTLGTAFKT	0	124.295
MEG-5	28	14	MFGQNKTLGTAFKTL	0	0
MEG-5	28	15	FGQNKTLGTAFKTLL	0	0
MEG-5	28	16	GQNKTLGTAFKTLLH	0	0
MEG-5	28	17	QNKTLGTAFKTLLHN	0	0
MEG-5	28	18	NKTLGTAFKTLLHNL	0	0
MEG-5	28	19	KTLGTAFKTLLHNLW	76.11	0
MEG-5	28	20	TLGTAFKTLLHNLWD	2857.08	0
MEG-5	28	21	LGTAFKTLLHNLWDL	3347.73	0
MEG-5	28	22	GTAFKTLLHNLWDLL	2543.33	0
MEG-5	28	23	TAFKTLLHNLWDLLK	0	0
MEG-5	28	24	AFKTLLHNLWDLLKQ	0	0
MEG-5	28	25	FKTLLHNLWDLLKQS	0	0
MEG-5	28	26	KTLLHNLWDLLKQSL	315.03	0
MEG-5	28	27	TLLHNLWDLLKQSLG	217.07	0
MEG-5	28	28	LLHNLWDLLKQSLGL	428.1	0
MEG-5	28	29	LHNLWDLLKQSLGLP	833.31	0
			Summ MEG-5	10617.8	1717.23
Sm-25	28	30	EENSNSIITDEDYDH	29075.5	3271.1		29075.5	3271.1
Sm-25	28	31	ENSNSIITDEDYDHY	27858.8	13828.7		27858.8	13828.7
Sm-25	28	32	NSNSIITDEDYDHYN	17487.5	5911.83		17487.5	5911.83
Sm-25	28	33	SNSIITDEDYDHYNS	23034.9	7082.32		23034.9	7082.32
Sm-25	28	34	NSIITDEDYDHYNSS	20044.5	5332.24		20044.5	5332.24
Sm-25	28	35	SIITDEDYDHYNSSL	10630.5	3056.82		10630.5	3056.82
Sm-25	28	36	IITDEDYDHYNSSLD	15269.5	2905.88		15269.5	2905.88
Sm-25	28	37	ITDEDYDHYNSSLDS	4724.82	2960.33		4724.82	2960.33
Sm-25	28	38	TDEDYDHYNSSLDSS	1987.62	1237.21		148126	44349.2	SNSIITDEDYDHYNS
Sm-25	28	39	DEDYDHYNSSLDSSN	4095.89	2101.61
Sm-25	28	40	EDYDHYNSSLDSSNN	3851.73	2080.4
Sm-25	28	41	DYDHYNSSLDSSNNV	2068.19	809.8
Sm-25	28	42	YDHYNSSLDSSNNVK	646.03	0
Sm-25	28	43	DHYNSSLDSSNNVKH	0	0
Sm-25	28	44	HYNSSLDSSNNVKHS	0	0
Sm-25	28	45	YNSSLDSSNNVKHSQ	0	0
Sm-25	28	46	NSSLDSSNNVKHSQE	0	0
Sm-25	28	47	SSLDSSNNVKHSQEA	0	0
Sm-25	28	48	SLDSSNNVKHSQEAF	0	0
Sm-25	28	49	LDSSNNVKHSQEAFH	0	0
Sm-25	28	50	DSSNNVKHSQEAFHR	0	0
Sm-25	28	51	SSNNVKHSQEAFHRN	0	0
Sm-25	28	52	SNNVKHSQEAFHRNS	0	0
Sm-25	28	53	NNVKHSQEAFHRNSD	0	0
Sm-25	28	54	NVKHSQEAFHRNSDP	0	0
Sm-25	28	55	VKHSQEAFHRNSDPD	474.15	0
Sm-25	28	56	KHSQEAFHRNSDPDG	0	0
Sm-25	28	57	HSQEAFHRNSDPDGF	4078.56	0		4078.56	0
Sm-25	28	58	SQEAFHRNSDPDGFP	36988.8	6932.56		36988.8	6932.56
Sm-25	28	59	QEAFHRNSDPDGFPE	37572.4	24084.2		37572.4	24084.2
Sm-25	28	60	EAFHRNSDPDGFPEY	19427.3	18532.3		19427.3	18532.3
Sm-25	28	61	AFHRNSDPDGFPEYE	44978.9	24937.9		44978.9	24937.9
Sm-25	28	62	FHRNSDPDGFPEYEF	42569.1	24752.8		42569.1	24752.8
Sm-25	28	63	HRNSDPDGFPEYEFL	24362.6	19515.1		24362.6	19515.1
Sm-25	28	64	RNSDPDGFPEYEFLN	35692.8	19123.6		35692.8	19123.6
Sm-25	28	65	NSDPDGFPEYEFLNE	13660.7	25430		245670	137878	QEAFHRNSDPDGFPE
Sm-25	28	66	SDPDGFPEYEFLNET	40215.5	27464.1		13660.7	25430
Sm-25	28	67	DPDGFPEYEFLNETS	35833	17921.8		40215.5	27464.1
Sm-25	30	2	PDGFPEYEFLNETSI	37001.5	26573.5		35833	17921.8
Sm-25	30	3	DGFPEYEFLNETSIE	42552.7	13658.8		37001.5	26573.5
Sm-25	30	4	GFPEYEFLNETSIEI	38905.8	9555.65		42552.7	13658.8
Sm-25	30	5	FPEYEFLNETSIEIK	32948	1674.88		38905.8	9555.65
Sm-25	30	6	PEYEFLNETSIEIKE	6043.53	1063.33		32948	1674.88
Sm-25	30	7	EYEFLNETSIEIKEE	7862.15	2027.23		6043.53	1063.33
Sm-25	30	8	YEFLNETSIEIKEEL	6588.4	1355.25		7862.15	2027.23
Sm-25	30	9	EFLNETSIEIKEELG	3478.1	0		6588.4	1355.25
Sm-25	30	10	FLNETSIEIKEELGQ	2225.32	0		261611	126725	PDGFPEYEFLNETSI
Sm-25	30	11	LNETSIEIKEELGQE	4668.4	832.8		4668.4	832.8
Sm-25	30	12	NETSIEIKEELGQEL	4977.35	891.55		4977.35	891.55
Sm-25	30	13	ETSIEIKEELGQELH	5328.01	1306.57		5328.01	1306.57
Sm-25	30	14	TSIEIKEELGQELHQ	1900.9	1947.03		14973.8	3030.91	TSIEIKEELGQELHQ
Sm-25	30	15	SIEIKEELGQELHQL	2367.95	259.035
Sm-25	30	16	IEIKEELGQELHQLQ	3174.62	2500.06
Sm-25	30	17	EIKEELGQELHQLQL	2868.79	2035.29
Sm-25	30	18	IKEELGQELHQLQLI	2835.4	518.45
Sm-25	30	19	KEELGQELHQLQLIL	2682.76	0
Sm-25	30	20	EELGQELHQLQLILD	6705.45	1712.25
Sm-25	30	21	ELGQELHQLQLILDE	4002.43	2575.59
Sm-25	30	22	LGQELHQLQLILDEL	2680.95	2163.37
Sm-25	30	23	GQELHQLQLILDELS	1708.39	2036.36
Sm-25	30	24	QELHQLQLILDELSR	2463.7	0
Sm-25	30	25	ELHQLQLILDELSRR	2529.98	705.135
Sm-25	30	26	LHQLQLILDELSRRI	1997.86	0
Sm-25	30	27	HQLQLILDELSRRIR	2091.54	0
Sm-25	30	28	QLQLILDELSRRIRA	0	0
Sm-25	30	29	LQLILDELSRRIRAT	0	0
Sm-25	30	30	QLILDELSRRIRATP	0	63.985
Sm-25	30	31	LILDELSRRIRATPN	2491.8	0
Sm-25	30	32	ILDELSRRIRATPNS	0	299.58
Sm-25	30	33	LDELSRRIRATPNSA	0	0
Sm-25	30	34	DELSRRIRATPNSAN	0	3.32
Sm-25	30	35	ELSRRIRATPNSANK	0	538.4
Sm-25	30	36	LSRRIRATPNSANKY	0	0
Sm-25	30	37	SRRIRATPNSANKYM	0	201.06
Sm-25	30	38	RRIRATPNSANKYMK	0	0
Sm-25	30	39	RIRATPNSANKYMKN	0	0
Sm-25	30	40	IRATPNSANKYMKNE	0	3.21
Sm-25	30	41	RATPNSANKYMKNEF	0	0
Sm-25	30	42	ATPNSANKYMKNEFL	0	0
Sm-25	30	43	TPNSANKYMKNEFLM	0	964.695
Sm-25	30	44	PNSANKYMKNEFLMS	0	0
Sm-25	30	45	NSANKYMKNEFLMSS	0	0
Sm-25	30	46	SANKYMKNEFLMSSC	0	326.31
Sm-25	30	47	ANKYMKNEFLMSSCI	0	-0.09
Sm-25	30	48	NKYMKNEFLMSSCIV	0	0
Sm-25	30	49	KYMKNEFLMSSCIVI	0	0
Sm-25	30	50	YMKNEFLMSSCIVIT	0	167.975
Sm-25	30	51	MKNEFLMSSCIVITL	0	0
Sm-25	30	52	KNEFLMSSCIVITLN	0	0
Sm-25	30	53	NEFLMSSCIVITLNL	0	0
Sm-25	30	54	EFLMSSCIVITLNLF	32.68	793.37
Sm-25	30	55	FLMSSCIVITLNLFI	0	0
Sm-25	30	56	LMSSCIVITLNLFIF	0	0
Sm-25	30	57	MSSCIVITLNLFIFM	0	2207.39
Sm-25	30	58	SSCIVITLNLFIFMY	0	133.065
Sm-25	30	59	SCIVITLNLFIFMYK	0	0
Sm-25	30	60	CIVITLNLFIFMYKS	0	0
			Summ Sm25	731744	340367
Carbonic anhydrase	30	61	NGSEWSYTNILTGPE	850.73	0
Carbonic anhydrase	30	62	GSEWSYTNILTGPET	0	0
Carbonic anhydrase	30	63	SEWSYTNILTGPETW	0	0
Carbonic anhydrase	30	64	EWSYTNILTGPETWH	351.14	511.27
Carbonic anhydrase	30	65	WSYTNILTGPETWHE	0	0
Carbonic anhydrase	30	66	SYTNILTGPETWHEH	0	486.485
Carbonic anhydrase	30	67	YTNILTGPETWHEHY	2629.23	0
Carbonic anhydrase	32	2	TNILTGPETWHEHYK	0	0
Carbonic anhydrase	32	3	NILTGPETWHEHYKN	0	0
Carbonic anhydrase	32	4	ILTGPETWHEHYKNM	0	381.385
Carbonic anhydrase	32	5	LTGPETWHEHYKNMC	0	0
Carbonic anhydrase	32	6	TGPETWHEHYKNMCS	0	0
Carbonic anhydrase	32	7	GPETWHEHYKNMCSG	0	104.8
Carbonic anhydrase	32	8	PETWHEHYKNMCSGY	2921.97	174
Carbonic anhydrase	32	9	ETWHEHYKNMCSGYY	4422.51	728.165
Carbonic anhydrase	32	10	TWHEHYKNMCSGYYQ	1864.78	302.785
Carbonic anhydrase	32	11	WHEHYKNMCSGYYQS	73.6	224.8
Carbonic anhydrase	32	12	HEHYKNMCSGYYQSP	0	160.14
Carbonic anhydrase	32	13	EHYKNMCSGYYQSPI	0	270.79
Carbonic anhydrase	32	14	HYKNMCSGYYQSPID	417.68	143.33
Carbonic anhydrase	32	15	YKNMCSGYYQSPIDL	989.67	0
Carbonic anhydrase	32	16	KNMCSGYYQSPIDLK	0	0
Carbonic anhydrase	32	17	NMCSGYYQSPIDLKT	0	0
Carbonic anhydrase	32	18	MCSGYYQSPIDLKTD	0	0
Carbonic anhydrase	32	19	CSGYYQSPIDLKTDI	1972.63	504.58
Carbonic anhydrase	32	20	SGYYQSPIDLKTDIS	0	0
Carbonic anhydrase	32	21	GYYQSPIDLKTDIST	0	0
Carbonic anhydrase	32	22	YYQSPIDLKTDISTL	1164.66	0
Carbonic anhydrase	32	23	YQSPIDLKTDISTLD	6831.34	816.92
Carbonic anhydrase	32	24	QSPIDLKTDISTLDL	0	0
Carbonic anhydrase	32	25	SPIDLKTDISTLDLK	0	0
Carbonic anhydrase	32	26	PIDLKTDISTLDLKL	0	0
Carbonic anhydrase	32	27	IDLKTDISTLDLKLK	0	0
Carbonic anhydrase	32	28	DLKTDISTLDLKLKT	0	0
Carbonic anhydrase	32	29	LKTDISTLDLKLKTV	0	0
Carbonic anhydrase	32	30	KTDISTLDLKLKTVI	0	0
Carbonic anhydrase	32	31	TDISTLDLKLKTVII	7291.66	174.255
Carbonic anhydrase	32	32	DISTLDLKLKTVIIY	0	38.965
Carbonic anhydrase	32	33	ISTLDLKLKTVIIYR	0	0
Carbonic anhydrase	32	34	STLDLKLKTVIIYRN	0	0
Carbonic anhydrase	32	35	TLDLKLKTVIIYRNT	0	175.45
Carbonic anhydrase	32	36	LDLKLKTVIIYRNTS	0	148.655
Carbonic anhydrase	32	37	DLKLKTVIIYRNTSS	0	0
Carbonic anhydrase	32	38	LKLKTVIIYRNTSST	0	0
Carbonic anhydrase	32	39	KLKTVIIYRNTSSTE	0	0
Carbonic anhydrase	32	40	LKTVIIYRNTSSTET	0	0
Carbonic anhydrase	32	41	KTVIIYRNTSSTETT	0	0
Carbonic anhydrase	32	42	TVIIYRNTSSTETTT	0	0
Carbonic anhydrase	32	43	VIIYRNTSSTETTTI	0	0
Carbonic anhydrase	32	44	IIYRNTSSTETTTIQ	0	0
Carbonic anhydrase	32	45	IYRNTSSTETTTIQN	0	0
Carbonic anhydrase	32	46	YRNTSSTETTTIQNN	0	0
Carbonic anhydrase	32	47	RNTSSTETTTIQNNG	0	0
Carbonic anhydrase	32	48	NTSSTETTTIQNNGH	0	0
Carbonic anhydrase	32	49	TSSTETTTIQNNGHS	0	0
Carbonic anhydrase	32	50	SSTETTTIQNNGHSA	0	0
Carbonic anhydrase	32	51	STETTTIQNNGHSAE	0	0
Carbonic anhydrase	32	52	TETTTIQNNGHSAEV	0	0
Carbonic anhydrase	32	53	ETTTIQNNGHSAEVK	0	972.265
Carbonic anhydrase	32	54	TTTIQNNGHSAEVKF	0	0
Carbonic anhydrase	32	55	TTIQNNGHSAEVKFP	0	0
Carbonic anhydrase	32	56	TIQNNGHSAEVKFPR	0	0
Carbonic anhydrase	32	57	IQNNGHSAEVKFPRN	0	0
Carbonic anhydrase	32	58	QNNGHSAEVKFPRNT	0	332.455
Carbonic anhydrase	32	59	NNGHSAEVKFPRNTW	0	0
Carbonic anhydrase	32	60	NGHSAEVKFPRNTWF	0	99.945
Carbonic anhydrase	32	61	GHSAEVKFPRNTWFI	0	0
Carbonic anhydrase	32	62	HSAEVKFPRNTWFIS	0	0
Carbonic anhydrase	32	63	SAEVKFPRNTWFISF	0	0
Carbonic anhydrase	32	64	AEVKFPRNTWFISFD	0	0
Carbonic anhydrase	32	65	EVKFPRNTWFISFDG	0	2142.26
Carbonic anhydrase	32	66	VKFPRNTWFISFDGI	0	1804.05
Carbonic anhydrase	32	67	KFPRNTWFISFDGIL	0	2547.3
Carbonic anhydrase	34	2	FPRNTWFISFDGILD	0	0
Carbonic anhydrase	34	3	PRNTWFISFDGILDY	1434.28	0
Carbonic anhydrase	34	4	RNTWFISFDGILDYK	0	0
Carbonic anhydrase	34	5	NTWFISFDGILDYKY	2225.37	0		2225.37
Carbonic anhydrase	34	6	TWFISFDGILDYKYE	4617.37	0		4617.37	0
Carbonic anhydrase	34	7	WFISFDGILDYKYEI	5654.16	0		5654.16	0
Carbonic anhydrase	34	8	FISFDGILDYKYEII	3940.85	0		3940.85	0
Carbonic anhydrase	34	9	ISFDGILDYKYEIIQ	2550.32	0		16437.8	100	WFISFDGILDYKYEI
Carbonic anhydrase	34	10	SFDGILDYKYEIIQM	2522.2	1547.56
Carbonic anhydrase	34	11	FDGILDYKYEIIQMH	3611.17	340.455		3611.17	340.455
Carbonic anhydrase	34	12	DGILDYKYEIIQMHF	4488.66	990.78		4488.66	990.78
Carbonic anhydrase	34	13	GILDYKYEIIQMHFH	2663.59	0		2663.59	0
Carbonic anhydrase	34	14	ILDYKYEIIQMHFHW	5288.87	0		5288.87	0
Carbonic anhydrase	34	15	LDYKYEIIQMHFHWG	2878.25	0		16052.3	1331.24	ILDYKYEIIQMHFHW
Carbonic anhydrase	34	16	DYKYEIIQMHFHWGN	2565.6	1.315
Carbonic anhydrase	34	17	YKYEIIQMHFHWGNT	0	0
Carbonic anhydrase	34	18	KYEIIQMHFHWGNTD	1070.6	0
Carbonic anhydrase	34	19	YEIIQMHFHWGNTDD	4720.92	1209.75
Carbonic anhydrase	34	20	EIIQMHFHWGNTDDR	2633.69	718.215
Carbonic anhydrase	34	21	IIQMHFHWGNTDDRG	349.2	0
Carbonic anhydrase	34	22	IQMHFHWGNTDDRGS	0	222.475
Carbonic anhydrase	34	23	QMHFHWGNTDDRGSE	26.89	996.565
Carbonic anhydrase	34	24	MHFHWGNTDDRGSEH	909.43	0
Carbonic anhydrase	34	25	HFHWGNTDDRGSEHT	1841.07	73.915
Carbonic anhydrase	34	26	FHWGNTDDRGSEHTI	2787.71	0
Carbonic anhydrase	34	27	HWGNTDDRGSEHTID	3995.54	165.005
Carbonic anhydrase	34	28	WGNTDDRGSEHTIDG	977.12	0
Carbonic anhydrase	34	29	GNTDDRGSEHTIDGF	2230.72	516.875
Carbonic anhydrase	34	30	NTDDRGSEHTIDGFR	2620.79	307.675		2620.79	307.675
Carbonic anhydrase	34	31	TDDRGSEHTIDGFRF	5302.36	500.14		5302.36	500.14
Carbonic anhydrase	34	32	DDRGSEHTIDGFRFP	15300.6	501.96		15300.6	501.96
Carbonic anhydrase	34	33	DRGSEHTIDGFRFPL	5987.29	76.33		5987.29	76.33
Carbonic anhydrase	34	34	RGSEHTIDGFRFPLE	1425.91	453.47		1425.91	453.47
Carbonic anhydrase	34	35	GSEHTIDGFRFPLEG	0	921.25		30636.9	1839.58	DDRGSEHTIDGFRFP
Carbonic anhydrase	34	36	SEHTIDGFRFPLEGH	0	339.22
Carbonic anhydrase	34	37	EHTIDGFRFPLEGHI	783.77	923.855
Carbonic anhydrase	34	38	HTIDGFRFPLEGHIV	0	280.485
Carbonic anhydrase	34	39	TIDGFRFPLEGHIVS	0	47.67
Carbonic anhydrase	34	40	IDGFRFPLEGHIVSF	0	46.195
Carbonic anhydrase	34	41	DGFRFPLEGHIVSFR	0	28.25
Carbonic anhydrase	34	42	GFRFPLEGHIVSFRR	0	0
Carbonic anhydrase	34	43	FRFPLEGHIVSFRRQ	0	0
Carbonic anhydrase	34	44	RFPLEGHIVSFRRQM	0	1184.97
Carbonic anhydrase	34	45	FPLEGHIVSFRRQMY	152.43	638.635
Carbonic anhydrase	34	46	PLEGHIVSFRRQMYS	0	242.685
Carbonic anhydrase	34	47	LEGHIVSFRRQMYSS	0	0
Carbonic anhydrase	34	48	EGHIVSFRRQMYSSP	2291.43	601.925
Carbonic anhydrase	34	49	GHIVSFRRQMYSSPS	0	0
Carbonic anhydrase	34	50	HIVSFRRQMYSSPSE	2204.83	0
Carbonic anhydrase	34	51	IVSFRRQMYSSPSEA	1331.51	0
Carbonic anhydrase	34	52	VSFRRQMYSSPSEAI	4540.74	0
Carbonic anhydrase	34	53	SFRRQMYSSPSEAIG	0	0
Carbonic anhydrase	34	54	FRRQMYSSPSEAIGR	0	0
Carbonic anhydrase	34	55	RRQMYSSPSEAIGRP	0	0
Carbonic anhydrase	34	56	RQMYSSPSEAIGRPG	0	0
Carbonic anhydrase	34	57	QMYSSPSEAIGRPGG	0	0
Carbonic anhydrase	34	58	MYSSPSEAIGRPGGL	0	426.435
Carbonic anhydrase	34	59	YSSPSEAIGRPGGLA	0	0
Carbonic anhydrase	34	60	SSPSEAIGRPGGLAV	0	0
Carbonic anhydrase	34	61	SPSEAIGRPGGLAVL	0	0
Carbonic anhydrase	34	62	PSEAIGRPGGLAVLG	0	0
Carbonic anhydrase	34	63	SEAIGRPGGLAVLGI	0	0
Carbonic anhydrase	34	64	EAIGRPGGLAVLGIM	0	1080.36
Carbonic anhydrase	34	65	AIGRPGGLAVLGIMH	0	0
Carbonic anhydrase	34	66	IGRPGGLAVLGIMHQ	0	0
Carbonic anhydrase	34	67	GRPGGLAVLGIMHQI	0	0
Carbonic anhydrase	36	2	RPGGLAVLGIMHQIV	0	0
Carbonic anhydrase	36	3	PGGLAVLGIMHQIVE	0	0
Carbonic anhydrase	36	4	GGLAVLGIMHQIVES	655.15	0
Carbonic anhydrase	36	5	GLAVLGIMHQIVESI	1879.61	0
Carbonic anhydrase	36	6	LAVLGIMHQIVESIK	0	0
Carbonic anhydrase	36	7	AVLGIMHQIVESIKY	1403.48	0
Carbonic anhydrase	36	8	VLGIMHQIVESIKYE	6051.93	334.61
Carbonic anhydrase	36	9	LGIMHQIVESIKYEQ	3599.32	2225.16
Carbonic anhydrase	36	10	GIMHQIVESIKYEQT	1508.22	1908.26
Carbonic anhydrase	36	11	IMHQIVESIKYEQTA	481.74	391.19
Carbonic anhydrase	36	12	MHQIVESIKYEQTAF	1548.19	1484.77
Carbonic anhydrase	36	13	HQIVESIKYEQTAFK	0	0
Carbonic anhydrase	36	14	QIVESIKYEQTAFKA	0	104.43
Carbonic anhydrase	36	15	IVESIKYEQTAFKAY	2712.81	35.57
Carbonic anhydrase	36	16	VESIKYEQTAFKAYN	1407.84	435.725
Carbonic anhydrase	36	17	ESIKYEQTAFKAYNN	1073.55	831.035
Carbonic anhydrase	36	18	SIKYEQTAFKAYNNF	0	0
Carbonic anhydrase	36	19	IKYEQTAFKAYNNFS	0	0
Carbonic anhydrase	36	20	KYEQTAFKAYNNFSG	0	30.69
Carbonic anhydrase	36	21	YEQTAFKAYNNFSGV	29.85	2680.89
Carbonic anhydrase	36	22	EQTAFKAYNNFSGVL	0	562.625
Carbonic anhydrase	36	23	QTAFKAYNNFSGVLN	0	0
Carbonic anhydrase	36	24	TAFKAYNNFSGVLNS	0	0
Carbonic anhydrase	36	25	AFKAYNNFSGVLNSQ	0	0
Carbonic anhydrase	36	26	FKAYNNFSGVLNSQF	0	776.965
Carbonic anhydrase	36	27	KAYNNFSGVLNSQFV	0	0
Carbonic anhydrase	36	28	AYNNFSGVLNSQFVP	2171.37	0
Carbonic anhydrase	36	29	YNNFSGVLNSQFVPP	0	399.72
Carbonic anhydrase	36	30	NNFSGVLNSQFVPPN	1018.92	151.865
Carbonic anhydrase	36	31	NFSGVLNSQFVPPNN	1469.54	451.56		1469.54	451.56
Carbonic anhydrase	36	32	FSGVLNSQFVPPNNS	5393.14	270.595		5393.14	270.595
Carbonic anhydrase	36	33	SGVLNSQFVPPNNST	5513.57	2202.11		5513.57	2202.11
Carbonic anhydrase	36	34	GVLNSQFVPPNNSTI	0	4014.03		0	4014.03
Carbonic anhydrase	36	35	VLNSQFVPPNNSTID	0	0		12376.2	6938.3	FSGVLNSQFVPPNNS
Carbonic anhydrase	36	36	LNSQFVPPNNSTIDD	2679.45	37.555
Carbonic anhydrase	36	37	NSQFVPPNNSTIDDI	1642.87	0
Carbonic anhydrase	36	38	SQFVPPNNSTIDDIN	0	0
Carbonic anhydrase	36	39	QFVPPNNSTIDDINL	0	0
Carbonic anhydrase	36	40	FVPPNNSTIDDINLA	0	0
Carbonic anhydrase	36	41	VPPNNSTIDDINLAL	0	0
Carbonic anhydrase	36	42	PPNNSTIDDINLALL	0	0
Carbonic anhydrase	36	43	PNNSTIDDINLALLL	0	0
Carbonic anhydrase	36	44	NNSTIDDINLALLLS	0	0
Carbonic anhydrase	36	45	NSTIDDINLALLLSL	0	0
Carbonic anhydrase	36	46	STIDDINLALLLSLL	0	0
Carbonic anhydrase	36	47	TIDDINLALLLSLLN	0	0
Carbonic anhydrase	36	48	IDDINLALLLSLLNP	0	314.55
Carbonic anhydrase	36	49	DDINLALLLSLLNPS	0	91.215
Carbonic anhydrase	36	50	DINLALLLSLLNPSR	0	0
Carbonic anhydrase	36	51	INLALLLSLLNPSRY	0	0
Carbonic anhydrase	36	52	NLALLLSLLNPSRYF	0	58.345
Carbonic anhydrase	36	53	LALLLSLLNPSRYFR	0	0
Carbonic anhydrase	36	54	ALLLSLLNPSRYFRY	0	0
Carbonic anhydrase	36	55	LLLSLLNPSRYFRYL	0	0
Carbonic anhydrase	36	56	LLSLLNPSRYFRYLG	0	0
Carbonic anhydrase	36	57	LSLLNPSRYFRYLGS	0	0
Carbonic anhydrase	36	58	SLLNPSRYFRYLGSL	0	0
Carbonic anhydrase	36	59	LLNPSRYFRYLGSLT	0	0
Carbonic anhydrase	36	60	LNPSRYFRYLGSLTT	0	0
Carbonic anhydrase	36	61	NPSRYFRYLGSLTTP	0	0
Carbonic anhydrase	36	62	PSRYFRYLGSLTTPP	0	0
Carbonic anhydrase	36	63	SRYFRYLGSLTTPPC	0	311.65
Carbonic anhydrase	36	64	RYFRYLGSLTTPPCT	0	0
Carbonic anhydrase	36	65	YFRYLGSLTTPPCTE	0	0
Carbonic anhydrase	36	66	FRYLGSLTTPPCTEN	0	0
Carbonic anhydrase	36	67	RYLGSLTTPPCTENV	0	0
Carbonic anhydrase	38	2	YLGSLTTPPCTENVL	0	0
Carbonic anhydrase	38	3	LGSLTTPPCTENVLW	0	0
Carbonic anhydrase	38	4	GSLTTPPCTENVLWT	0	0
Carbonic anhydrase	38	5	SLTTPPCTENVLWTV	0	0
Carbonic anhydrase	38	6	LTTPPCTENVLWTVF	599.1	0
Carbonic anhydrase	38	7	TTPPCTENVLWTVFI	1956.5	0
Carbonic anhydrase	38	8	TPPCTENVLWTVFID	2424.61	0
Carbonic anhydrase	38	9	PPCTENVLWTVFIDP	3004.64	500.44
Carbonic anhydrase	38	10	PCTENVLWTVFIDPV	2204.99	0
Carbonic anhydrase	38	11	CTENVLWTVFIDPVL	2237.94	0
Carbonic anhydrase	38	12	TENVLWTVFIDPVLI	2432.67	48.355
Carbonic anhydrase	38	13	ENVLWTVFIDPVLIT	809.8	45.07
Carbonic anhydrase	38	14	NVLWTVFIDPVLITR	0	0
Carbonic anhydrase	38	15	VLWTVFIDPVLITRE	0	0
Carbonic anhydrase	38	16	LWTVFIDPVLITREQ	290.57	0
Carbonic anhydrase	38	17	WTVFIDPVLITREQI	1444.26	0
Carbonic anhydrase	38	18	TVFIDPVLITREQIN	0	0
Carbonic anhydrase	38	19	VFIDPVLITREQINL	364.83	0
Carbonic anhydrase	38	20	FIDPVLITREQINLF	2699.61	1240.96
Carbonic anhydrase	38	21	IDPVLITREQINLFR	471.89	6.015
Carbonic anhydrase	38	22	DPVLITREQINLFRN	0	0
Carbonic anhydrase	38	23	PVLITREQINLFRNL	0	0
Carbonic anhydrase	38	24	VLITREQINLFRNLP	0	0
Carbonic anhydrase	38	25	LITREQINLFRNLPY	857.03	14.27
Carbonic anhydrase	38	26	ITREQINLFRNLPYG	263.68	0
Carbonic anhydrase	38	27	TREQINLFRNLPYGS	1073.46	0
Carbonic anhydrase	38	28	REQINLFRNLPYGSN	2177.36	377.15
Carbonic anhydrase	38	29	EQINLFRNLPYGSNE	0	652.84
Carbonic anhydrase	38	30	QINLFRNLPYGSNEK	0	953.255
Carbonic anhydrase	38	31	INLFRNLPYGSNEKQ	5030.41	943.645		5030.41	943.645
Carbonic anhydrase	38	32	NLFRNLPYGSNEKQT	6285.91	221.195		6285.91	221.195
Carbonic anhydrase	38	33	LFRNLPYGSNEKQTR	5497.71	0		5497.71	0
Carbonic anhydrase	38	34	FRNLPYGSNEKQTRM	1519	0		1519.08	0
Carbonic anhydrase	38	35	RNLPYGSNEKQTRMG	0	0		18333.1	1164.84	NLFRNLPYGSNEKQT
Carbonic anhydrase	38	36	NLPYGSNEKQTRMGD	0	2.055
Carbonic anhydrase	38	37	LPYGSNEKQTRMGDN	0	222.11
Carbonic anhydrase	38	38	PYGSNEKQTRMGDNF	0	200.66
Carbonic anhydrase	38	39	YGSNEKQTRMGDNFR	0	57.28
Carbonic anhydrase	38	40	GSNEKQTRMGDNFRP	0	37.91
Carbonic anhydrase	38	41	SNEKQTRMGDNFRPI	0	417.525
Carbonic anhydrase	38	42	NEKQTRMGDNFRPIQ	0	0
Carbonic anhydrase	38	43	EKQTRMGDNFRPIQL	0	1072.28
Carbonic anhydrase	38	44	KQTRMGDNFRPIQLL	0	0
Carbonic anhydrase	38	45	QTRMGDNFRPIQLLN	0	0
Carbonic anhydrase	38	46	TRMGDNFRPIQLLNP	0	344.4
Carbonic anhydrase	38	47	RMGDNFRPIQLLNPI	0	356.875
Carbonic anhydrase	38	48	MGDNFRPIQLLNPID	0	832.06
Carbonic anhydrase	38	49	GDNFRPIQLLNPIDT	0	175.77
Carbonic anhydrase	38	50	DNFRPIQLLNPIDTL	0	201.395
Carbonic anhydrase	38	51	NFRPIQLLNPIDTLA	0	0
Carbonic anhydrase	38	52	FRPIQLLNPIDTLAS	0	0
			Summ Carb Anhy	225593	57658.1
MEG-3.3	38	53	AQQECEKNCKGDNEY	2349.07	361.22
MEG-3.3	38	54	QQECEKNCKGDNEYV	1387.85	183.075
MEG-3.3	38	55	QECEKNCKGDNEYVS	0	0
MEG-3.3	38	56	ECEKNCKGDNEYVSP	773.99	782.62
MEG-3.3	38	57	CEKNCKGDNEYVSPN	53.07	135.84
MEG-3.3	38	58	EKNCKGDNEYVSPNC	0	864.89
MEG-3.3	38	59	KNCKGDNEYVSPNCG	0	0
MEG-3.3	38	60	NCKGDNEYVSPNCGI	0	0
MEG-3.3	38	61	CKGDNEYVSPNCGIL	0	0
MEG-3.3	38	62	KGDNEYVSPNCGILC	0	300.205
MEG-3.3	38	63	GDNEYVSPNCGILCS	0	0
MEG-3.3	38	64	DNEYVSPNCGILCSG	0	0
MEG-3.3	38	65	NEYVSPNCGILCSGT	0	0
MEG-3.3	38	66	EYVSPNCGILCSGTI	0	57.13
MEG-3.3	38	67	YVSPNCGILCSGTIG	0	0
MEG-3.3	40	2	VSPNCGILCSGTIGP	0	0
MEG-3.3	40	3	SPNCGILCSGTIGPQ	0	0
MEG-3.3	40	4	PNCGILCSGTIGPQT	0	0
MEG-3.3	40	5	NCGILCSGTIGPQTF	0	0
MEG-3.3	40	6	CGILCSGTIGPQTFY	974.1	0
MEG-3.3	40	7	GILCSGTIGPQTFYC	120.92	0
MEG-3.3	40	8	ILCSGTIGPQTFYCY	900.43	0
MEG-3.3	40	9	LCSGTIGPQTFYCYL	604	0
MEG-3.3	40	10	CSGTIGPQTFYCYLG	0	-0.1
MEG-3.3	40	11	SGTIGPQTFYCYLGC	0	0
MEG-3.3	40	12	GTIGPQTFYCYLGCS	0	0
MEG-3.3	40	13	TIGPQTFYCYLGCSH	0	0
MEG-3.3	40	14	IGPQTFYCYLGCSHN	0	0
MEG-3.3	40	15	GPQTFYCYLGCSHNA	0	0
MEG-3.3	40	16	PQTFYCYLGCSHNAT	0	0
MEG-3.3	40	17	QTFYCYLGCSHNATK	0	0
MEG-3.3	40	18	TFYCYLGCSHNATKQ	0	0
MEG-3.3	40	19	FYCYLGCSHNATKQS	0	125.555
MEG-3.3	40	20	YCYLGCSHNATKQSE	0	569.62
MEG-3.3	40	21	CYLGCSHNATKQSEF	113.28	278.7
MEG-3.3	40	22	YLGCSHNATKQSEFD	143.22	747.445
MEG-3.3	40	23	LGCSHNATKQSEFDN	355	297.98
MEG-3.3	40	24	GCSHNATKQSEFDNC	0	0
MEG-3.3	40	25	CSHNATKQSEFDNCK	0	0
MEG-3.3	40	26	SHNATKQSEFDNCKT	0	0
MEG-3.3	40	27	HNATKQSEFDNCKTK	6337.64	320.38		6337.64	320.38
MEG-3.3	40	28	NATKQSEFDNCKTKC	7291.38	0		7291.38	0
MEG-3.3	40	29	ATKQSEFDNCKTKCD	11590.5	299.875		11590.5	299.875
MEG-3.3	40	30	TKQSEFDNCKTKCDG	3352.68	739.52		3352.68	739.52
MEG-3.3	40	31	KQSEFDNCKTKCDGG	0	258.59		28572.2	1359.78	ATKQSEFDNCKTKCD
MEG-3.3	40	32	QSEFDNCKTKCDGGV	0	0
MEG-3.3	40	33	SEFDNCKTKCDGGVQ	0	288.235
MEG-3.3	40	34	EFDNCKTKCDGGVQL	0	236.2
MEG-3.3	40	35	FDNCKTKCDGGVQLT	0	62.745
MEG-3.3	40	36	DNCKTKCDGGVQLTK	0	0
MEG-3.3	40	37	NCKTKCDGGVQLTKE	0	0
MEG-3.3	40	38	CKTKCDGGVQLTKEA	0	0
MEG-3.3	40	39	KTKCDGGVQLTKEAC	0	439.58
MEG-3.3	40	40	TKCDGGVQLTKEACL	0	0
MEG-3.3	40	41	KCDGGVQLTKEACLS	0	0
MEG-3.3	40	42	CDGGVQLTKEACLSN	0	0
MEG-3.3	40	43	DGGVQLTKEACLSNC	0	789.495
MEG-3.3	40	44	GGVQLTKEACLSNCG	0	0
MEG-3.3	40	45	GVQLTKEACLSNCGL	0	0
MEG-3.3	40	46	VQLTKEACLSNCGLI	0	0
MEG-3.3	40	47	QLTKEACLSNCGLIT	0	0
MEG-3.3	40	48	LTKEACLSNCGLITT	0	0
MEG-3.3	40	49	TKEACLSNCGLITTH	0	0
MEG-3.3	40	50	KEACLSNCGLITTHP	0	490.34
MEG-3.3	40	51	EACLSNCGLITTHPE	0	1308.11
MEG-3.3	40	52	ACLSNCGLITTHPEL	0	0
MEG-3.3	40	53	CLSNCGLITTHPELC	0	127.445
MEG-3.3	40	54	LSNCGLITTHPELCD	0	0
MEG-3.3	40	55	SNCGLITTHPELCDA	0	0
MEG-3.3	40	56	NCGLITTHPELCDAV	0	0
MEG-3.3	40	57	CGLITTHPELCDAVC	0	269.445
MEG-3.3	40	58	GLITTHPELCDAVCG	0	15.7
MEG-3.3	40	59	LITTHPELCDAVCGG	0	0
MEG-3.3	40	60	ITTHPELCDAVCGGN	0	0
MEG-3.3	40	61	TTHPELCDAVCGGND	0	0
MEG-3.3	40	62	THPELCDAVCGGNDG	0	0
MEG-3.3	40	63	HPELCDAVCGGNDGG	0	0
MEG-3.3	40	64	PELCDAVCGGNDGGS	0	0
MEG-3.3	40	65	ELCDAVCGGNDGGSF	0	209.405
MEG-3.3	40	66	LCDAVCGGNDGGSFP	0	0
MEG-3.3	40	67	CDAVCGGNDGGSFPI	0	0
MEG-3.3	42	2	DAVCGGNDGGSFPIC	0	0
MEG-3.3	42	3	AVCGGNDGGSFPICL	0	0
MEG-3.3	42	4	VCGGNDGGSFPICLY	116.43	0
MEG-3.3	42	5	CGGNDGGSFPICLYN	814.56	0
MEG-3.3	42	6	GGNDGGSFPICLYNC	114.57	0
MEG-3.3	42	7	GNDGGSFPICLYNCD	1204.87	0
MEG-3.3	42	8	NDGGSFPICLYNCDQ	1515.08	0
MEG-3.3	42	9	DGGSFPICLYNCDQK	0	0
MEG-3.3	42	10	GGSFPICLYNCDQKH	0	0
MEG-3.3	42	11	GSFPICLYNCDQKHT	0	0
MEG-3.3	42	12	SFPICLYNCDQKHTD	0	0
MEG-3.3	42	13	FPICLYNCDQKHTDP	431.67	0
MEG-3.3	42	14	PICLYNCDQKHTDPR	0	0
MEG-3.3	42	15	ICLYNCDQKHTDPRK	744.34	107.145
MEG-3.3	42	16	CLYNCDQKHTDPRKD	0	0
MEG-3.3	42	17	LYNCDQKHTDPRKDG	0	383.72
MEG-3.3	42	18	YNCDQKHTDPRKDGA	0	1209.28
MEG-3.3	42	19	NCDQKHTDPRKDGAD	97.01	665.845
MEG-3.3	42	20	CDQKHTDPRKDGADG	445.78	729.915
MEG-3.3	42	21	DQKHTDPRKDGADGS	0	71.11
MEG-3.3	42	22	QKHTDPRKDGADGSE	0	591.37
MEG-3.3	42	23	KHTDPRKDGADGSED	0	0
MEG-3.3	42	24	HTDPRKDGADGSEDF	214.63	682.445
MEG-3.3	42	25	TDPRKDGADGSEDFD	5859.31	236.305		5859.31	236.305
MEG-3.3	42	26	DPRKDGADGSEDFDK	2516.71	190.885		2516.71	190.885
MEG-3.3	42	27	PRKDGADGSEDFDKC	4329.69	0		4329.69	0
MEG-3.3	42	28	RKDGADGSEDFDKCK	5347.49	0		5347.49	0
MEG-3.3	42	29	KDGADGSEDFDKCKT	0	0		18053.2	427.19	PRKDGADGSEDFDKC
MEG-3.3	42	30	DGADGSEDFDKCKTK	1666.96	134.305
MEG-3.3	42	31	GADGSEDFDKCKTKC	4470.74	0
MEG-3.3	42	32	ADGSEDFDKCKTKCY	0	0
MEG-3.3	42	33	DGSEDFDKCKTKCYK	0	112.86
MEG-3.3	42	34	GSEDFDKCKTKCYKM	0	416.49
MEG-3.3	42	35	SEDFDKCKTKCYKMA	0	140.335
MEG-3.3	42	36	EDFDKCKTKCYKMAG	0	1028.81
MEG-3.3	42	37	DFDKCKTKCYKMAGQ	0	0
			Summ MEG-3.3	66236.9	17260.1
CD59-Smp_019350	42	38	HRCYVCSKCQDPFRV	0	10.715
CD59-Smp_019350	42	39	RCYVCSKCQDPFRVK	0	0
CD59-Smp_019350	42	40	CYVCSKCQDPFRVKD	0	0
CD59-Smp_019350	42	41	YVCSKCQDPFRVKDT	0	201.99
CD59-Smp_019350	42	42	VCSKCQDPFRVKDTE	2855.02	0
CD59-Smp_019350	42	43	CSKCQDPFRVKDTEI	3677.78	363.745
CD59-Smp_019350	42	44	SKCQDPFRVKDTEIQ	0	0
CD59-Smp_019350	42	45	KCQDPFRVKDTEIQN	1066.52	0
CD59-Smp_019350	42	46	CQDPFRVKDTEIQNG	0	0
CD59-Smp_019350	42	47	QDPFRVKDTEIQNGC	0	315.985
CD59-Smp_019350	42	48	DPFRVKDTEIQNGCT	0	156.13
CD59-Smp_019350	42	49	PFRVKDTEIQNGCTF	0	45.13
CD59-Smp_019350	42	50	FRVKDTEIQNGCTFC	0	371.15
CD59-Smp_019350	42	51	RVKDTEIQNGCTFCS	0	0
CD59-Smp_019350	42	52	VKDTEIQNGCTFCST	0	241.52
CD59-Smp_019350	42	53	KDTEIQNGCTFCSTI	0	10.38
CD59-Smp_019350	42	54	DTEIQNGCTFCSTIR	0	0
CD59-Smp_019350	42	55	TEIQNGCTFCSTIRT	0	0
CD59-Smp_019350	42	56	EIQNGCTFCSTIRTY	0	489.055
CD59-Smp_019350	42	57	IQNGCTFCSTIRTYV	0	0
CD59-Smp_019350	42	58	QNGCTFCSTIRTYVQ	0	0
CD59-Smp_019350	42	59	NGCTFCSTIRTYVQD	0	0
CD59-Smp_019350	42	60	GCTFCSTIRTYVQDK	0	0
CD59-Smp_019350	42	61	CTFCSTIRTYVQDKL	0	0
CD59-Smp_019350	42	62	TFCSTIRTYVQDKLQ	0	0
CD59-Smp_019350	42	63	FCSTIRTYVQDKLQV	0	0
CD59-Smp_019350	42	64	CSTIRTYVQDKLQVT	0	0
CD59-Smp_019350	42	65	STIRTYVQDKLQVTS	0	0
CD59-Smp_019350	42	66	TIRTYVQDKLQVTSR	0	0
CD59-Smp_019350	42	67	IRTYVQDKLQVTSRS	0	0
CD59-Smp_019350	44	2	RTYVQDKLQVTSRSC	0	0
CD59-Smp_019350	44	3	TYVQDKLQVTSRSCV	0	0
CD59-Smp_019350	44	4	YVQDKLQVTSRSCVP	0	0
CD59-Smp_019350	44	5	VQDKLQVTSRSCVPV	0	0
CD59-Smp_019350	44	6	QDKLQVTSRSCVPVC	0	0
CD59-Smp_019350	44	7	DKLQVTSRSCVPVCV	0	0
CD59-Smp_019350	44	8	KLQVTSRSCVPVCVE	0	0
CD59-Smp_019350	44	9	LQVTSRSCVPVCVEA	0	0
CD59-Smp_019350	44	10	QVTSRSCVPVCVEAD	0	0
CD59-Smp_019350	44	11	VTSRSCVPVCVEADA	91.04	0
CD59-Smp_019350	44	12	TSRSCVPVCVEADAR	0	0
CD59-Smp_019350	44	13	SRSCVPVCVEADARR	0	130.535
CD59-Smp_019350	44	14	RSCVPVCVEADARRS	0	293.145
CD59-Smp_019350	44	15	SCVPVCVEADARRSG	0	396.165
CD59-Smp_019350	44	16	CVPVCVEADARRSGS	0	538.215
CD59-Smp_019350	44	17	VPVCVEADARRSGSG	0	681.825
CD59-Smp_019350	44	18	PVCVEADARRSGSGI	0	1194.45
CD59-Smp_019350	44	19	VCVEADARRSGSGIV	0	1418.21
CD59-Smp_019350	44	20	CVEADARRSGSGIVT	0	876.06
CD59-Smp_019350	44	21	VEADARRSGSGIVTS	0	890.53
CD59-Smp_019350	44	22	EADARRSGSGIVTSC	0	1414.23
CD59-Smp_019350	44	23	ADARRSGSGIVTSCC	0	427.88
CD59-Smp_019350	44	24	DARRSGSGIVTSCCQ	0	860.025
CD59-Smp_019350	44	25	ARRSGSGIVTSCCQD	0	205.525
CD59-Smp_019350	44	26	RRSGSGIVTSCCQDD	0	72.965
CD59-Smp_019350	44	27	RSGSGIVTSCCQDDL	6191.26	0		6191.26	0
CD59-Smp_019350	44	28	SGSGIVTSCCQDDLC	4959.39	285.455		4959.39	285.455
CD59-Smp_019350	44	29	GSGIVTSCCQDDLCN	1560.94	380.895		1560.94	380.895
CD59-Smp_019350	44	30	SGIVTSCCQDDLCNS	465.79	0		12711.6	666.35	RSGSGIVTSCCQDDL
CD59-Smp_019350	44	31	IKNKKVKCYRCSDCP	337.69	137.035
			Summ CD59	21205.4	12409
CD59-Smp_105220	44	32	KNKKVKCYRCSDCPN	0	0
CD59-Smp_105220	44	33	NKKVKCYRCSDCPNP	0	115.23
CD59-Smp_105220	44	34	KKVKCYRCSDCPNPF	0	1091.37
CD59-Smp_105220	44	35	KVKCYRCSDCPNPFD	685.5	400.005
CD59-Smp_105220	44	36	VKCYRCSDCPNPFDK	1163.4	236.315
CD59-Smp_105220	44	37	KCYRCSDCPNPFDKT	0	247.885
CD59-Smp_105220	44	38	CYRCSDCPNPFDKTQ	995.52	120.4
CD59-Smp_105220	44	39	YRCSDCPNPFDKTQI	2541.33	238.85
CD59-Smp_105220	44	40	RCSDCPNPFDKTQIT	302.25	67.955
CD59-Smp_105220	44	41	CSDCPNPFDKTQITE	929.81	287.505
CD59-Smp_105220	44	42	SDCPNPFDKTQITEL	678	443.985
CD59-Smp_105220	44	43	DCPNPFDKTQITELG	1644.87	102.23
CD59-Smp_105220	44	44	CPNPFDKTQITELGN	931.29	0
CD59-Smp_105220	44	45	PNPFDKTQITELGNC	25.42	325.58
CD59-Smp_105220	44	46	NPFDKTQITELGNCN	0	0
CD59-Smp_105220	44	47	PFDKTQITELGNCNF	0	23.59
CD59-Smp_105220	44	48	FDKTQITELGNCNFC	342.49	358.71
CD59-Smp_105220	44	49	DKTQITELGNCNFCR	0	0
CD59-Smp_105220	44	50	KTQITELGNCNFCRT	0	0
CD59-Smp_105220	44	51	TQITELGNCNFCRTV	0	0
CD59-Smp_105220	44	52	QITELGNCNFCRTVY	0	54.985
CD59-Smp_105220	44	53	ITELGNCNFCRTVYT	0	0
CD59-Smp_105220	44	54	TELGNCNFCRTVYTY	0	0
CD59-Smp_105220	44	55	ELGNCNFCRTVYTYR	0	549.525
CD59-Smp_105220	44	56	LGNCNFCRTVYTYRD	0	0
CD59-Smp_105220	44	57	GNCNFCRTVYTYRDE	0	0
CD59-Smp_105220	44	58	NCNFCRTVYTYRDED	483.19	0
CD59-Smp_105220	44	59	CNFCRTVYTYRDEDN	1499.94	0
CD59-Smp_105220	44	60	NFCRTVYTYRDEDNY	1609.79	78.945
CD59-Smp_105220	44	61	FCRTVYTYRDEDNYR	0	0
CD59-Smp_105220	44	62	CRTVYTYRDEDNYRI	0	24.575
CD59-Smp_105220	44	63	RTVYTYRDEDNYRIA	0	0
CD59-Smp_105220	44	64	TVYTYRDEDNYRIAK	0	0
CD59-Smp_105220	44	65	VYTYRDEDNYRIAKD	0	0
CD59-Smp_105220	44	66	YTYRDEDNYRIAKDC	0	0
CD59-Smp_105220	44	67	TYRDEDNYRIAKDCV	0	0
CD59-Smp_105220	46	2	YRDEDNYRIAKDCVA	0	0
CD59-Smp_105220	46	3	RDEDNYRIAKDCVAS	0	0
CD59-Smp_105220	46	4	DEDNYRIAKDCVASC	0	0
CD59-Smp_105220	46	5	EDNYRIAKDCVASCV	0	0
CD59-Smp_105220	46	6	DNYRIAKDCVASCVP	0	0
CD59-Smp_105220	46	7	NYRIAKDCVASCVPQ	0	0
CD59-Smp_105220	46	8	YRIAKDCVASCVPQD	325.5	0
CD59-Smp_105220	46	9	RIAKDCVASCVPQDR	436.16	0
CD59-Smp_105220	46	10	IAKDCVASCVPQDRR	491.72	0
CD59-Smp_105220	46	11	AKDCVASCVPQDRRG	0	0
CD59-Smp_105220	46	12	KDCVASCVPQDRRGG	0	70.48
CD59-Smp_105220	46	13	DCVASCVPQDRRGGK	0	722.965
CD59-Smp_105220	46	14	CVASCVPQDRRGGKA	0	667.845
CD59-Smp_105220	46	15	VASCVPQDRRGGKAG	0	593.485
CD59-Smp_105220	46	16	ASCVPQDRRGGKAGL	0	651.795
CD59-Smp_105220	46	17	SCVPQDRRGGKAGLV	0	709.125
CD59-Smp_105220	46	18	CVPQDRRGGKAGLVT	0	630.675
CD59-Smp_105220	46	19	VPQDRRGGKAGLVTE	0	23.16
CD59-Smp_105220	46	20	PQDRRGGKAGLVTEC	0	1058.38
CD59-Smp_105220	46	21	QDRRGGKAGLVTECC	0	1585.87
CD59-Smp_105220	46	22	DRRGGKAGLVTECCD	0	870.02
CD59-Smp_105220	46	23	RRGGKAGLVTECCDE	0	784.96
CD59-Smp_105220	46	24	RGGKAGLVTECCDED	0	431.385
CD59-Smp_105220	46	25	GGKAGLVTECCDEDY	935.73	485.76
CD59-Smp_105220	46	26	GKAGLVTECCDEDYC	2027.17	338.875
CD59-Smp_105220	46	27	KAGLVTECCDEDYCN	1214.44	55.095
			Summ CD59	41272.4	26993.5
TSP Smp_194970	46	28	PIRTLDVLANYNTIL	0	0
TSP Smp_194970	46	29	IRTLDVLANYNTILD	25.06	387.715
TSP Smp_194970	46	30	RTLDVLANYNTILDY	1506.43	279.945
TSP Smp_194970	46	31	TLDVLANYNTILDYF	748.75	67.615
TSP Smp_194970	46	32	LDVLANYNTILDYFK	0	331.675
TSP Smp_194970	46	33	DVLANYNTILDYFKR	0	153.37
TSP Smp_194970	46	34	VLANYNTILDYFKRS	0	0
TSP Smp_194970	46	35	LANYNTILDYFKRSS	0	74.905
TSP Smp_194970	46	36	ANYNTILDYFKRSSL	0	146.9
TSP Smp_194970	46	37	NYNTILDYFKRSSLR	0	548.895
TSP Smp_194970	46	38	YNTILDYFKRSSLRK	0	299.605
TSP Smp_194970	46	39	NTILDYFKRSSLRKN	0	226.955
TSP Smp_194970	46	40	TILDYFKRSSLRKNQ	0	1499.14
TSP Smp_194970	46	41	ILDYFKRSSLRKNQF	0	204.75
TSP Smp_194970	46	42	LDYFKRSSLRKNQFF	0	332.555
TSP Smp_194970	46	43	DYFKRSSLRKNQFFK	0	3105.8
TSP Smp_194970	46	44	YFKRSSLRKNQFFKV	0	3053.57
TSP Smp_194970	46	45	FKRSSLRKNQFFKVA	0	324.16
TSP Smp_194970	46	46	KRSSLRKNQFFKVAN	0	2082.02
TSP Smp_194970	46	47	RSSLRKNQFFKVANQ	0	0
TSP Smp_194970	46	48	SSLRKNQFFKVANQS	0	0
TSP Smp_194970	46	49	SLRKNQFFKVANQSL	0	0
TSP Smp_194970	46	50	LRKNQFFKVANQSLW	0	0
TSP Smp_194970	46	51	RKNQFFKVANQSLWN	0	0
TSP Smp_194970	46	52	KNQFFKVANQSLWNS	0	0
TSP Smp_194970	46	53	NQFFKVANQSLWNSI	0	0
TSP Smp_194970	46	54	QFFKVANQSLWNSIQ	0	0
TSP Smp_194970	46	55	FFKVANQSLWNSIQY	0	0
TSP Smp_194970	46	56	FKVANQSLWNSIQYY	0	0
TSP Smp_194970	46	57	KVANQSLWNSIQYYE	0	0
TSP Smp_194970	46	58	VANQSLWNSIQYYEK	0	68.375
TSP Smp_194970	46	59	ANQSLWNSIQYYEKH	0	0
TSP Smp_194970	46	60	NQSLWNSIQYYEKHP	0	0
TSP Smp_194970	46	61	QSLWNSIQYYEKHPN	0	0
TSP Smp_194970	46	62	SLWNSIQYYEKHPNY	0	0
TSP Smp_194970	46	63	LWNSIQYYEKHPNYE	0	0
TSP Smp_194970	46	64	WNSIQYYEKHPNYEN	589.59	0
TSP Smp_194970	46	65	NSIQYYEKHPNYENQ	0	0
TSP Smp_194970	46	66	SIQYYEKHPNYENQV	0	0
TSP Smp_194970	46	67	IQYYEKHPNYENQVD	0	0
TSP Smp_194970	48	2	QYYEKHPNYENQVDN	0	0
TSP Smp_194970	48	3	YYEKHPNYENQVDNL	0	0
TSP Smp_194970	48	4	YEKHPNYENQVDNLQ	0	0
TSP Smp_194970	48	5	EKHPNYENQVDNLQR	0	0
TSP Smp_194970	48	6	KHPNYENQVDNLQRE	1558.72	0		1558.72	0
TSP Smp_194970	48	7	HPNYENQVDNLQREF	8042.03	496.855		8042.03	496.855
TSP Smp_194970	48	8	PNYENQVDNLQREFF	6038.04	753.085		6038.04	753.085
TSP Smp_194970	48	9	NYENQVDNLQREFFC	4807.53	132.585		4807.53	132.585
TSP Smp_194970	48	10	YENQVDNLQREFFCC	3804.09	1104.19		3804.09	1104.19
TSP Smp_194970	48	11	ENQVDNLQREFFCCG	480.34	722.895		24250.4	2486.72	HPNYENQVDNLQREF
TSP Smp_194970	48	12	NQVDNLQREFFCCGV	0	655.615
TSP Smp_194970	48	13	QVDNLQREFFCCGVR	635.09	682.615
TSP Smp_194970	48	14	VDNLQREFFCCGVRS	0	878.74
TSP Smp_194970	48	15	DNLQREFFCCGVRSY	0	1061.49
TSP Smp_194970	48	16	NLQREFFCCGVRSYT	0	992.53
TSP Smp_194970	48	17	LQREFFCCGVRSYTD	0	1141.42
TSP Smp_194970	48	18	QREFFCCGVRSYTDY	1938.17	1430.78
TSP Smp_194970	48	19	REFFCCGVRSYTDYK	0	1023.49
TSP Smp_194970	48	20	EFFCCGVRSYTDYKR	0	1205.84
TSP Smp_194970	48	21	FFCCGVRSYTDYKRP	0	763.1
TSP Smp_194970	48	22	FCCGVRSYTDYKRPV	0	742.545
TSP Smp_194970	48	23	CCGVRSYTDYKRPVI	0	725.125
TSP Smp_194970	48	24	CGVRSYTDYKRPVIT	0	540.965
TSP Smp_194970	48	25	GVRSYTDYKRPVITL	0	323.45
TSP Smp_194970	48	26	VRSYTDYKRPVITLP	197.04	378.535
TSP Smp_194970	48	27	RSYTDYKRPVITLPL	0	292.12
TSP Smp_194970	48	28	SYTDYKRPVITLPLS	0	467.26
TSP Smp_194970	48	29	YTDYKRPVITLPLSC	0	1412.2
TSP Smp_194970	48	30	TDYKRPVITLPLSCK	0	0
TSP Smp_194970	48	31	DYKRPVITLPLSCKT	0	116.485
TSP Smp_194970	48	32	YKRPVITLPLSCKTG	0	1749.36
TSP Smp_194970	48	33	KRPVITLPLSCKTGN	0	11.43
TSP Smp_194970	48	34	RPVITLPLSCKTGNS	0	123.285
TSP Smp_194970	48	35	PVITLPLSCKTGNSI	0	126.135
TSP Smp_194970	48	36	VITLPLSCKTGNSIH	0	532.225
TSP Smp_194970	48	37	ITLPLSCKTGNSIHP	0	196.7
TSP Smp_194970	48	38	TLPLSCKTGNSIHPK	0	55.855
TSP Smp_194970	48	39	LPLSCKTGNSIHPKG	0	0
TSP Smp_194970	48	40	PLSCKTGNSIHPKGC	0	274.555
TSP Smp_194970	48	41	LSCKTGNSIHPKGCA	0	190.215
TSP Smp_194970	48	42	SCKTGNSIHPKGCAE	0	251.64
TSP Smp_194970	48	43	CKTGNSIHPKGCAEA	0	282.385
TSP Smp_194970	48	44	KTGNSIHPKGCAEAL	0	108.6
TSP Smp_194970	48	45	TGNSIHPKGCAEALY	0	57.495
TSP Smp_194970	48	46	GNSIHPKGCAEALYD	580.48	396.215
TSP Smp_194970	48	47	NSIHPKGCAEALYDY	2419.1	314.19
TSP Smp_194970	48	48	SIHPKGCAEALYDYI	1711.98	155.68
TSP Smp_194970	48	49	IHPKGCAEALYDYIQ	738.96	0
TSP Smp_194970	48	50	HPKGCAEALYDYIQH	305.37	8.09
TSP Smp_194970	48	51	PKGCAEALYDYIQHC	0	0
TSP Smp_194970	48	52	KGCAEALYDYIQHCI	0	0
TSP Smp_194970	48	53	GCAEALYDYIQHCIM	272.29	0
			Summ TSP	36399.1	36065.9
Aquaporin	48	54	GDHGKHAHGTREKII	0	0
Aquaporin	48	55	DHGKHAHGTREKIIE	3005.08	0
Aquaporin	48	56	HGKHAHGTREKIIEY	4924.82	0
Aquaporin	48	57	GKHAHGTREKIIEYA	360.03	0
Aquaporin	48	58	KHAHGTREKIIEYAK	0	0
Aquaporin	48	59	HAHGTREKIIEYAKL	0	0
Aquaporin	48	60	AHGTREKIIEYAKLN	0	0
Aquaporin	48	61	HGTREKIIEYAKLND	0	0
Aquaporin	48	62	GTREKIIEYAKLNDN	0	0
Aquaporin	48	63	TREKIIEYAKLNDNG	0	0
Aquaporin	48	64	REKIIEYAKLNDNGA	0	0
Aquaporin	48	65	EKIIEYAKLNDNGAL	0	1120.65
Aquaporin	48	66	KIIEYAKLNDNGALL	0	0
Aquaporin	48	67	IIEYAKLNDNGALLL	0	0
Aquaporin	50	2	IEYAKLNDNGALLLN	0	0
Aquaporin	50	3	EYAKLNDNGALLLNT	0	0
Aquaporin	50	4	YAKLNDNGALLLNTT	0	0
Aquaporin	50	5	AKLNDNGALLLNTTG	0	45.71
Aquaporin	50	6	KLNDNGALLLNTTGG	0	195.955
Aquaporin	50	7	LNDNGALLLNTTGGI	0	298.2
Aquaporin	50	8	NDNGALLLNTTGGIF	0	209.425
Aquaporin	50	9	DNGALLLNTTGGIFV	0	450.41
Aquaporin	50	10	NGALLLNTTGGIFVT	0	249.425
Aquaporin	50	11	GALLLNTTGGIFVTN	0	340.795
Aquaporin	50	12	ALLLNTTGGIFVTNP	0	524.49
Aquaporin	50	13	LLLNTTGGIFVTNPS	0	561.045
Aquaporin	50	14	LLNTTGGIFVTNPSA	0	763.06
Aquaporin	50	15	LNTTGGIFVTNPSAS	0	407.1
Aquaporin	50	16	NTTGGIFVTNPSASH	0	371.3
Aquaporin	50	17	TTGGIFVTNPSASHL	0	401.255
Aquaporin	50	18	TGGIFVTNPSASHLT	0	374.535
Aquaporin	50	19	GGIFVTNPSASHLTC	0	311.48
Aquaporin	50	20	GIFVTNPSASHLTCF	0	543.445
Aquaporin	50	21	IFVTNPSASHLTCFN	0	514.335
Aquaporin	50	22	FVTNPSASHLTCFNP	0	476.725
Aquaporin	50	23	VTNPSASHLTCFNPA	0	469.455
Aquaporin	50	24	TNPSASHLTCFNPAR	0	459.845
Aquaporin	50	25	NPSASHLTCFNPARD	0	345.215
Aquaporin	50	26	PSASHLTCFNPARDL	985.7	252.725
Aquaporin	50	27	SASHLTCFNPARDLG	0	480.52
Aquaporin	50	28	ASHLTCFNPARDLGP	0	925.205
Aquaporin	50	29	SHLTCFNPARDLGPR	0	1194.73
Aquaporin	50	30	HLTCFNPARDLGPRL	0	1215.53
Aquaporin	50	31	LTCFNPARDLGPRLM	0	2735.75
Aquaporin	50	32	TCFNPARDLGPRLMI	0	280.825
Aquaporin	50	33	CFNPARDLGPRLMIF	1317.77	574.11
Aquaporin	50	34	FNPARDLGPRLMIFI	1529.15	351.485
Aquaporin	50	35	NPARDLGPRLMIFIF	499.09	254.89
Aquaporin	50	36	PARDLGPRLMIFIFG	0	186.755
Aquaporin	50	37	ARDLGPRLMIFIFGW	41.13	292.995
Aquaporin	50	38	RDLGPRLMIFIFGWG	0	273.79
Aquaporin	50	39	DLGPRLMIFIFGWGN	66.86	381.11
Aquaporin	50	40	LGPRLMIFIFGWGNK	0	203.355
Aquaporin	50	41	GPRLMIFIFGWGNKA	0	220.555
Aquaporin	50	42	PRLMIFIFGWGNKAF	0	474.065
Aquaporin	50	43	RLMIFIFGWGNKAFS	0	227.075
Aquaporin	50	44	LMIFIFGWGNKAFSG	0	223.165
Aquaporin	50	45	MIFIFGWGNKAFSGA	0	261.805
Aquaporin	50	46	IFIFGWGNKAFSGAN	0	240.47
Aquaporin	50	47	FIFGWGNKAFSGANY	0	0
			Summ Aquaporin	12729.6	20684.8
MEG-6	50	48	MVQNPKNTKKINPIR	0	0
MEG-6	50	49	VQNPKNTKKINPIRR	0	0
MEG-6	50	50	QNPKNTKKINPIRRS	0	0
MEG-6	50	51	NPKNTKKINPIRRST	0	0
MEG-6	50	52	PKNTKKINPIRRSTK	0	0
MEG-6	50	53	KNTKKINPIRRSTKT	1112.2	0
MEG-6	50	54	NTKKINPIRRSTKTV	1787.12	0
MEG-6	50	55	TKKINPIRRSTKTVI	1670.99	0
MEG-6	50	56	KKINPIRRSTKTVIV	0	0
MEG-6	50	57	KINPIRRSTKTVIVI	0	456.685
MEG-6	50	58	INPIRRSTKTVIVIT	0	0
MEG-6	50	59	NPIRRSTKTVIVITD	0	0
MEG-6	50	60	PIRRSTKTVIVITDR	0	0
MEG-6	50	61	IRRSTKTVIVITDRV	0	0
MEG-6	50	62	RRSTKTVIVITDRVQ	0	0
MEG-6	50	63	RSTKTVIVITDRVQN	0	0
MEG-6	50	64	STKTVIVITDRVQNI	0	0
MEG-6	50	65	TKTVIVITDRVQNIV	0	0
MEG-6	50	66	KTVIVITDRVQNIVL	0	0
MEG-6	50	67	TVIVITDRVQNIVLG	0	0
MEG-6	52	2	VIVITDRVQNIVLGH	0	22.03
MEG-6	52	3	IVITDRVQNIVLGHR	0	0
MEG-6	52	4	VITDRVQNIVLGHRL	0	121.9
MEG-6	52	5	ITDRVQNIVLGHRLL	0	282.48
MEG-6	52	6	TDRVQNIVLGHRLLH	0	1425.53
MEG-6	52	7	DRVQNIVLGHRLLHH	1031.71	0
MEG-6	52	8	RVQNIVLGHRLLHHR	0	0
MEG-6	52	9	VQNIVLGHRLLHHRI	1719.87	0
MEG-6	52	10	QNIVLGHRLLHHRIP	0	418.89
MEG-6	52	11	NIVLGHRLLHHRIPT	0	360.755
MEG-6	52	12	IVLGHRLLHHRIPTI	0	375.895
MEG-6	52	13	VLGHRLLHHRIPTIK	0	180.405
MEG-6	52	14	LGHRLLHHRIPTIKR	0	278.78
MEG-6	52	15	GHRLLHHRIPTIKRS	459.41	0
MEG-6	52	16	HRLLHHRIPTIKRSK	10620.8	313
MEG-6	52	17	RLLHHRIPTIKRSKS	1626.67	331.745
MEG-6	52	18	LLHHRIPTIKRSKSH	2005.61	217.91
MEG-6	52	19	LHHRIPTIKRSKSHG	0	273.37
MEG-6	52	20	HHRIPTIKRSKSHGI	0	386.97
MEG-6	52	21	HRIPTIKRSKSHGIN	0	239.465
MEG-6	52	22	RIPTIKRSKSHGINK	0	285
MEG-6	52	23	IPTIKRSKSHGINKN	0	242.7
MEG-6	52	24	PTIKRSKSHGINKNE	0	232.775
MEG-6	52	25	TIKRSKSHGINKNET	0	0
MEG-6	52	26	IKRSKSHGINKNETV	0	0
MEG-6	52	27	KRSKSHGINKNETVS	0	449.85
MEG-6	52	28	RSKSHGINKNETVSN	0	371.275
MEG-6	52	29	SKSHGINKNETVSNL	0	165.01
MEG-6	52	30	KSHGINKNETVSNLF	0	399.485
MEG-6	52	31	SHGINKNETVSNLFP	0	0
			Summ MEG-6	22034.4	7831.91
Annexin Smp_074140	52	32	MGRDKSQIIGPNGET	0	1525.62
Annexin Smp_074140	52	33	RDKSQIIGPNGETYH	0	432.485
Annexin Smp_074140	52	34	KSQIIGPNGETYHPT	0	184.22
Annexin Smp_074140	52	35	QIIGPNGETYHPTLK	0	211.875
Annexin Smp_074140	52	36	IGPNGETYHPTLKID	0	260.09
Annexin Smp_074140	52	37	PNGETYHPTLKIDLH	0	0
Annexin Smp_074140	52	38	GETYHPTLKIDLHND	0	74.8
Annexin Smp_074140	52	39	TYHPTLKIDLHNDPK	0	78.98
Annexin Smp_074140	52	40	HPTLKIDLHNDPKKD	0	131.935
Annexin Smp_074140	52	41	TLKIDLHNDPKKDAE	0	469.685
Annexin Smp_074140	52	42	KIDLHNDPKKDAEEL	0	794.21
Annexin Smp_074140	52	43	DLHNDPKKDAEELYQ	301.35	564.66
Annexin Smp_074140	52	44	HNDPKKDAEELYQAM	34.94	1230.13
Annexin Smp_074140	52	45	DPKKDAEELYQAMKG	1641.19	3106.22
Annexin Smp_074140	52	46	KKDAEELYQAMKGWG	0	511.265
Annexin Smp_074140	52	47	DAEELYQAMKGWGTD	2191.84	815.465
Annexin Smp_074140	52	48	EELYQAMKGWGTDEH	2230.99	1435.06
Annexin Smp_074140	52	49	LYQAMKGWGTDEHRI	0	335.265
Annexin Smp_074140	52	50	QAMKGWGTDEHRIIK	0	0
Annexin Smp_074140	52	51	MKGWGTDEHRIIKVL	0	0
Annexin Smp_074140	52	52	GWGTDEHRIIKVLGY	720.84	128.96
Annexin Smp_074140	52	53	GTDEHRIIKVLGYRN	0	0
Annexin Smp_074140	52	54	DEHRIIKVLGYRNSY	0	51.625
Annexin Smp_074140	52	55	HRIIKVLGYRNSYQR	0	368.455
Annexin Smp_074140	52	56	IIKVLGYRNSYQRME	0	0
Annexin Smp_074140	52	57	KVLGYRNSYQRMEIR	0	0
Annexin Smp_074140	52	58	LGYRNSYQRMEIRDT	0	0
Annexin Smp_074140	52	59	YRNSYQRMEIRDTFK	0	0
Annexin Smp_074140	52	60	NSYQRMEIRDTFKAM	0	0
Annexin Smp_074140	52	61	YQRMEIRDTFKAMYG	0	319.225
Annexin Smp_074140	52	62	RMEIRDTFKAMYGKA	0	0
Annexin Smp_074140	52	63	EIRDTFKAMYGKANL	0	45.96
Annexin Smp_074140	52	64	RDTFKAMYGKANLID	0	0
Annexin Smp_074140	52	65	TFKAMYGKANLIDEL	0	0
Annexin Smp_074140	52	66	KAMYGKANLIDELCS	0	0
Annexin Smp_074140	52	67	MYGKANLIDELCSET	0	0
Annexin Smp_074140	54	2	GKANLIDELCSETSG	0	0
Annexin Smp_074140	54	3	ANLIDELCSETSGDF	0	0
Annexin Smp_074140	54	4	LIDELCSETSGDFRR	239.91	0
Annexin Smp_074140	54	5	DELCSETSGDFRRLL	143.34	0
Annexin Smp_074140	54	6	LCSETSGDFRRLLKM	0	0
Annexin Smp_074140	54	7	SETSGDFRRLLKMLL	0.32	327.945
Annexin Smp_074140	54	8	TSGDFRRLLKMLLTD	0	660.27
Annexin Smp_074140	54	9	GDFRRLLKMLLTDID	284.15	1138.73
Annexin Smp_074140	54	10	FRRLLKMLLTDIDKV	0	974.015
Annexin Smp_074140	54	11	RLLKMLLTDIDKVDA	0	821.435
Annexin Smp_074140	54	12	LKMLLTDIDKVDARA	0	667.525
Annexin Smp_074140	54	13	MLLTDIDKVDARALY	589.53	745.55
Annexin Smp_074140	54	14	LTDIDKVDARALYKA	0	604.73
Annexin Smp_074140	54	15	DIDKVDARALYKAMK	0	427.22
Annexin Smp_074140	54	16	DKVDARALYKAMKGG	0	369.88
Annexin Smp_074140	54	17	VDARALYKAMKGGGT	0	242.52
Annexin Smp_074140	54	18	ARALYKAMKGGGTDE	0	413.25
Annexin Smp_074140	54	19	ALYKAMKGGGTDEET	280.53	762.535
Annexin Smp_074140	54	20	YKAMKGGGTDEETII	534.05	899.46
Annexin Smp_074140	54	21	AMKGGGTDEETIIEV	2810.9	616.56
Annexin Smp_074140	54	22	KGGGTDEETIIEVLC	0	679.78
Annexin Smp_074140	54	23	GGTDEETIIEVLCTA	0	546.1
Annexin Smp_074140	54	24	TDEETIIEVLCTATN	0	496.73
Annexin Smp_074140	54	25	EETIIEVLCTATNIE	909.7	2097.3
Annexin Smp_074140	54	26	TIIEVLCTATNIEIE	2335.23	941.11
Annexin Smp_074140	54	27	IEVLCTATNIEIENI	2214.27	812.485
Annexin Smp_074140	54	28	VLCTATNIEIENIKQ	0	466.23
Annexin Smp_074140	54	29	CTATNIEIENIKQAY	0	1471.1
Annexin Smp_074140	54	30	ATNIEIENIKQAYLS	0	650.935
Annexin Smp_074140	54	31	NIEIENIKQAYLSDP	0	613
Annexin Smp_074140	54	32	EIENIKQAYLSDPSR	0	1237.63
Annexin Smp_074140	54	33	ENIKQAYLSDPSRTL	0	811.125
Annexin Smp_074140	54	34	IKQAYLSDPSRTLES	0	316.265
Annexin Smp_074140	54	35	QAYLSDPSRTLESDV	0	463.05
Annexin Smp_074140	54	36	YLSDPSRTLESDVQS	0	1149.99
Annexin Smp_074140	54	37	SDPSRTLESDVQSDL	0	161.05
Annexin Smp_074140	54	38	PSRTLESDVQSDLGG	0	651.105
Annexin Smp_074140	54	39	RTLESDVQSDLGGYL	0	246.345
Annexin Smp_074140	54	40	LESDVQSDLGGYLQQ	879.48	394.61
Annexin Smp_074140	54	41	SDVQSDLGGYLQQLV	0	380.51
Annexin Smp_074140	54	42	VQSDLGGYLQQLVVA	0	259.87
Annexin Smp_074140	54	43	SDLGGYLQQLVVALL	0	777.54
Annexin Smp_074140	54	44	LGGYLQQLVVALLQA	0	1766.25
Annexin Smp_074140	54	45	GYLQQLVVALLQAKR	0	8.425
Annexin Smp_074140	54	46	LQQLVVALLQAKRDE	0	109.905
Annexin Smp_074140	54	47	QLVVALLQAKRDEIP	0	789.025
Annexin Smp_074140	54	48	VVALLQAKRDEIPFE	673.68	0
Annexin Smp_074140	54	49	ALLQAKRDEIPFEDV	1337.69	148.49
Annexin Smp_074140	54	50	LQAKRDEIPFEDVEK	0	0
Annexin Smp_074140	54	51	AKRDEIPFEDVEKIS	0	0
Annexin Smp_074140	54	52	RDEIPFEDVEKISKK	0	0
Annexin Smp_074140	54	53	EIPFEDVEKISKKGL	0	918.1
Annexin Smp_074140	54	54	PFEDVEKISKKGLKS	0	0
Annexin Smp_074140	54	55	EDVEKISKKGLKSVV	0	1421.51
Annexin Smp_074140	54	56	VEKISKKGLKSVVDM	0	0
Annexin Smp_074140	54	57	KISKKGLKSVVDMSQ	0	0
Annexin Smp_074140	54	58	SKKGLKSVVDMSQVE	0	0
Annexin Smp_074140	54	59	KGLKSVVDMSQVEQD	0	7.885
Annexin Smp_074140	54	60	LKSVVDMSQVEQDVE	10864.2	32.88		10864.2	32.88
Annexin Smp_074140	54	61	SVVDMSQVEQDVEIL	3970.33	0		3970.33	0
Annexin Smp_074140	54	62	VDMSQVEQDVEILWD	1273.68	1090.8		1273.68	1090.8
Annexin Smp_074140	54	63	MSQVEQDVEILWDAG	450.52	0		450.52	0
Annexin Smp_074140	54	64	QVEQDVEILWDAGEA	2063.6	0		16558.7	1123.68	LKSVVDMSQVEQDVE
Annexin Smp_074140	54	65	EQDVEILWDAGEAHL	4333.08	1580.38		2063.6	0
Annexin Smp_074140	54	66	DVEILWDAGEAHLGT	2874.79	0		4333.08	1580.38
Annexin Smp_074140	54	67	EILWDAGEAHLGTDE	4197.8	0		2874.79	0
Annexin Smp_074140	56	2	LWDAGEAHLGTDEDA	0	0		4197.8	0
Annexin Smp_074140	56	3	DAGEAHLGTDEDAII	0	0		13469.3	1580.38	DVEILWDAGEAHLGT
Annexin Smp_074140	56	4	GEAHLGTDEDAIIRI	192.9	0
Annexin Smp_074140	56	5	AHLGTDEDAIIRIVC	131.21	0
Annexin Smp_074140	56	6	LGTDEDAIIRIVCGR	824.64	35.055
Annexin Smp_074140	56	7	TDEDAIIRIVCGRSV	510.85	436.455
Annexin Smp_074140	56	8	EDAIIRIVCGRSVWH	2801.06	189.29
Annexin Smp_074140	56	9	AIIRIVCGRSVWHLQ	0	277.01
Annexin Smp_074140	56	10	IRIVCGRSVWHLQEV	1188.53	450.875
Annexin Smp_074140	56	11	IVCGRSVWHLQEVSH	362.1	968.73
Annexin Smp_074140	56	12	CGRSVWHLQEVSHLF	2304.5	498.07
Annexin Smp_074140	56	13	RSVWHLQEVSHLFEK	0	391.31
Annexin Smp_074140	56	14	VWHLQEVSHLFEKKY	395.56	337.69
Annexin Smp_074140	56	15	HLQEVSHLFEKKYGK	0	81.085
Annexin Smp_074140	56	16	QEVSHLFEKKYGKTL	0	418.44
Annexin Smp_074140	56	17	VSHLFEKKYGKTLVD	0	677.155
Annexin Smp_074140	56	18	HLFEKKYGKTLVDSL	0	2063.62
Annexin Smp_074140	56	19	FEKKYGKTLVDSLAS	0	694.025
Annexin Smp_074140	56	20	KKYGKTLVDSLASET	0	188.965
Annexin Smp_074140	56	21	YGKTLVDSLASETSG	0	421.06
Annexin Smp_074140	56	22	KTLVDSLASETSGDF	0	563.1
Annexin Smp_074140	56	23	LVDSLASETSGDFES	1950.46	644.075
Annexin Smp_074140	56	24	DSLASETSGDFESAL	9189.08	404.67
Annexin Smp_074140	56	25	LASETSGDFESALLL	3953.28	544.68
Annexin Smp_074140	56	26	SETSGDFESALLLIL	387.31	562.72
Annexin Smp_074140	56	27	TSGDFESALLLILNT	0	299.995
Annexin Smp_074140	56	28	GDFESALLLILNTCL	2815.9	632.12
Annexin Smp_074140	56	29	FESALLLILNTCLNR	0	451.6
Annexin Smp_074140	56	30	SALLLILNTCLNRPK	0	244.76
Annexin Smp_074140	56	31	LLLILNTCLNRPKAY	0	327.54
Annexin Smp_074140	56	32	LILNTCLNRPKAYSD	0	367.645
Annexin Smp_074140	56	33	LNTCLNRPKAYSDLL	0	204.615
Annexin Smp_074140	56	34	TCLNRPKAYSDLLVK	0	44.715
Annexin Smp_074140	56	35	LNRPKAYSDLLVKAM	0	0
Annexin Smp_074140	56	36	RPKAYSDLLVKAMKG	0	0
Annexin Smp_074140	56	37	KAYSDLLVKAMKGAG	0	0
Annexin Smp_074140	56	38	YSDLLVKAMKGAGTD	0	585.79
Annexin Smp_074140	56	39	DLLVKAMKGAGTDDC	0	312.28
Annexin Smp_074140	56	40	LVKAMKGAGTDDCTL	0	261.13
Annexin Smp_074140	56	41	KAMKGAGTDDCTLMR	0	330.345
Annexin Smp_074140	56	42	MKGAGTDDCTLMRII	0	278.06
Annexin Smp_074140	56	43	GAGTDDCTLMRIIVT	0	176.97
Annexin Smp_074140	56	44	GTDDCTLMRIIVTRC	0	0
Annexin Smp_074140	56	45	DDCTLMRIIVTRCEF	0	96.38
Annexin Smp_074140	56	46	CTLMRIIVTRCEFDL	0	391.95
Annexin Smp_074140	56	47	LMRIIVTRCEFDLGS	262.22	361.325
Annexin Smp_074140	56	48	RIIVTRCEFDLGSIC	0	419.07
Annexin Smp_074140	56	49	IVTRCEFDLGSICIE	0	731.615
Annexin Smp_074140	56	50	TRCEFDLGSICIEFQ	446.4	595.125
Annexin Smp_074140	56	51	CEFDLGSICIEFQKS	0	153.535
Annexin Smp_074140	56	52	FDLGSICIEFQKSQG	0	522.265
Annexin Smp_074140	56	53	LGSICIEFQKSQGST	0	942.3
Annexin Smp_074140	56	54	SICIEFQKSQGSTLE	0	678.335
Annexin Smp_074140	56	55	CIEFQKSQGSTLEDW	1320.69	1026.85
Annexin Smp_074140	56	56	EFQKSQGSTLEDWIR	45.75	1363.8
Annexin Smp_074140	56	57	QKSQGSTLEDWIRNE	637.84	222.08
Annexin Smp_074140	56	58	SQGSTLEDWIRNETS	0	389.935
Annexin Smp_074140	56	59	GSTLEDWIRNETSGD	0	381.53
Annexin Smp_074140	56	60	TLEDWIRNETSGDYQ	9493.43	938.41
Annexin Smp_074140	56	61	EDWIRNETSGDYQRL	1969.37	1331.09
Annexin Smp_074140	56	62	WIRNETSGDYQRLLL	205.06	332.98
Annexin Smp_074140	56	63	RNETSGDYQRLLLAL	0	192.745
Annexin Smp_074140	56	64	ETSGDYQRLLLALIG	0	1380.58
Annexin Smp_074140	56	65	SGDYQRLLLALIGAE	138.58	253.055
Annexin Smp_074140	56	66	DYQRLLLALIGAEWQ	1774.31	0
			Summ Annexin	93682.9	74315.9
MEG-1	56	67	IVFKSDETVNHIKDI	0	0
MEG-1	58	2	FKSDETVNHIKDIDW	385.57	188.31
MEG-1	58	3	SDETVNHIKDIDWLI	688.92	40.3
MEG-1	58	4	ETVNHIKDIDWLILT	1705.47	337.065
MEG-1	58	5	VNHIKDIDWLILTKG	0	290.265
MEG-1	58	6	HIKDIDWLILTKGGK	0	50.365
MEG-1	58	7	KDIDWLILTKGGKLN	0	0
MEG-1	58	8	IDWLILTKGGKLNRT	0	179.51
MEG-1	58	9	WLILTKGGKLNRTWF	0	110.99
MEG-1	58	10	ILTKGGKLNRTWFVF	0	131.08
MEG-1	58	11	TKGGKLNRTWFVFNE	0	96.645
MEG-1	58	12	GGKLNRTWFVFNETK	0	88.855
MEG-1	58	13	KLNRTWFVFNETKEI	1174.13	81.41
MEG-1	58	14	NRTWFVFNETKEICS	0	271.88
MEG-1	58	15	TWFVFNETKEICSCL	145.41	298.82
MEG-1	58	16	FVFNETKEICSCLTD	0	306.765
MEG-1	58	17	FNETKEICSCLTDFI	2651.2	247.96
MEG-1	58	18	ETKEICSCLTDFIKC	0	219.81
MEG-1	58	19	KEICSCLTDFIKCIF	0	53.31
MEG-1	58	20	ICSCLTDFIKCIFRE	0	588.005
MEG-1	58	21	SCLTDFIKCIFREIN	0	125.73
MEG-1	58	22	LTDFIKCIFREINID	0	256.74
MEG-1	58	23	DFIKCIFREINIDKD	0	176.21
MEG-1	58	24	IKCIFREINIDKDYL	1737.68	430.42
MEG-1	58	25	CIFREINIDKDYLCT	0	566.225
MEG-1	58	26	FREINIDKDYLCTYP	138.4	709.73
MEG-1	58	27	EINIDKDYLCTYPTN	0	788.19
MEG-1	58	28	NIDKDYLCTYPTNFS	0	564.135
MEG-1	58	29	DKDYLCTYPTNFSHG	0	447.735
MEG-1	58	30	DYLCTYPTNFSHGLI	0	478.705
MEG-1	58	31	LCTYPTNFSHGLITY	0	329.165
MEG-1	58	32	TYPTNFSHGLITYCT	0	291.755
MEG-1	58	33	PTNFSHGLITYCTKS	0	151.325
MEG-1	58	34	NFSHGLITYCTKSND	0	199.13
MEG-1	58	35	SHGLITYCTKSNDER	0	285.925
MEG-1	58	36	GLITYCTKSNDERDL	0	720.155
MEG-1	58	37	ITYCTKSNDERDLLS	0	236.84
MEG-1	58	38	YCTKSNDERDLLSYE	3292.81	1195.01
MEG-1	58	39	TKSNDERDLLSYEED	2921.49	480.135
MEG-1	58	40	SNDERDLLSYEEDHI	3039.87	210.425
MEG-1	58	41	DERDLLSYEEDHIAL	2284.4	523.195
MEG-1	58	42	RDLLSYEEDHIALYV	1277.21	51.935
MEG-1	58	43	LLSYEEDHIALYVIQ	22.53	201.315
MEG-1	58	44	SYEEDHIALYVIQPT	0	371.6
MEG-1	58	45	EEDHIALYVIQPTNH	1546.67	663.785
MEG-1	58	46	DHIALYVIQPTNHCQ	0	141.76
MEG-1	58	47	IALYVIQPTNHCQRY	0	285.855
MEG-1	58	48	LYVIQPTNHCQRYEG	0	694.565
MEG-1	58	49	VIQPTNHCQRYEGSS	0	482.925
MEG-1	58	50	QPTNHCQRYEGSSEF	4006.95	365.645
MEG-1	58	51	TNHCQRYEGSSEFGI	1480.43	275.915
MEG-1	58	52	HCQRYEGSSEFGISK	0	490.855
MEG-1	58	53	QRYEGSSEFGISKTR	0	486.03
MEG-1	58	54	YEGSSEFGISKTRKR	0	1728.12
MEG-1	58	55	GSSEFGISKTRKRMS	0	0
MEG-1	58	56	SEFGISKTRKRMSFL	0	478.775
MEG-1	58	57	FGISKTRKRMSFLLR	0	0
			Summ MEG-1	28499.1	19467.3
SGTP4 loop	58	58	ENIKEFLSRTMLGKN	0	646.505
SGTP4 loop	58	59	IKEFLSRTMLGKNAS	0	426.355
SGTP4 loop	58	60	EFLSRTMLGKNASEA	0	952.625
SGTP4 loop	58	61	LSRTMLGKNASEAEN	1194.87	606.375
SGTP4 loop	58	62	RTMLGKNASEAENTA	0	480.94
SGTP4 loop	58	63	MLGKNASEAENTANL	0	565.77
SGTP4 loop	58	64	GKNASEAENTANLVT	0	346.535
SGTP4 loop	58	65	NASEAENTANLVTPS	0	243.31
SGTP4 loop	58	66	SEAENTANLVTPSFL	0	473.995
SGTP4 loop	58	67	AENTANLVTPSFLYA	0	0
			Summ SGTP4 Loop	1194.87	4742.41
Protein	Hi	Lo	Ln hi	Ln lo
Sm-25	731744	340367	13.5032	12.7378
ADP-Ribosyl cyclase	333078	45251.2	12.7161	10.72
Carbonic anhydrase	225593	57658.1	12.3265	10.9623
Annexin Smp_074141	93682.9	74315.9	11.4477	11.2161
Sm13	108398	52285.7	11.5936	10.8645
MEG-3.1	44037.3	98473	10.6928	11.4975
MEG-3.2	34499.5	82567.8	10.4487	11.3214
Sm29	52946.5	46021.1	10.877	10.7369
TSP-2	56619.5	30020.9	10.9441	10.3096
MEG-3.3	66236.9	17260.1	11.101	9.75615
TSP Smp_194970	36399.1	36065.9	10.5023	10.4931
CD59-Smp_019350	20401.9	12271.9	9.92339	9.41507
CD59-Smp_105221	20067	14584.5	9.90683	9.58772
LMWP	42654.9	7761.77	10.6609	8.95697
MEG-1	28499.1	19467.3	10.2576	9.87649
Aquaporin	12729.6	20684.8	9.45169	9.93715
MEG-6	22034.4	7831.91	10.0004	8.96596
MEG-24	23333.3	2039.45	10.0576	7.62044
MEG-5	10617.8	1717.23	9.27028	7.44847
			Corr coef	0.566192

## Sheet: 4. Long tegument
				Hi	Lo		Reactive regions		Peptide	Protein	Hi	Lo	Peptide
Protein	Row	Column	Peptide	F mean	F mean		Hi	Lo		Alkaline phosphatase	0	17576.1	KFEKSLSYLLLKRPK
Alkaline phosphatase	2	2	KSSLLNVADPETWKK	0	0						6897.96	10978.2	MDFLGGDVQLVWENW
Alkaline phosphatase	2	3	SLLNVADPETWKKSA	0	0					Calpain	0	24487.8	PYLPKTLTPKGYAKF
Alkaline phosphatase	2	4	LNVADPETWKKSADE	0	0						55718.5	35089.7	LWEDPDFPANDKAIG
Alkaline phosphatase	2	5	VADPETWKKSADERF	668.77	0						54892.7	7647.7	GRNTLVFMHSNDPTE
Alkaline phosphatase	2	6	DPETWKKSADERFNK	0	334.5						49179.6	24567.8	HEWKGAWCDGSPQWR
Alkaline phosphatase	2	7	ETWKKSADERFNKFE	0	1289.25						63159	32381.8	FTADGEFWMSYEDFV
Alkaline phosphatase	2	8	WKKSADERFNKFEKS	0	1050.39						22660	18435.5	VCHLGLESLEYNQNF
Alkaline phosphatase	2	9	KSADERFNKFEKSLS	0	0						10347.8	1077.69	FQPIGFMVYNAPDDL
Alkaline phosphatase	2	10	ADERFNKFEKSLSYL	0	0						25812.9	9599.49	VVIPSTFDPNIEVNF
Alkaline phosphatase	2	11	ERFNKFEKSLSYLLL	0	1.31						24047.7	11099.2	NLTGHVELNEFMDLW
Alkaline phosphatase	2	12	FNKFEKSLSYLLLKR	0	3983.25		0	3983.25			32313.9	31135.5	DVDQSGYFSAYEFRE
Alkaline phosphatase	2	13	KFEKSLSYLLLKRPK	0	12996.1		0	12996.1			8966.97	4507.47	NIEGTSLFSAEDYLR
Alkaline phosphatase	2	14	EKSLSYLLLKRPKNV	0	596.75		0	596.75		Annexin 1	0	29786	QQRYQIRETFHRRYK
Alkaline phosphatase	2	15	SLSYLLLKRPKNVIL	0	0		0	17576.1	KFEKSLSYLLLKRPK		3698.93	16590.9	LESDIIKETKPPYEQ
Alkaline phosphatase	2	16	SYLLLKRPKNVILFI	0	0						25208.9	11479.2	YEQLLVALLQARRDE
Alkaline phosphatase	2	17	LLLKRPKNVILFIGD	0	0						17454.7	13031.8	RDEDPPELVEEAIRT
Alkaline phosphatase	2	18	LKRPKNVILFIGDGM	0	0					Annexin 2	14903	13733.9	EIDLQDIMDAYESIY
Alkaline phosphatase	2	19	RPKNVILFIGDGMSL	0	0						3866.92	13681.5	GDYRRTLCVLMGEIY
Alkaline phosphatase	2	20	KNVILFIGDGMSLNT	0	0					Sm200	15548.2	14818.4	LQDLFDNDKNTHGLF
Alkaline phosphatase	2	21	VILFIGDGMSLNTVT	0	0						15181.3	9813.22	SYTFDYVTVNVKGLY
Alkaline phosphatase	2	22	LFIGDGMSLNTVTGA	0	0						1464.32	8901.03	LIVTMPRTHQYYSQY
Alkaline phosphatase	2	23	IGDGMSLNTVTGARY	0	0						22764.6	14393.4	STNLKPTDFDQDFIF
Alkaline phosphatase	2	24	DGMSLNTVTGARYLK	0	0						54958.4	47926.1	WSIPVYKYELQDVWP
Alkaline phosphatase	2	25	MSLNTVTGARYLKAE	0	0						94368.6	81033.8	VWPDSVDDSVITVTW
Alkaline phosphatase	2	26	LNTVTGARYLKAEKM	0	0						82022.5	6146.64	YRVNLKNIPDPTITK
Alkaline phosphatase	2	27	TVTGARYLKAEKMDF	0	0						19753.1	16927.5	YELQAEVIYTEDFRD
Alkaline phosphatase	2	28	TGARYLKAEKMDFLG	0	0						17609.5	6694.88	LWIEDEVHVQTEEVF
Alkaline phosphatase	2	29	ARYLKAEKMDFLGGD	0	0						14936.5	3718.63	ETNDDSDEILEKSEI
Alkaline phosphatase	2	30	YLKAEKMDFLGGDVQ	0	0
Alkaline phosphatase	2	31	KAEKMDFLGGDVQLV	0	0
Alkaline phosphatase	2	32	EKMDFLGGDVQLVWE	155.48	1565.8		155.48	1565.8
Alkaline phosphatase	2	33	MDFLGGDVQLVWENW	5031.38	6304.23		5031.38	6304.23
Alkaline phosphatase	2	34	FLGGDVQLVWENWPV	1711.1	3108.15		1711.1	3108.15
Alkaline phosphatase	2	35	GGDVQLVWENWPVAS	0	0		6897.96	10978.2	MDFLGGDVQLVWENW
Alkaline phosphatase	2	36	DVQLVWENWPVASLV	0	0
Alkaline phosphatase	2	37	QLVWENWPVASLVRT	0	0
Alkaline phosphatase	2	38	VWENWPVASLVRTFN	0	165.73
Alkaline phosphatase	2	39	ENWPVASLVRTFNSD	0	147.75
Alkaline phosphatase	2	40	WPVASLVRTFNSDRL	0	0
Alkaline phosphatase	2	41	VASLVRTFNSDRLTT	0	0
Alkaline phosphatase	2	42	SLVRTFNSDRLTTDS	0	0
Alkaline phosphatase	2	43	VRTFNSDRLTTDSGS	0	0
Alkaline phosphatase	2	44	TFNSDRLTTDSGSAA	0	0
Alkaline phosphatase	2	45	NSDRLTTDSGSAATA	0	0
Alkaline phosphatase	2	46	DRLTTDSGSAATAFM	0	648.01
Alkaline phosphatase	2	47	LTTDSGSAATAFMSG	0	0
Alkaline phosphatase	2	48	TDSGSAATAFMSGVK	0	0
Alkaline phosphatase	2	49	SGSAATAFMSGVKGP	0	0
Alkaline phosphatase	2	50	SAATAFMSGVKGPFN	0	0
Alkaline phosphatase	2	51	ATAFMSGVKGPFNTV	0	0
Alkaline phosphatase	2	52	AFMSGVKGPFNTVGI	0	0
Alkaline phosphatase	2	53	MSGVKGPFNTVGITG	0	0
Alkaline phosphatase	2	54	GVKGPFNTVGITGTV	0	0
Alkaline phosphatase	2	55	KGPFNTVGITGTVKC	0	0
Alkaline phosphatase	2	56	PFNTVGITGTVKCCE	0	0
Alkaline phosphatase	2	57	NTVGITGTVKCCECT	0	0
Alkaline phosphatase	2	58	VGITGTVKCCECTEL	0	0
Alkaline phosphatase	2	59	ITGTVKCCECTELKE	0	0
Alkaline phosphatase	2	60	GTVKCCECTELKELE	0	0
Alkaline phosphatase	2	61	VKCCECTELKELERA	0	639.95
Alkaline phosphatase	2	62	CCECTELKELERAKS	0	0
Alkaline phosphatase	2	63	ECTELKELERAKSSI	0	0
Alkaline phosphatase	2	64	TELKELERAKSSIMY	0	258.78
Alkaline phosphatase	2	65	LKELERAKSSIMYAS	0	0
Alkaline phosphatase	2	66	ELERAKSSIMYASKA	0	0
Alkaline phosphatase	2	67	ERAKSSIMYASKAGF	0	0
Alkaline phosphatase	4	2	AKSSIMYASKAGFST	0	0
Alkaline phosphatase	4	3	SSIMYASKAGFSTGI	0	0
Alkaline phosphatase	4	4	IMYASKAGFSTGIVT	0	0
Alkaline phosphatase	4	5	YASKAGFSTGIVTTT	0	0
Alkaline phosphatase	4	6	SKAGFSTGIVTTTRV	0	0
Alkaline phosphatase	4	7	AGFSTGIVTTTRVTH	0	0
Alkaline phosphatase	4	8	FSTGIVTTTRVTHAT	0	0
Alkaline phosphatase	4	9	TGIVTTTRVTHATPA	0	0
Alkaline phosphatase	4	10	IVTTTRVTHATPAAA	0	0
Alkaline phosphatase	4	11	TTTRVTHATPAAAYA	0	0
Alkaline phosphatase	4	12	TRVTHATPAAAYANM	0	0
Alkaline phosphatase	4	13	VTHATPAAAYANMLH	0	0
Alkaline phosphatase	4	14	HATPAAAYANMLHRD	0	0
Alkaline phosphatase	4	15	TPAAAYANMLHRDWE	3653.76	1300.56
Alkaline phosphatase	4	16	AAAYANMLHRDWESK	0	0
Alkaline phosphatase	4	17	AYANMLHRDWESKVP	0	0
Alkaline phosphatase	4	18	ANMLHRDWESKVPSN	0	0
Alkaline phosphatase	4	19	MLHRDWESKVPSNEH	0	0
Alkaline phosphatase	4	20	HRDWESKVPSNEHAF	2644.12	2838.39
Alkaline phosphatase	4	21	DWESKVPSNEHAFHC	160.5	2822.98
Alkaline phosphatase	4	22	ESKVPSNEHAFHCTD	0	0
Alkaline phosphatase	4	23	KVPSNEHAFHCTDAA	0	0
Alkaline phosphatase	4	24	PSNEHAFHCTDAAAQ	8260.65	0
Alkaline phosphatase	4	25	NEHAFHCTDAAAQLL	0	0
Alkaline phosphatase	4	26	HAFHCTDAAAQLLTN	0	0
Alkaline phosphatase	4	27	FHCTDAAAQLLTNAS	0	0
Alkaline phosphatase	4	28	CTDAAAQLLTNASHV	0	0
Alkaline phosphatase	4	29	DAAAQLLTNASHVNV	0	0
Alkaline phosphatase	4	30	AAQLLTNASHVNVIM	0	0
Alkaline phosphatase	4	31	QLLTNASHVNVIMGG	0	0
Alkaline phosphatase	4	32	LTNASHVNVIMGGGA	0	0
Alkaline phosphatase	4	33	NASHVNVIMGGGASE	0	0
Alkaline phosphatase	4	34	SHVNVIMGGGASEFY	5740.47	5530.96
Alkaline phosphatase	4	35	VNVIMGGGASEFYGP	0	1536.37
Alkaline phosphatase	4	36	VIMGGGASEFYGPSD	0	0
Alkaline phosphatase	4	37	MGGGASEFYGPSDNT	0	0
Alkaline phosphatase	4	38	GGASEFYGPSDNTTF	0	905.47
Alkaline phosphatase	4	39	ASEFYGPSDNTTFNV	0	0
Alkaline phosphatase	4	40	EFYGPSDNTTFNVKG	0	777.16
Alkaline phosphatase	4	41	YGPSDNTTFNVKGKR	0	0
Alkaline phosphatase	4	42	PSDNTTFNVKGKRSD	4545.42	0
Alkaline phosphatase	4	43	DNTTFNVKGKRSDSR	0	0
Alkaline phosphatase	4	44	TTFNVKGKRSDSRNL	0	0
Alkaline phosphatase	4	45	FNVKGKRSDSRNLLN	0	0
Alkaline phosphatase	4	46	VKGKRSDSRNLLNEW	0	0
Alkaline phosphatase	4	47	GKRSDSRNLLNEWQE	0	1049.6
Alkaline phosphatase	4	48	RSDSRNLLNEWQEIQ	0	0
Alkaline phosphatase	4	49	DSRNLLNEWQEIQTK	0	0
Alkaline phosphatase	4	50	RNLLNEWQEIQTKMN	0	0
Alkaline phosphatase	4	51	LLNEWQEIQTKMNHK	0	0
Alkaline phosphatase	4	52	NEWQEIQTKMNHKHV	0	0
Alkaline phosphatase	4	53	WQEIQTKMNHKHVLL	0	0
Alkaline phosphatase	4	54	EIQTKMNHKHVLLHT	0	0
Alkaline phosphatase	4	55	QTKMNHKHVLLHTNN	0	0
Alkaline phosphatase	4	56	KMNHKHVLLHTNNEF	0	0
Alkaline phosphatase	4	57	NHKHVLLHTNNEFKQ	0	0
Alkaline phosphatase	4	58	KHVLLHTNNEFKQTD	0	0
Alkaline phosphatase	4	59	VLLHTNNEFKQTDWS	453.74	1286.94
Alkaline phosphatase	4	60	LHTNNEFKQTDWSSV	0	0.8
Alkaline phosphatase	4	61	TNNEFKQTDWSSVDY	1108.94	3688.89
Alkaline phosphatase	4	62	NEFKQTDWSSVDYVL	1242.24	1708.34
Alkaline phosphatase	4	63	FKQTDWSSVDYVLGL	1569.61	1226.55
Alkaline phosphatase	4	64	QTDWSSVDYVLGLFA	787	1032.38
Alkaline phosphatase	4	65	DWSSVDYVLGLFAPN	1497.87	2005.29
Alkaline phosphatase	4	66	SSVDYVLGLFAPNHL	0	0
Alkaline phosphatase	4	67	VDYVLGLFAPNHLAY	0	2172.47
Alkaline phosphatase	6	2	YVLGLFAPNHLAYRL	0	0
Alkaline phosphatase	6	3	LGLFAPNHLAYRLEN	0	0
Alkaline phosphatase	6	4	LFAPNHLAYRLENQD	0	0
Alkaline phosphatase	6	5	APNHLAYRLENQDQP	0	0
Alkaline phosphatase	6	6	NHLAYRLENQDQPTL	0	0
Alkaline phosphatase	6	7	LAYRLENQDQPTLAE	0	0
Alkaline phosphatase	6	8	YRLENQDQPTLAEMT	0	0
Alkaline phosphatase	6	9	LENQDQPTLAEMTEA	0	0
Alkaline phosphatase	6	10	NQDQPTLAEMTEAAI	0	0
Alkaline phosphatase	6	11	DQPTLAEMTEAAIKV	0	0
Alkaline phosphatase	6	12	PTLAEMTEAAIKVLS	0	0
Alkaline phosphatase	6	13	LAEMTEAAIKVLSRN	0	0
Alkaline phosphatase	6	14	EMTEAAIKVLSRNPK	0	0
Alkaline phosphatase	6	15	TEAAIKVLSRNPKGF	0	0
Alkaline phosphatase	6	16	AAIKVLSRNPKGFLL	0	0
Alkaline phosphatase	6	17	IKVLSRNPKGFLLLV	0	0
Alkaline phosphatase	6	18	VLSRNPKGFLLLVEG	0	0
Alkaline phosphatase	6	19	SRNPKGFLLLVEGGR	0	0
Alkaline phosphatase	6	20	NPKGFLLLVEGGRID	0	0
Alkaline phosphatase	6	21	KGFLLLVEGGRIDHG	0	400.52
Alkaline phosphatase	6	22	FLLLVEGGRIDHGNH	567.25	1597.66
Alkaline phosphatase	6	23	LLVEGGRIDHGNHQN	0	551.8
Alkaline phosphatase	6	24	VEGGRIDHGNHQNQA	0	0
Alkaline phosphatase	6	25	GGRIDHGNHQNQAQY	1270.15	2607.59
Alkaline phosphatase	6	26	RIDHGNHQNQAQYAL	0	102.38
Alkaline phosphatase	6	27	DHGNHQNQAQYALTE	0	0
Alkaline phosphatase	6	28	GNHQNQAQYALTETL	0	0
Alkaline phosphatase	6	29	HQNQAQYALTETLEL	0	75.31
Alkaline phosphatase	6	30	NQAQYALTETLELEK	0	0
Alkaline phosphatase	6	31	AQYALTETLELEKAV	0	0
Alkaline phosphatase	6	32	YALTETLELEKAVEK	0	0
Alkaline phosphatase	6	33	LTETLELEKAVEKAL	0	0
Alkaline phosphatase	6	34	ETLELEKAVEKALSL	0	3952.26
Alkaline phosphatase	6	35	LELEKAVEKALSLVD	1029.29	0
Alkaline phosphatase	6	36	LEKAVEKALSLVDQQ	0	0
Alkaline phosphatase	6	37	KAVEKALSLVDQQET	0	0
Alkaline phosphatase	6	38	VEKALSLVDQQETLL	0	33.11
Alkaline phosphatase	6	39	KALSLVDQQETLLLV	0	193.07
Alkaline phosphatase	6	40	LSLVDQQETLLLVTA	0	0
Alkaline phosphatase	6	41	LVDQQETLLLVTADH	0	0
Alkaline phosphatase	6	42	DQQETLLLVTADHSH	0	0
Alkaline phosphatase	6	43	QQETLLLVTADHSHA	0	0
			Summ Alk Phosp	42097.7	72486.8
Calpain	6	44	MGRIQIVYSPDENVS	0	0
Calpain	6	45	RIQIVYSPDENVSGR	0	0
Calpain	6	46	QIVYSPDENVSGRTN	0	0
Calpain	6	47	VYSPDENVSGRTNRP	0	442.75
Calpain	6	48	SPDENVSGRTNRPGK	0	0
Calpain	6	49	DENVSGRTNRPGKEV	0	0
Calpain	6	50	NVSGRTNRPGKEVVD	0	0
Calpain	6	51	SGRTNRPGKEVVDPR	0	0
Calpain	6	52	RTNRPGKEVVDPRTG	0	0
Calpain	6	53	NRPGKEVVDPRTGRI	0	0
Calpain	6	54	PGKEVVDPRTGRIIK	0	0
Calpain	6	55	KEVVDPRTGRIIKVK	0	6159.09
Calpain	6	56	VVDPRTGRIIKVKRE	0	0
Calpain	6	57	DPRTGRIIKVKRETP	0	0
Calpain	6	58	RTGRIIKVKRETPDD	0	0
Calpain	6	59	GRIIKVKRETPDDYL	649.14	0
Calpain	6	60	IIKVKRETPDDYLNV	0	0
Calpain	6	61	KVKRETPDDYLNVLK	0	1263.58
Calpain	6	62	KRETPDDYLNVLKPI	0	0
Calpain	6	63	ETPDDYLNVLKPIKG	0	1967.76
Calpain	6	64	PDDYLNVLKPIKGPK	0	2105.33
Calpain	6	65	DYLNVLKPIKGPKRM	0	1565.62
Calpain	6	66	LNVLKPIKGPKRMEF	0	0
Calpain	6	67	VLKPIKGPKRMEFNP	0	0
Calpain	8	2	KPIKGPKRMEFNPYL	0	0
Calpain	8	3	IKGPKRMEFNPYLPK	0	4529.45
Calpain	8	4	GPKRMEFNPYLPKTL	0	0
Calpain	8	5	KRMEFNPYLPKTLTP	0	0
Calpain	8	6	MEFNPYLPKTLTPKG	0	641.12
Calpain	8	7	FNPYLPKTLTPKGYA	0	0
Calpain	8	8	PYLPKTLTPKGYAKF	0	10908.1		0	10908.1
Calpain	8	9	LPKTLTPKGYAKFKL	0	13579.8		0	13579.8
Calpain	8	10	KTLTPKGYAKFKLMM	0	1169.04		0	24487.8	PYLPKTLTPKGYAKF
Calpain	8	11	LTPKGYAKFKLMMNV	0	0
Calpain	8	12	PKGYAKFKLMMNVAS	0	0
Calpain	8	13	GYAKFKLMMNVASKQ	0	0
Calpain	8	14	AKFKLMMNVASKQYE	0	0
Calpain	8	15	FKLMMNVASKQYETL	0	0
Calpain	8	16	LMMNVASKQYETLVK	0	0
Calpain	8	17	MNVASKQYETLVKRL	0	0
Calpain	8	18	VASKQYETLVKRLKT	0	421.04
Calpain	8	19	SKQYETLVKRLKTER	0	0
Calpain	8	20	QYETLVKRLKTERTL	0	0
Calpain	8	21	ETLVKRLKTERTLWE	1800.36	1254.99
Calpain	8	22	LVKRLKTERTLWEDP	2997.89	683.23
Calpain	8	23	KRLKTERTLWEDPDF	8616.96	5137.01		8616.96	5137.01
Calpain	8	24	LKTERTLWEDPDFPA	6993.14	4284.66		6993.14	4284.66
Calpain	8	25	TERTLWEDPDFPAND	6530.12	2974.94		6530.12	2974.94
Calpain	8	26	RTLWEDPDFPANDKA	2898.82	173.89		2898.82	173.89
Calpain	8	27	LWEDPDFPANDKAIG	6092.21	3802.43		6092.21	3802.43
Calpain	8	28	EDPDFPANDKAIGNL	1951.02	2823.27		1951.02	2823.27
Calpain	8	29	PDFPANDKAIGNLPD	20892.8	0		20892.8	0
Calpain	8	30	FPANDKAIGNLPDFR	1743.49	15893.5		1743.49	15893.5
Calpain	8	31	ANDKAIGNLPDFRER	260.73	2605.71		55718.5	35089.7	LWEDPDFPANDKAIG
Calpain	8	32	DKAIGNLPDFRERIE	3085.21	2927.14
Calpain	8	33	AIGNLPDFRERIEWK	2355.91	2603.16
Calpain	8	34	GNLPDFRERIEWKRP	3049.48	2575.75
Calpain	8	35	LPDFRERIEWKRPHE	5444.73	5447.45
Calpain	8	36	DFRERIEWKRPHEIN	1964.34	2159.16
Calpain	8	37	RERIEWKRPHEINPN	78.69	3780.42
Calpain	8	38	RIEWKRPHEINPNAK	0	1000
Calpain	8	39	EWKRPHEINPNAKFF	820.38	3740.36
Calpain	8	40	KRPHEINPNAKFFAG	0	35.98
Calpain	8	41	PHEINPNAKFFAGGA	0	0
Calpain	8	42	EINPNAKFFAGGASR	0	821.93
Calpain	8	43	NPNAKFFAGGASRFD	0	881.93
Calpain	8	44	NAKFFAGGASRFDIE	433.56	1563.02
Calpain	8	45	KFFAGGASRFDIEQG	0	2057.67
Calpain	8	46	FAGGASRFDIEQGAL	687.38	1662.62
Calpain	8	47	GGASRFDIEQGALGD	0	713.46
Calpain	8	48	ASRFDIEQGALGDCW	1916.05	2352.52
Calpain	8	49	RFDIEQGALGDCWLL	1864.36	2961.77
Calpain	8	50	DIEQGALGDCWLLAV	0	0
Calpain	8	51	EQGALGDCWLLAVVA	0	0
Calpain	8	52	GALGDCWLLAVVASI	0	0
Calpain	8	53	LGDCWLLAVVASISG	0	0
Calpain	8	54	DCWLLAVVASISGYP	0	0
Calpain	8	55	WLLAVVASISGYPQL	0	0
Calpain	8	56	LAVVASISGYPQLFD	0	0
Calpain	8	57	VVASISGYPQLFDQV	827.79	549.91
Calpain	8	58	ASISGYPQLFDQVVP	2132.02	8.29
Calpain	8	59	ISGYPQLFDQVVPKD	0	0
Calpain	8	60	GYPQLFDQVVPKDQE	0	0
Calpain	8	61	PQLFDQVVPKDQELK	0	174.85
Calpain	8	62	LFDQVVPKDQELKGP	0	0
Calpain	8	63	DQVVPKDQELKGPEY	2300.47	103.03
Calpain	8	64	VVPKDQELKGPEYVG	0	0
Calpain	8	65	PKDQELKGPEYVGVV	0	0
Calpain	8	66	DQELKGPEYVGVVRF	584.07	768.69
Calpain	8	67	ELKGPEYVGVVRFRF	307.37	3831.18
Calpain	10	2	KGPEYVGVVRFRFWR	0	0
Calpain	10	3	PEYVGVVRFRFWRFG	1554.15	0
Calpain	10	4	YVGVVRFRFWRFGHW	0	0
Calpain	10	5	GVVRFRFWRFGHWVE	0	0
Calpain	10	6	VRFRFWRFGHWVEVL	0	0
Calpain	10	7	FRFWRFGHWVEVLID	0	0
Calpain	10	8	FWRFGHWVEVLIDDR	2628.38	738.1
Calpain	10	9	RFGHWVEVLIDDRLP	1695.34	1634.27
Calpain	10	10	GHWVEVLIDDRLPVR	1340.49	2753.74
Calpain	10	11	WVEVLIDDRLPVRQG	1217.04	828.62
Calpain	10	12	EVLIDDRLPVRQGRN	0	1383.33
Calpain	10	13	LIDDRLPVRQGRNTL	0	0
Calpain	10	14	DDRLPVRQGRNTLVF	0	0
Calpain	10	15	RLPVRQGRNTLVFMH	0	0
Calpain	10	16	PVRQGRNTLVFMHSN	0	0
Calpain	10	17	RQGRNTLVFMHSNDP	0	0
Calpain	10	18	GRNTLVFMHSNDPTE	35647.7	0		35647.7	0
Calpain	10	19	NTLVFMHSNDPTEFW	12291.7	5045.75		12291.7	5045.75
Calpain	10	20	LVFMHSNDPTEFWSA	2109.57	575.43		2109.57	575.43
Calpain	10	21	FMHSNDPTEFWSALL	4843.7	2026.52		4843.7	2026.52
Calpain	10	22	HSNDPTEFWSALLEK	0	0		54892.7	7647.7	GRNTLVFMHSNDPTE
Calpain	10	23	NDPTEFWSALLEKAY	3292.06	1538.39
Calpain	10	24	PTEFWSALLEKAYAK	0	0
Calpain	10	25	EFWSALLEKAYAKLN	0	765.51
Calpain	10	26	WSALLEKAYAKLNGC	0	0
Calpain	10	27	ALLEKAYAKLNGCYA	0	0
Calpain	10	28	LEKAYAKLNGCYAHL	0	0
Calpain	10	29	KAYAKLNGCYAHLSG	0	0
Calpain	10	30	YAKLNGCYAHLSGGS	0	0
Calpain	10	31	KLNGCYAHLSGGSQS	0	0
Calpain	10	32	NGCYAHLSGGSQSEA	0	0
Calpain	10	33	CYAHLSGGSQSEAME	511.31	285.5
Calpain	10	34	AHLSGGSQSEAMEDL	2007.55	886.84
Calpain	10	35	LSGGSQSEAMEDLTG	0	0
Calpain	10	36	GGSQSEAMEDLTGGI	0	324.57
Calpain	10	37	SQSEAMEDLTGGICL	0	0
Calpain	10	38	SEAMEDLTGGICLSL	0	0
Calpain	10	39	AMEDLTGGICLSLEL	178.46	475.5
Calpain	10	40	EDLTGGICLSLELNQ	1285.33	2285.75
Calpain	10	41	LTGGICLSLELNQKE	0	0
Calpain	10	42	GGICLSLELNQKERP	0	1130
Calpain	10	43	ICLSLELNQKERPSD	0	445.25
Calpain	10	44	LSLELNQKERPSDLI	952.02	1213.98
Calpain	10	45	LELNQKERPSDLIDQ	5710.07	4025.48
Calpain	10	46	LNQKERPSDLIDQLK	0	0
Calpain	10	47	QKERPSDLIDQLKIY	0	240.43
Calpain	10	48	ERPSDLIDQLKIYAQ	0	96.13
Calpain	10	49	PSDLIDQLKIYAQRC	2301.86	0
Calpain	10	50	DLIDQLKIYAQRCCL	0	420.81
Calpain	10	51	IDQLKIYAQRCCLMG	0	0
Calpain	10	52	QLKIYAQRCCLMGCS	0	0
Calpain	10	53	KIYAQRCCLMGCSID	0	0
Calpain	10	54	YAQRCCLMGCSIDSS	0	0
Calpain	10	55	QRCCLMGCSIDSSVM	0	0
Calpain	10	56	CCLMGCSIDSSVMEQ	0	0
Calpain	10	57	LMGCSIDSSVMEQKM	0	0
Calpain	10	58	GCSIDSSVMEQKMDN	0	0
Calpain	10	59	SIDSSVMEQKMDNGL	0	0
Calpain	10	60	DSSVMEQKMDNGLIG	0	0
Calpain	10	61	SVMEQKMDNGLIGSH	0	0
Calpain	10	62	MEQKMDNGLIGSHAY	0	0
Calpain	10	63	QKMDNGLIGSHAYSL	0	0
Calpain	10	64	MDNGLIGSHAYSLTG	0	0
Calpain	10	65	NGLIGSHAYSLTGVY	0	0
Calpain	10	66	LIGSHAYSLTGVYPV	0	0
Calpain	10	67	GSHAYSLTGVYPVNY	0	0
Calpain	12	2	HAYSLTGVYPVNYRG	0	0
Calpain	12	3	YSLTGVYPVNYRGRT	0	0
Calpain	12	4	LTGVYPVNYRGRTQW	0	0
Calpain	12	5	GVYPVNYRGRTQWLM	0	0
Calpain	12	6	YPVNYRGRTQWLMRL	0	0
Calpain	12	7	VNYRGRTQWLMRLRN	0	0
Calpain	12	8	YRGRTQWLMRLRNPW	0	2737.2
Calpain	12	9	GRTQWLMRLRNPWGD	0	579.22
Calpain	12	10	TQWLMRLRNPWGDSH	0	1160.53
Calpain	12	11	WLMRLRNPWGDSHEW	12808.5	8859.81
Calpain	12	12	MRLRNPWGDSHEWKG	0	0
Calpain	12	13	LRNPWGDSHEWKGAW	3926.75	4105.63		3926.75	4105.63
Calpain	12	14	NPWGDSHEWKGAWCD	4248.44	1779.15		4248.44	1779.15
Calpain	12	15	WGDSHEWKGAWCDGS	4118.78	1564.5		4118.78	1564.5
Calpain	12	16	DSHEWKGAWCDGSPQ	2425.19	0		2425.19	0
Calpain	12	17	HEWKGAWCDGSPQWR	10049.8	6814.68		10049.8	6814.68
Calpain	12	18	WKGAWCDGSPQWREI	10235.1	4410.34		10235.1	4410.34
Calpain	12	19	GAWCDGSPQWREISE	4962.62	1691.53		4962.62	1691.53
Calpain	12	20	WCDGSPQWREISEQE	9212.88	4202		9212.88	4202
Calpain	12	21	DGSPQWREISEQEKK	0	0		49179.6	24567.8	HEWKGAWCDGSPQWR
Calpain	12	22	SPQWREISEQEKKNI	0	0
Calpain	12	23	QWREISEQEKKNINL	0	0
Calpain	12	24	REISEQEKKNINLSF	349.32	1527.01
Calpain	12	25	ISEQEKKNINLSFTA	0	0
Calpain	12	26	EQEKKNINLSFTADG	0	706.3
Calpain	12	27	EKKNINLSFTADGEF	3603.86	2263.07
Calpain	12	28	KNINLSFTADGEFWM	8618.97	6769.98		8618.97	6769.98
Calpain	12	29	INLSFTADGEFWMSY	9154.49	5951.88		9154.49	5951.88
Calpain	12	30	LSFTADGEFWMSYED	6326.2	3307.88		6326.2	3307.88
Calpain	12	31	FTADGEFWMSYEDFV	9129.35	6130.97		9129.35	6130.97
Calpain	12	32	ADGEFWMSYEDFVTC	4901.87	1472.49		4901.87	1472.49
Calpain	12	33	GEFWMSYEDFVTCFS	4935.51	2376.2		4935.51	2376.2
Calpain	12	34	FWMSYEDFVTCFSRV	5868.25	3480.37		5868.25	3480.37
Calpain	12	35	MSYEDFVTCFSRVEV	2529.54	1578.98		2529.54	1578.98
Calpain	12	36	YEDFVTCFSRVEVCH	11694.8	1313.03		11694.8	1313.03
Calpain	12	37	DFVTCFSRVEVCHLG	314.18	375.03		63159	32381.8	FTADGEFWMSYEDFV
Calpain	12	38	VTCFSRVEVCHLGLE	865.58	1494.64
Calpain	12	39	CFSRVEVCHLGLESL	2714.49	1219.44
Calpain	12	40	SRVEVCHLGLESLEY	6882.49	3236.28		6882.49	3236.28
Calpain	12	41	VEVCHLGLESLEYNQ	2874.04	2875.99		2874.04	2875.99
Calpain	12	42	VCHLGLESLEYNQNF	7574.31	8177.24		7574.31	8177.24
Calpain	12	43	HLGLESLEYNQNFHG	5329.21	4145.94		5329.21	4145.94
Calpain	12	44	GLESLEYNQNFHGKR	0	2718.54		22660	18435.5	VCHLGLESLEYNQNF
Calpain	12	45	ESLEYNQNFHGKRRL	0	4562.86
Calpain	12	46	LEYNQNFHGKRRLDE	1169.53	1327.81
Calpain	12	47	YNQNFHGKRRLDEAI	2061.9	685.9
Calpain	12	48	QNFHGKRRLDEAIFS	1221.04	1689.86
Calpain	12	49	FHGKRRLDEAIFSGQ	196.79	1250.42
Calpain	12	50	GKRRLDEAIFSGQWQ	1325.79	2652.73
Calpain	12	51	RRLDEAIFSGQWQRN	0	1784.78
Calpain	12	52	LDEAIFSGQWQRNVN	0	0
Calpain	12	53	EAIFSGQWQRNVNAG	0	1771.17
Calpain	12	54	IFSGQWQRNVNAGGC	0	0
Calpain	12	55	SGQWQRNVNAGGCIN	0	0
Calpain	12	56	QWQRNVNAGGCINNR	0	4472.83
Calpain	12	57	QRNVNAGGCINNRTT	0	0
Calpain	12	58	NVNAGGCINNRTTYW	0	0
Calpain	12	59	NAGGCINNRTTYWTN	0	0
Calpain	12	60	GGCINNRTTYWTNPQ	0	0
Calpain	12	61	CINNRTTYWTNPQFR	0	14570
Calpain	12	62	NNRTTYWTNPQFRIT	0	0
Calpain	12	63	RTTYWTNPQFRITVE	0	0
Calpain	12	64	TYWTNPQFRITVEDP	0	0
Calpain	12	65	WTNPQFRITVEDPDP	3305.77	1262.87		3305.77	1262.87
Calpain	12	66	NPQFRITVEDPDPDD	6509.9	2499.7		6509.9	2499.7
Calpain	12	67	QFRITVEDPDPDDDD	7021.92	3607.93		7021.92	3607.93
Calpain	14	2	RITVEDPDPDDDDNK	0	865.33		16837.6	7370.5	QFRITVEDPDPDDDD
Calpain	14	3	TVEDPDPDDDDNKCS	0	0
Calpain	14	4	EDPDPDDDDNKCSVL	0	915.88
Calpain	14	5	PDPDDDDNKCSVLIG	13191.4	0		13191.4	0
Calpain	14	6	PDDDDNKCSVLIGLM	12810	1312.49		12810	1312.49
Calpain	14	7	DDDNKCSVLIGLMQT	0	0		26001.4	1312.49	PDDDDNKCSVLIGLM
Calpain	14	8	DNKCSVLIGLMQTDI	0	0
Calpain	14	9	KCSVLIGLMQTDIRK	0	615.38
Calpain	14	10	SVLIGLMQTDIRKKV	0	0
Calpain	14	11	LIGLMQTDIRKKVGA	0	0
Calpain	14	12	GLMQTDIRKKVGADF	0	0
Calpain	14	13	MQTDIRKKVGADFQP	0	0
Calpain	14	14	TDIRKKVGADFQPIG	0	0
Calpain	14	15	IRKKVGADFQPIGFM	0	2025.76
Calpain	14	16	KKVGADFQPIGFMVY	0	1259.41
Calpain	14	17	VGADFQPIGFMVYNA	358.59	91.13
Calpain	14	18	ADFQPIGFMVYNAPD	4961.25	0		4961.25	0
Calpain	14	19	FQPIGFMVYNAPDDL	5386.59	1077.69		5386.59	1077.69
Calpain	14	20	PIGFMVYNAPDDLNT	1453.54	0		10347.8	1077.69	FQPIGFMVYNAPDDL
Calpain	14	21	GFMVYNAPDDLNTLL	2368.45	790.01
Calpain	14	22	MVYNAPDDLNTLLSR	0	0
Calpain	14	23	YNAPDDLNTLLSRAQ	1472.29	0
Calpain	14	24	APDDLNTLLSRAQLL	122.98	0
Calpain	14	25	DDLNTLLSRAQLLTR	0	0
Calpain	14	26	LNTLLSRAQLLTRSP	0	0
Calpain	14	27	TLLSRAQLLTRSPIA	0	0
Calpain	14	28	LSRAQLLTRSPIAKS	0	0
Calpain	14	29	RAQLLTRSPIAKSQF	0	0
Calpain	14	30	QLLTRSPIAKSQFIN	0	0
Calpain	14	31	LTRSPIAKSQFINTR	0	0
Calpain	14	32	RSPIAKSQFINTREV	0	0
Calpain	14	33	PIAKSQFINTREVTA	0	0
Calpain	14	34	AKSQFINTREVTAQF	0	0
Calpain	14	35	SQFINTREVTAQFRV	152.01	0
Calpain	14	36	FINTREVTAQFRVPP	2400.76	303.56
Calpain	14	37	NTREVTAQFRVPPGS	0	0
Calpain	14	38	REVTAQFRVPPGSYV	515.17	1289.4
Calpain	14	39	VTAQFRVPPGSYVVI	0	0
Calpain	14	40	AQFRVPPGSYVVIPS	0	0
Calpain	14	41	FRVPPGSYVVIPSTF	0	0
Calpain	14	42	VPPGSYVVIPSTFDP	1676.2	425.38
Calpain	14	43	PGSYVVIPSTFDPNI	8760.1	724.21		8760.1	724.21
Calpain	14	44	SYVVIPSTFDPNIEV	2418.92	1447.4		2418.92	1447.4
Calpain	14	45	VVIPSTFDPNIEVNF	5931.21	4519.42		5931.21	4519.42
Calpain	14	46	IPSTFDPNIEVNFIL	1745.01	1902.9		1745.01	1902.9
Calpain	14	47	STFDPNIEVNFILRV	2823.85	767.78		2823.85	767.78
Calpain	14	48	FDPNIEVNFILRVFS	4133.8	237.78		4133.8	237.78
Calpain	14	49	PNIEVNFILRVFSQT	0	0		25812.9	9599.49	VVIPSTFDPNIEVNF
Calpain	14	50	IEVNFILRVFSQTSI	0	0
Calpain	14	51	VNFILRVFSQTSITE	0	0
Calpain	14	52	FILRVFSQTSITEQE	0	0
Calpain	14	53	LRVFSQTSITEQELD	0	0
Calpain	14	54	VFSQTSITEQELDED	1252.49	1005.52
Calpain	14	55	SQTSITEQELDEDNT	0	534.38
Calpain	14	56	TSITEQELDEDNTNQ	0	492.46
Calpain	14	57	ITEQELDEDNTNQGL	0	149.07
Calpain	14	58	EQELDEDNTNQGLPD	0	2177.99
Calpain	14	59	ELDEDNTNQGLPDDV	0	1750.85
Calpain	14	60	DEDNTNQGLPDDVIE	0	957.91
Calpain	14	61	DNTNQGLPDDVIEAL	0	0
Calpain	14	62	TNQGLPDDVIEALKL	0	0
Calpain	14	63	QGLPDDVIEALKLED	0	0
Calpain	14	64	LPDDVIEALKLEDTL	0	0
Calpain	14	65	DDVIEALKLEDTLLD	0	0
Calpain	14	66	VIEALKLEDTLLDED	0	0
Calpain	14	67	EALKLEDTLLDEDQE	0	447.06
Calpain	16	2	LKLEDTLLDEDQEIE	0	0
Calpain	16	3	LEDTLLDEDQEIEQK	0	0
Calpain	16	4	DTLLDEDQEIEQKFL	0	426.2
Calpain	16	5	LLDEDQEIEQKFLAI	0	1869.75
Calpain	16	6	DEDQEIEQKFLAIRD	0	666.19
Calpain	16	7	DQEIEQKFLAIRDPK	0	0
Calpain	16	8	EIEQKFLAIRDPKTN	0	0
Calpain	16	9	EQKFLAIRDPKTNAI	0	0
Calpain	16	10	KFLAIRDPKTNAINA	0	0
Calpain	16	11	LAIRDPKTNAINAVK	0	0
Calpain	16	12	IRDPKTNAINAVKLG	0	0
Calpain	16	13	DPKTNAINAVKLGEL	0	0
Calpain	16	14	KTNAINAVKLGELLN	0	0
Calpain	16	15	NAINAVKLGELLNNS	0	0
Calpain	16	16	INAVKLGELLNNSTL	0	0
Calpain	16	17	AVKLGELLNNSTLQD	0	0
Calpain	16	18	KLGELLNNSTLQDIP	0	0
Calpain	16	19	GELLNNSTLQDIPNF	4456.25	2463.67
Calpain	16	20	LLNNSTLQDIPNFQG	0	0
Calpain	16	21	NNSTLQDIPNFQGFN	1970.59	1289.93
Calpain	16	22	STLQDIPNFQGFNKE	0	0
Calpain	16	23	LQDIPNFQGFNKELC	0	0
Calpain	16	24	DIPNFQGFNKELCRS	0	0
Calpain	16	25	PNFQGFNKELCRSMV	0	0
Calpain	16	26	FQGFNKELCRSMVAS	0	0
Calpain	16	27	GFNKELCRSMVASVD	0	0
Calpain	16	28	NKELCRSMVASVDNN	0	0
Calpain	16	29	ELCRSMVASVDNNLT	0	0
Calpain	16	30	CRSMVASVDNNLTGH	0	0
Calpain	16	31	SMVASVDNNLTGHVE	0	0
Calpain	16	32	VASVDNNLTGHVELN	1105.61	300.94
Calpain	16	33	SVDNNLTGHVELNEF	3077.12	1440.31
Calpain	16	34	DNNLTGHVELNEFMD	5864.97	1717.44		5864.97	1717.44
Calpain	16	35	NLTGHVELNEFMDLW	12418.4	5673.21		12418.4	5673.21
Calpain	16	36	TGHVELNEFMDLWIQ	5764.29	3708.58		5764.29	3708.58
Calpain	16	37	HVELNEFMDLWIQAK	0	889.47		24047.7	11099.2	NLTGHVELNEFMDLW
Calpain	16	38	ELNEFMDLWIQAKGW	4584.41	3483.41
Calpain	16	39	NEFMDLWIQAKGWKH	476.39	314.7
Calpain	16	40	FMDLWIQAKGWKHIF	729.33	296.74
Calpain	16	41	DLWIQAKGWKHIFIK	0	8355.52
Calpain	16	42	WIQAKGWKHIFIKHD	0	0
Calpain	16	43	QAKGWKHIFIKHDVD	0	0
Calpain	16	44	KGWKHIFIKHDVDQS	0	0
Calpain	16	45	WKHIFIKHDVDQSGY	2361.12	2901.64
Calpain	16	46	HIFIKHDVDQSGYFS	2251.66	1544.32
Calpain	16	47	FIKHDVDQSGYFSAY	2359.08	2821.06
Calpain	16	48	KHDVDQSGYFSAYEF	4018.82	6191.34		4018.82	6191.34
Calpain	16	49	DVDQSGYFSAYEFRE	7667.99	8160.51		7667.99	8160.51
Calpain	16	50	DQSGYFSAYEFREAL	2763.53	5231.65		2763.53	5231.65
Calpain	16	51	SGYFSAYEFREALND	1319.24	337.17		1319.24	337.17
Calpain	16	52	YFSAYEFREALNDAG	2918.62	1230.5		2918.62	1230.5
Calpain	16	53	SAYEFREALNDAGYH	6277.89	6160.88		6277.89	6160.88
Calpain	16	54	YEFREALNDAGYHVS	7347.8	3823.45		7347.8	3823.45
Calpain	16	55	FREALNDAGYHVSNR	0	3514.29		32313.9	31135.5	DVDQSGYFSAYEFRE
Calpain	16	56	EALNDAGYHVSNRLI	0	913.65
Calpain	16	57	LNDAGYHVSNRLINA	0	0
Calpain	16	58	DAGYHVSNRLINAII	0	0
Calpain	16	59	GYHVSNRLINAIINR	0	1389.16
Calpain	16	60	HVSNRLINAIINRYQ	0	0
Calpain	16	61	SNRLINAIINRYQDP	0	0
Calpain	16	62	RLINAIINRYQDPGT	0	0
Calpain	16	63	INAIINRYQDPGTDK	0	0
Calpain	16	64	AIINRYQDPGTDKIS	0	0
Calpain	16	65	INRYQDPGTDKISFE	0	0
Calpain	16	66	RYQDPGTDKISFEDF	2519.98	336.49
Calpain	16	67	QDPGTDKISFEDFML	878.34	721.06
Calpain	18	2	PGTDKISFEDFMLCM	0	0
Calpain	18	3	TDKISFEDFMLCMVR	0	0
Calpain	18	4	KISFEDFMLCMVRLK	0	0
Calpain	18	5	SFEDFMLCMVRLKTA	0	0
Calpain	18	6	EDFMLCMVRLKTAFE	0	0
Calpain	18	7	FMLCMVRLKTAFETI	0	0
Calpain	18	8	LCMVRLKTAFETIEA	0	0
Calpain	18	9	MVRLKTAFETIEAHP	0	0
Calpain	18	10	RLKTAFETIEAHPKN	0	0
Calpain	18	11	KTAFETIEAHPKNIE	0	0
Calpain	18	12	AFETIEAHPKNIEGT	0	0
Calpain	18	13	ETIEAHPKNIEGTSL	0	0
Calpain	18	14	IEAHPKNIEGTSLFS	0	0
Calpain	18	15	AHPKNIEGTSLFSAE	0	0
Calpain	18	16	PKNIEGTSLFSAEDY	4506.12	1309.6		4506.12	1309.6
Calpain	18	17	NIEGTSLFSAEDYLR	4460.85	3197.87		4460.85	3197.87
Calpain	18	18	EGTSLFSAEDYLRFS	2698.63	2815.79		8966.97	4507.47	NIEGTSLFSAEDYLR
Calpain	18	19	TSLFSAEDYLRFSVY	1991.56	1628.39
Calpain	18	20	SLFSAEDYLRFSVYI	2434.76	3407.26
			Summ Calpain	520470	416009
Annexin 1	18	21	MISHQTGPSITFPDR	0	0
Annexin 1	18	22	SHQTGPSITFPDRIS	0	0
Annexin 1	18	23	QTGPSITFPDRISAE	0	0
Annexin 1	18	24	GPSITFPDRISAEND	2949.95	691.21
Annexin 1	18	25	SITFPDRISAENDAE	2177.84	660.16
Annexin 1	18	26	TFPDRISAENDAEQL	3768.41	1240.01
Annexin 1	18	27	PDRISAENDAEQLHN	17328.4	591.46
Annexin 1	18	28	RISAENDAEQLHNAC	126.83	0
Annexin 1	18	29	SAENDAEQLHNACKG	0	0
Annexin 1	18	30	ENDAEQLHNACKGLS	0	515.74
Annexin 1	18	31	DAEQLHNACKGLSTD	0	0
Annexin 1	18	32	EQLHNACKGLSTDEE	0	360.1
Annexin 1	18	33	LHNACKGLSTDEETI	0	0
Annexin 1	18	34	NACKGLSTDEETITK	0	0
Annexin 1	18	35	CKGLSTDEETITKIL	0	0
Annexin 1	18	36	GLSTDEETITKILGH	0	0
Annexin 1	18	37	STDEETITKILGHRN	0	0
Annexin 1	18	38	DEETITKILGHRNLQ	0	0
Annexin 1	18	39	ETITKILGHRNLQQR	0	4113.51
Annexin 1	18	40	ITKILGHRNLQQRYQ	0	0
Annexin 1	18	41	KILGHRNLQQRYQIR	0	3019.71
Annexin 1	18	42	LGHRNLQQRYQIRET	0	111.69
Annexin 1	18	43	HRNLQQRYQIRETFH	2688.57	2907.65
Annexin 1	18	44	NLQQRYQIRETFHRR	0	11771.7		0	11771.7
Annexin 1	18	45	QQRYQIRETFHRRYK	0	12254		0	12254
Annexin 1	18	46	RYQIRETFHRRYKKD	0	5760.22		0	5760.22
Annexin 1	18	47	QIRETFHRRYKKDLV	0	244.33		0	29786	QQRYQIRETFHRRYK
Annexin 1	18	48	RETFHRRYKKDLVHV	0	473.75
Annexin 1	18	49	TFHRRYKKDLVHVLC	0	0
Annexin 1	18	50	HRRYKKDLVHVLCSS	0	0
Annexin 1	18	51	RYKKDLVHVLCSSTK	0	1205.79
Annexin 1	18	52	KKDLVHVLCSSTKGD	0	590.37
Annexin 1	18	53	DLVHVLCSSTKGDYE	0	9936.89
Annexin 1	18	54	VHVLCSSTKGDYESL	3414.51	2334.67
Annexin 1	18	55	VLCSSTKGDYESLIK	0	275.4
Annexin 1	18	56	CSSTKGDYESLIKTL	0	0
Annexin 1	18	57	STKGDYESLIKTLFR	0	5772.16
Annexin 1	18	58	KGDYESLIKTLFRGS	0	0
Annexin 1	18	59	DYESLIKTLFRGSIQ	0	0
Annexin 1	18	60	ESLIKTLFRGSIQIL	0	2318.92
Annexin 1	18	61	LIKTLFRGSIQILAH	0	0
Annexin 1	18	62	KTLFRGSIQILAHDL	0	0
Annexin 1	18	63	LFRGSIQILAHDLYK	0	0
Annexin 1	18	64	RGSIQILAHDLYKGL	0	0
Annexin 1	18	65	SIQILAHDLYKGLKK	0	9908.07
Annexin 1	18	66	QILAHDLYKGLKKPD	0	0
Annexin 1	18	67	LAHDLYKGLKKPDIV	0	0
Annexin 1	20	2	HDLYKGLKKPDIVNE	0	0
Annexin 1	20	3	LYKGLKKPDIVNEII	0	0
Annexin 1	20	4	KGLKKPDIVNEIICC	0	0
Annexin 1	20	5	LKKPDIVNEIICCCN	0	0
Annexin 1	20	6	KPDIVNEIICCCNNH	0	0
Annexin 1	20	7	DIVNEIICCCNNHEI	0	0
Annexin 1	20	8	VNEIICCCNNHEIMM	0	546.73
Annexin 1	20	9	EIICCCNNHEIMMLK	0	0
Annexin 1	20	10	ICCCNNHEIMMLKKA	0	0
Annexin 1	20	11	CCNNHEIMMLKKAYQ	0	0
Annexin 1	20	12	NNHEIMMLKKAYQEV	0	0
Annexin 1	20	13	HEIMMLKKAYQEVLQ	0	0
Annexin 1	20	14	IMMLKKAYQEVLQEE	0	1242.33
Annexin 1	20	15	MLKKAYQEVLQEEEP	1844.62	2754.05
Annexin 1	20	16	KKAYQEVLQEEEPKK	0	3983.91
Annexin 1	20	17	AYQEVLQEEEPKKAS	0	0
Annexin 1	20	18	QEVLQEEEPKKASQR	0	46.21
Annexin 1	20	19	VLQEEEPKKASQRTL	0	0
Annexin 1	20	20	QEEEPKKASQRTLES	0	0
Annexin 1	20	21	EEPKKASQRTLESDI	706.08	1125.24
Annexin 1	20	22	PKKASQRTLESDIIK	0	0
Annexin 1	20	23	KASQRTLESDIIKET	0	0
Annexin 1	20	24	SQRTLESDIIKETKP	0	0
Annexin 1	20	25	RTLESDIIKETKPPY	0	586.02
Annexin 1	20	26	LESDIIKETKPPYEQ	3698.93	9284.44		3698.93	9284.44
Annexin 1	20	27	SDIIKETKPPYEQLL	0	7306.42		0	7306.42
Annexin 1	20	28	IIKETKPPYEQLLVA	0	0		3698.93	16590.9	LESDIIKETKPPYEQ
Annexin 1	20	29	KETKPPYEQLLVALL	0	1880.51
Annexin 1	20	30	TKPPYEQLLVALLQA	0	140.79
Annexin 1	20	31	PPYEQLLVALLQARR	274.04	2656.8
Annexin 1	20	32	YEQLLVALLQARRDE	8729.77	6315.09		8729.77	6315.09
Annexin 1	20	33	QLLVALLQARRDEDP	3423.96	1790.53		3423.96	1790.53
Annexin 1	20	34	LVALLQARRDEDPPE	6591.51	1845.63		6591.51	1845.63
Annexin 1	20	35	ALLQARRDEDPPELV	6463.68	1527.92		6463.68	1527.92
Annexin 1	20	36	LQARRDEDPPELVEE	4379.85	1948.82		25208.9	11479.2	YEQLLVALLQARRDE
Annexin 1	20	37	ARRDEDPPELVEEAI	3478.64	3494.08		4379.85	1948.82
Annexin 1	20	38	RDEDPPELVEEAIRT	4747.72	3494.33		3478.64	3494.08
Annexin 1	20	39	EDPPELVEEAIRTRS	4848.52	4094.56		4747.72	3494.33
Annexin 1	20	40	PPELVEEAIRTRSTS	1198.53	1442		4848.52	4094.56
Annexin 1	20	41	ELVEEAIRTRSTSRL	0	2866.9		17454.7	13031.8	RDEDPPELVEEAIRT
Annexin 1	20	42	VEEAIRTRSTSRLVS	3042.52	1725.16
Annexin 1	20	43	EAIRTRSTSRLVSRS	0	905.91
Annexin 1	20	44	IRTRSTSRLVSRSQV	1377.72	0
Annexin 1	20	45	TRSTSRLVSRSQVDK	0	0
Annexin 1	20	46	STSRLVSRSQVDKDV	0	0
Annexin 1	20	47	SRLVSRSQVDKDVED	609.08	0
Annexin 1	20	48	LVSRSQVDKDVEDLY	2846.4	1520.74
Annexin 1	20	49	SRSQVDKDVEDLYYA	1143.85	429.41
Annexin 1	20	50	SQVDKDVEDLYYAGE	787.56	8836.39
Annexin 1	20	51	VDKDVEDLYYAGEKR	0	2190.12
Annexin 1	20	52	KDVEDLYYAGEKRAG	0	2179.05
Annexin 1	20	53	VEDLYYAGEKRAGKG	0	0
Annexin 1	20	54	DLYYAGEKRAGKGDS	0	0
Annexin 1	20	55	YYAGEKRAGKGDSDT	0	0
Annexin 1	20	56	AGEKRAGKGDSDTFI	0	0
Annexin 1	20	57	EKRAGKGDSDTFIKI	0	1363.66
Annexin 1	20	58	RAGKGDSDTFIKILT	0	0
Annexin 1	20	59	GKGDSDTFIKILTKR	0	47.69
Annexin 1	20	60	GDSDTFIKILTKRSK	0	2076.42
Annexin 1	20	61	SDTFIKILTKRSKYH	0	925.18
Annexin 1	20	62	TFIKILTKRSKYHVK	0	12593.8
Annexin 1	20	63	IKILTKRSKYHVKEI	0	1420.7
Annexin 1	20	64	ILTKRSKYHVKEIWD	0	0
Annexin 1	20	65	TKRSKYHVKEIWDLY	0	341.77
Annexin 1	20	66	RSKYHVKEIWDLYLA	0	0
Annexin 1	20	67	KYHVKEIWDLYLAKY	0	492.26
Annexin 1	22	2	HVKEIWDLYLAKYHN	0	0
Annexin 1	22	3	KEIWDLYLAKYHNTI	0	0
Annexin 1	22	4	IWDLYLAKYHNTIVE	0	0
Annexin 1	22	5	DLYLAKYHNTIVEVI	0	0
Annexin 1	22	6	YLAKYHNTIVEVISK	0	0
Annexin 1	22	7	AKYHNTIVEVISKKF	0	1618.51
Annexin 1	22	8	YHNTIVEVISKKFSE	0	0
Annexin 1	22	9	NTIVEVISKKFSEPF	0	0
Annexin 1	22	10	IVEVISKKFSEPFRS	0	0
Annexin 1	22	11	EVISKKFSEPFRSGL	0	833.69
Annexin 1	22	12	ISKKFSEPFRSGLNT	0	0
Annexin 1	22	13	KKFSEPFRSGLNTMI	0	0
Annexin 1	22	14	FSEPFRSGLNTMIMA	0	0
Annexin 1	22	15	EPFRSGLNTMIMALM	0	5866.89
Annexin 1	22	16	FRSGLNTMIMALMDL	1954.66	1062.56
Annexin 1	22	17	SGLNTMIMALMDLRL	2362.53	1505.58
Annexin 1	22	18	LNTMIMALMDLRLLL	858.78	2058.05
Annexin 1	22	19	TMIMALMDLRLLLVC	0	515.08
Annexin 1	22	20	IMALMDLRLLLVCQL	0	563.85
Annexin 1	22	21	ALMDLRLLLVCQLYD	632.66	1015.93
Annexin 1	22	22	MDLRLLLVCQLYDSM	312.94	1601.79
Annexin 1	22	23	LRLLLVCQLYDSMYG	2522.82	3397.01
Annexin 1	22	24	LLLVCQLYDSMYGLG	1463.9	2183.62
Annexin 1	22	25	LVCQLYDSMYGLGTR	158.2	959.33
Annexin 1	22	26	CQLYDSMYGLGTRED	3195.28	1178.35
Annexin 1	22	27	LYDSMYGLGTREDTL	4110.51	1995.3
Annexin 1	22	28	DSMYGLGTREDTLIR	3753.08	3294.45
Annexin 1	22	29	MYGLGTREDTLIRIT	0	0
Annexin 1	22	30	GLGTREDTLIRITCL	611.71	1278.36
Annexin 1	22	31	GTREDTLIRITCLRC	282.82	0
Annexin 1	22	32	REDTLIRITCLRCEV	1767.45	0
Annexin 1	22	33	DTLIRITCLRCEVDM	222.6	0
Annexin 1	22	34	LIRITCLRCEVDMNT	0	0
Annexin 1	22	35	RITCLRCEVDMNTLK	0	0
Annexin 1	22	36	TCLRCEVDMNTLKSM	0	0
Annexin 1	22	37	LRCEVDMNTLKSMYR	0	1411.94
Annexin 1	22	38	CEVDMNTLKSMYREY	5541.61	4438.37
Annexin 1	22	39	VDMNTLKSMYREYFG	2422.26	2656.73
Annexin 1	22	40	MNTLKSMYREYFGKP	0	0
Annexin 1	22	41	TLKSMYREYFGKPLI	0	0
Annexin 1	22	42	KSMYREYFGKPLIEA	0	2282.53
Annexin 1	22	43	MYREYFGKPLIEAVR	102.63	3278.56
Annexin 1	22	44	REYFGKPLIEAVRED	3204.94	2815.7
Annexin 1	22	45	YFGKPLIEAVREDTS	1687.98	1444.3
Annexin 1	22	46	GKPLIEAVREDTSGD	191.48	0
Annexin 1	22	47	PLIEAVREDTSGDFR	8558.33	12442.7
Annexin 1	22	48	IEAVREDTSGDFRKL	0	61.77
Annexin 1	22	49	AVREDTSGDFRKLLL	0	794.63
Annexin 1	22	50	REDTSGDFRKLLLAL	0	106.26
Annexin 1	22	51	DTSGDFRKLLLALLG	0	0
Annexin 1	22	52	TSGDFRKLLLALLGE	0	3352.93
			Summ Annexin 1	138567	240494
Annexin 2	22	53	MANISGFGITRSLIH	0	0
Annexin 2	22	54	NISGFGITRSLIHSF	0	0
Annexin 2	22	55	SGFGITRSLIHSFDP	592.41	1149.03
Annexin 2	22	56	FGITRSLIHSFDPHG	3338.4	1330.62
Annexin 2	22	57	ITRSLIHSFDPHGKH	0	0
Annexin 2	22	58	RSLIHSFDPHGKHYR	0	9423.8
Annexin 2	22	59	LIHSFDPHGKHYRPT	0	0
Annexin 2	22	60	HSFDPHGKHYRPTIK	0	5340.81
Annexin 2	22	61	FDPHGKHYRPTIKPT	0	0
Annexin 2	22	62	PHGKHYRPTIKPTTG	0	0
Annexin 2	22	63	GKHYRPTIKPTTGFS	0	0
Annexin 2	22	64	HYRPTIKPTTGFSAS	0	0
Annexin 2	22	65	RPTIKPTTGFSASAD	0	0
Annexin 2	22	66	TIKPTTGFSASADAE	0	0
Annexin 2	22	67	KPTTGFSASADAERL	0	0
Annexin 2	24	2	TTGFSASADAERLHR	0	0
Annexin 2	24	3	GFSASADAERLHRSM	0	0
Annexin 2	24	4	SASADAERLHRSMKG	0	0
Annexin 2	24	5	SADAERLHRSMKGPG	0	0
Annexin 2	24	6	DAERLHRSMKGPGTN	0	0
Annexin 2	24	7	ERLHRSMKGPGTNEL	0	0
Annexin 2	24	8	LHRSMKGPGTNELAI	0	0
Annexin 2	24	9	RSMKGPGTNELAIIN	0	0
Annexin 2	24	10	MKGPGTNELAIINIL	0	0
Annexin 2	24	11	GPGTNELAIINILAR	0	0
Annexin 2	24	12	GTNELAIINILARRT	0	0
Annexin 2	24	13	NELAIINILARRTNY	0	17.31
Annexin 2	24	14	LAIINILARRTNYER	1090.5	2103.85
Annexin 2	24	15	IINILARRTNYERQE	1697.4	3068.54
Annexin 2	24	16	NILARRTNYERQEIC	1446.84	1726.31
Annexin 2	24	17	LARRTNYERQEICQS	0	1440.61
Annexin 2	24	18	RRTNYERQEICQSYK	0	877.59
Annexin 2	24	19	TNYERQEICQSYKSL	0	0
Annexin 2	24	20	YERQEICQSYKSLYK	0	3622.22
Annexin 2	24	21	RQEICQSYKSLYKQD	0	0
Annexin 2	24	22	EICQSYKSLYKQDLK	0	664.17
Annexin 2	24	23	CQSYKSLYKQDLKDD	0	0
Annexin 2	24	24	SYKSLYKQDLKDDLK	0	1780.84
Annexin 2	24	25	KSLYKQDLKDDLKSD	0	1236.33
Annexin 2	24	26	LYKQDLKDDLKSDTS	0	0
Annexin 2	24	27	KQDLKDDLKSDTSGD	598.16	0
Annexin 2	24	28	DLKDDLKSDTSGDFR	4791.75	6380.84
Annexin 2	24	29	KDDLKSDTSGDFRKV	0	4040
Annexin 2	24	30	DLKSDTSGDFRKVLC	0	0
Annexin 2	24	31	KSDTSGDFRKVLCQL	0	0
Annexin 2	24	32	DTSGDFRKVLCQLIV	0	0
Annexin 2	24	33	SGDFRKVLCQLIVDT	0	0
Annexin 2	24	34	DFRKVLCQLIVDTPY	1667.15	1914.74
Annexin 2	24	35	RKVLCQLIVDTPYML	0	1317.45
Annexin 2	24	36	VLCQLIVDTPYMLAK	0	0
Annexin 2	24	37	CQLIVDTPYMLAKSL	0	0
Annexin 2	24	38	LIVDTPYMLAKSLYY	0	1273.88
Annexin 2	24	39	VDTPYMLAKSLYYAM	0	3713.35
Annexin 2	24	40	TPYMLAKSLYYAMKG	0	0
Annexin 2	24	41	YMLAKSLYYAMKGLG	0	0
Annexin 2	24	42	LAKSLYYAMKGLGTN	0	0
Annexin 2	24	43	KSLYYAMKGLGTNDR	0	281.39
Annexin 2	24	44	LYYAMKGLGTNDRVL	0	0
Annexin 2	24	45	YAMKGLGTNDRVLIE	3428.11	3033.44
Annexin 2	24	46	MKGLGTNDRVLIEIF	1270.45	2166.57
Annexin 2	24	47	GLGTNDRVLIEIFTT	0	637.28
Annexin 2	24	48	GTNDRVLIEIFTTLW	0	1457.73
Annexin 2	24	49	NDRVLIEIFTTLWND	2706.59	1901.47
Annexin 2	24	50	RVLIEIFTTLWNDEM	2970.17	2800.02
Annexin 2	24	51	LIEIFTTLWNDEMKA	0	0
Annexin 2	24	52	EIFTTLWNDEMKAVA	0	754.96
Annexin 2	24	53	FTTLWNDEMKAVADA	133.93	421.98
Annexin 2	24	54	TLWNDEMKAVADAYK	0	754.97
Annexin 2	24	55	WNDEMKAVADAYKQV	2609.66	1409.28
Annexin 2	24	56	DEMKAVADAYKQVLK	0	0
Annexin 2	24	57	MKAVADAYKQVLKDK	0	1214.14
Annexin 2	24	58	AVADAYKQVLKDKGS	0	0
Annexin 2	24	59	ADAYKQVLKDKGSEE	0	0
Annexin 2	24	60	AYKQVLKDKGSEESE	0	21.82
Annexin 2	24	61	KQVLKDKGSEESERS	0	0
Annexin 2	24	62	VLKDKGSEESERSLV	0	0
Annexin 2	24	63	KDKGSEESERSLVTD	0	0
Annexin 2	24	64	KGSEESERSLVTDMK	0	0
Annexin 2	24	65	SEESERSLVTDMKKE	0	0
Annexin 2	24	66	ESERSLVTDMKKETC	0	2299.96
Annexin 2	24	67	ERSLVTDMKKETCGD	0	0
Annexin 2	26	2	SLVTDMKKETCGDYE	0	2864.05
Annexin 2	26	3	VTDMKKETCGDYEYA	0	0
Annexin 2	26	4	DMKKETCGDYEYALL	0	0
Annexin 2	26	5	KKETCGDYEYALLSL	0	0
Annexin 2	26	6	ETCGDYEYALLSLVQ	0	874.67
Annexin 2	26	7	CGDYEYALLSLVQAE	0	133.5
Annexin 2	26	8	DYEYALLSLVQAERD	103.78	2440.07
Annexin 2	26	9	EYALLSLVQAERDDI	1547.57	2199.04
Annexin 2	26	10	ALLSLVQAERDDIPI	167.98	113.81
Annexin 2	26	11	LSLVQAERDDIPILQ	46.41	0
Annexin 2	26	12	LVQAERDDIPILQLK	0	0
Annexin 2	26	13	QAERDDIPILQLKAI	0	0
Annexin 2	26	14	ERDDIPILQLKAIPD	188.61	2076.67
Annexin 2	26	15	DDIPILQLKAIPDKG	0	0
Annexin 2	26	16	IPILQLKAIPDKGVN	0	0
Annexin 2	26	17	ILQLKAIPDKGVNSI	0	0
Annexin 2	26	18	QLKAIPDKGVNSIIN	0	0
Annexin 2	26	19	KAIPDKGVNSIINHE	0	0
Annexin 2	26	20	IPDKGVNSIINHELA	438.01	764.28
Annexin 2	26	21	DKGVNSIINHELAEA	0	0
Annexin 2	26	22	GVNSIINHELAEADA	371.04	0
Annexin 2	26	23	NSIINHELAEADAKD	0	0
Annexin 2	26	24	IINHELAEADAKDLY	3430.01	1364.92
Annexin 2	26	25	NHELAEADAKDLYAS	1270.9	410.98
Annexin 2	26	26	ELAEADAKDLYASGA	0	1232.31
Annexin 2	26	27	AEADAKDLYASGAGR	0	26.71
Annexin 2	26	28	ADAKDLYASGAGRVG	0	0
Annexin 2	26	29	AKDLYASGAGRVGTS	0	0
Annexin 2	26	30	DLYASGAGRVGTSER	1963.15	1342.2
Annexin 2	26	31	YASGAGRVGTSERRI	0	0
Annexin 2	26	32	SGAGRVGTSERRITR	0	0
Annexin 2	26	33	AGRVGTSERRITRVI	3564.82	0
Annexin 2	26	34	RVGTSERRITRVICN	0	0
Annexin 2	26	35	GTSERRITRVICNRT	0	0
Annexin 2	26	36	SERRITRVICNRTPY	0	0
Annexin 2	26	37	RRITRVICNRTPYQL	0	0
Annexin 2	26	38	ITRVICNRTPYQLYL	0	0
Annexin 2	26	39	RVICNRTPYQLYLTS	0	0
Annexin 2	26	40	ICNRTPYQLYLTSEI	0	0
Annexin 2	26	41	NRTPYQLYLTSEIYF	764.32	2434.31
Annexin 2	26	42	TPYQLYLTSEIYFKM	0	1249.48
Annexin 2	26	43	YQLYLTSEIYFKMYG	0	1004.9
Annexin 2	26	44	LYLTSEIYFKMYGKT	0	0
Annexin 2	26	45	LTSEIYFKMYGKTLL	0	0
Annexin 2	26	46	SEIYFKMYGKTLLEH	0	0
Annexin 2	26	47	IYFKMYGKTLLEHIE	0	1496.2
Annexin 2	26	48	FKMYGKTLLEHIESE	0	0
Annexin 2	26	49	MYGKTLLEHIESETS	0	1339.68
Annexin 2	26	50	GKTLLEHIESETSGD	0	261.74
Annexin 2	26	51	TLLEHIESETSGDYR	3494.23	3400.93
Annexin 2	26	52	LEHIESETSGDYRKL	319.97	994.15
Annexin 2	26	53	HIESETSGDYRKLLV	0	1213.33
Annexin 2	26	54	ESETSGDYRKLLVAV	0	2706.64
Annexin 2	26	55	ETSGDYRKLLVAVLR	0	3538.46
Annexin 2	26	56	SGDYRKLLVAVLRYA	0	0
Annexin 2	26	57	DYRKLLVAVLRYAID	0	0
Annexin 2	26	58	RKLLVAVLRYAIDRP	0	0
Annexin 2	26	59	LLVAVLRYAIDRPSL	0	0
Annexin 2	26	60	VAVLRYAIDRPSLIA	0	0
Annexin 2	26	61	VLRYAIDRPSLIAEW	2188.4	1748.45
Annexin 2	26	62	RYAIDRPSLIAEWLH	701.36	2020.16
Annexin 2	26	63	AIDRPSLIAEWLHDS	0	0
Annexin 2	26	64	DRPSLIAEWLHDSMA	0	0
Annexin 2	26	65	PSLIAEWLHDSMAGL	2570.53	0
Annexin 2	26	66	LIAEWLHDSMAGLGT	0	0
Annexin 2	26	67	AEWLHDSMAGLGTKD	0	0
Annexin 2	28	2	WLHDSMAGLGTKDYA	0	0
Annexin 2	28	3	HDSMAGLGTKDYALM	0	0
Annexin 2	28	4	SMAGLGTKDYALMRL	0	0
Annexin 2	28	5	AGLGTKDYALMRLLI	0	0
Annexin 2	28	6	LGTKDYALMRLLITR	0	0
Annexin 2	28	7	TKDYALMRLLITRSE	0	0
Annexin 2	28	8	DYALMRLLITRSEID	0	0
Annexin 2	28	9	ALMRLLITRSEIDLQ	0	0
Annexin 2	28	10	MRLLITRSEIDLQDI	999.81	815.8
Annexin 2	28	11	LLITRSEIDLQDIMD	1509.77	330.13
Annexin 2	28	12	ITRSEIDLQDIMDAY	4439.17	2667.51		4439.17	2667.51
Annexin 2	28	13	RSEIDLQDIMDAYES	4260.28	3077.39		4260.28	3077.39
Annexin 2	28	14	EIDLQDIMDAYESIY	6203.54	7989.02		6203.54	7989.02
Annexin 2	28	15	DLQDIMDAYESIYGK	0	852.57		14903	13733.9	EIDLQDIMDAYESIY
Annexin 2	28	16	QDIMDAYESIYGKSL	148.28	0
Annexin 2	28	17	IMDAYESIYGKSLLN	0	0
Annexin 2	28	18	DAYESIYGKSLLNAV	2571.69	0
Annexin 2	28	19	YESIYGKSLLNAVKD	0	0
Annexin 2	28	20	SIYGKSLLNAVKDDT	0	0
Annexin 2	28	21	YGKSLLNAVKDDTSG	0	0
Annexin 2	28	22	KSLLNAVKDDTSGDY	455.62	1756.11
Annexin 2	28	23	LLNAVKDDTSGDYRR	2678.71	4471.17
Annexin 2	28	24	NAVKDDTSGDYRRTL	0	0
Annexin 2	28	25	VKDDTSGDYRRTLCV	0	180.46
Annexin 2	28	26	DDTSGDYRRTLCVLM	779.42	3083.19
Annexin 2	28	27	TSGDYRRTLCVLMGE	0	9553.93		0	9553.93
Annexin 2	28	28	GDYRRTLCVLMGEIY	3866.92	4127.61		3866.92	4127.61
Annexin 2	28	29	YRRTLCVLMGEIYNQ	0	1293.01		3866.92	13681.5	TSGDYRRTLCVLMGE
Annexin 2	28	30	RTLCVLMGEIYNQQQ	0	1396.01
			Summ Annexin 2	79385.8	152423
Sm200	28	31	DLHSNNVVDIKAHDY	3880.19	2643.4
Sm200	28	32	HSNNVVDIKAHDYKL	0	0
Sm200	28	33	NNVVDIKAHDYKLLT	0	0
Sm200	28	34	VVDIKAHDYKLLTKI	0	1324.57
Sm200	28	35	DIKAHDYKLLTKILA	0	0
Sm200	28	36	KAHDYKLLTKILAAR	0	892
Sm200	28	37	HDYKLLTKILAARQL	0	0
Sm200	28	38	YKLLTKILAARQLQD	0	0
Sm200	28	39	LLTKILAARQLQDLF	2931.8	4081.82
Sm200	28	40	TKILAARQLQDLFDN	4203.13	2980.15
Sm200	28	41	ILAARQLQDLFDNDK	595.41	456.14
Sm200	28	42	AARQLQDLFDNDKNT	1180.69	0
Sm200	28	43	RQLQDLFDNDKNTHG	2405.07	1888.13
Sm200	28	44	LQDLFDNDKNTHGLF	6774.56	7453.42		6774.56	7453.42
Sm200	28	45	DLFDNDKNTHGLFHA	1830.81	3391.33		1830.81	3391.33
Sm200	28	46	FDNDKNTHGLFHAEL	6942.82	3973.64		6942.82	3973.64
Sm200	28	47	NDKNTHGLFHAELNQ	1476.64	2048.95		15548.2	14818.4	LQDLFDNDKNTHGLF
Sm200	28	48	KNTHGLFHAELNQKV	0	1380.44
Sm200	28	49	THGLFHAELNQKVYL	125.19	1676.41
Sm200	28	50	GLFHAELNQKVYLIV	0	0
Sm200	28	51	FHAELNQKVYLIVDL	0	0
Sm200	28	52	AELNQKVYLIVDLGG	0	0
Sm200	28	53	LNQKVYLIVDLGGLY	0	2001.89
Sm200	28	54	QKVYLIVDLGGLYQV	0	0
Sm200	28	55	VYLIVDLGGLYQVSS	0	0
Sm200	28	56	LIVDLGGLYQVSSVE	0	0
Sm200	28	57	VDLGGLYQVSSVEIT	0	2411.75
Sm200	28	58	LGGLYQVSSVEITSD	0	0
Sm200	28	59	GLYQVSSVEITSDEP	1260.67	0
Sm200	28	60	YQVSSVEITSDEPEN	2126.42	2163.01
Sm200	28	61	VSSVEITSDEPENLK	0	0
Sm200	28	62	SVEITSDEPENLKQT	0	0
Sm200	28	63	EITSDEPENLKQTIS	0	134.23
Sm200	28	64	TSDEPENLKQTISIG	0	0
Sm200	28	65	DEPENLKQTISIGYG	0	0
Sm200	28	66	PENLKQTISIGYGFD	3125	0
Sm200	28	67	NLKQTISIGYGFDKN	0	0
Sm200	30	2	KQTISIGYGFDKNTT	0	0
Sm200	30	3	TISIGYGFDKNTTSL	0	0
Sm200	30	4	SIGYGFDKNTTSLFG	0	0
Sm200	30	5	GYGFDKNTTSLFGSL	0	0
Sm200	30	6	GFDKNTTSLFGSLYN	0	0
Sm200	30	7	DKNTTSLFGSLYNCT	0	0
Sm200	30	8	NTTSLFGSLYNCTYQ	0	0
Sm200	30	9	TSLFGSLYNCTYQQT	0	0
Sm200	30	10	LFGSLYNCTYQQTST	0	0
Sm200	30	11	GSLYNCTYQQTSTLC	0	0
Sm200	30	12	LYNCTYQQTSTLCIP	0	0
Sm200	30	13	NCTYQQTSTLCIPAC	0	0
Sm200	30	14	TYQQTSTLCIPACSQ	0	0
Sm200	30	15	QQTSTLCIPACSQYD	0	0
Sm200	30	16	TSTLCIPACSQYDNS	0	0
Sm200	30	17	TLCIPACSQYDNSRT	0	0
Sm200	30	18	CIPACSQYDNSRTGF	1340.96	603.39
Sm200	30	19	PACSQYDNSRTGFVG	3000.09	343.87
Sm200	30	20	CSQYDNSRTGFVGNS	0	0
Sm200	30	21	QYDNSRTGFVGNSLL	0	903.2
Sm200	30	22	DNSRTGFVGNSLLWS	0	936.43
Sm200	30	23	SRTGFVGNSLLWSFQ	0	481.1
Sm200	30	24	TGFVGNSLLWSFQSD	0	0
Sm200	30	25	FVGNSLLWSFQSDKE	0	327.32
Sm200	30	26	GNSLLWSFQSDKEGW	3607.16	1798
Sm200	30	27	SLLWSFQSDKEGWTR	564.51	2977.94
Sm200	30	28	LWSFQSDKEGWTRIY	3475.08	2032.97
Sm200	30	29	SFQSDKEGWTRIYDL	3440.87	1403.28
Sm200	30	30	QSDKEGWTRIYDLII	2119.24	1385.24
Sm200	30	31	DKEGWTRIYDLIIRG	0	1107.68
Sm200	30	32	EGWTRIYDLIIRGTP	0	1997.28
Sm200	30	33	WTRIYDLIIRGTPFD	2789.15	2268.48
Sm200	30	34	RIYDLIIRGTPFDEN	3805.49	4621.31
Sm200	30	35	YDLIIRGTPFDENRS	5037.41	2616.33
Sm200	30	36	LIIRGTPFDENRSMK	0	0
Sm200	30	37	IRGTPFDENRSMKNN	0	0
Sm200	30	38	GTPFDENRSMKNNLD	2383.01	879.9
Sm200	30	39	PFDENRSMKNNLDDI	7487.07	3226.87
Sm200	30	40	DENRSMKNNLDDITL	2211.74	742.49
Sm200	30	41	NRSMKNNLDDITLFK	0	0
Sm200	30	42	SMKNNLDDITLFKPY	0	493.48
Sm200	30	43	KNNLDDITLFKPYVD	0	927.03
Sm200	30	44	NLDDITLFKPYVDHL	1591.86	2534.31
Sm200	30	45	DDITLFKPYVDHLVP	601.33	1046.47
Sm200	30	46	ITLFKPYVDHLVPAE	0	0
Sm200	30	47	LFKPYVDHLVPAESM	0	725.32
Sm200	30	48	KPYVDHLVPAESMES	0	299.93
Sm200	30	49	YVDHLVPAESMESCN	442.37	1256.85
Sm200	30	50	DHLVPAESMESCNGL	0	268.04
Sm200	30	51	LVPAESMESCNGLLW	1711.14	2579.57
Sm200	30	52	PAESMESCNGLLWHL	2322.63	2038.97
Sm200	30	53	ESMESCNGLLWHLND	1837.3	3954.96
Sm200	30	54	MESCNGLLWHLNDES	0	0.33
Sm200	30	55	SCNGLLWHLNDESSV	0	371.43
Sm200	30	56	NGLLWHLNDESSVTE	0	0
Sm200	30	57	LLWHLNDESSVTESS	0	1011.75
Sm200	30	58	WHLNDESSVTESSAL	1720.27	449.99
Sm200	30	59	LNDESSVTESSALAA	0	0
Sm200	30	60	DESSVTESSALAATD	0	0
Sm200	30	61	SSVTESSALAATDDR	0	0
Sm200	30	62	VTESSALAATDDRNV	0	0
Sm200	30	63	ESSALAATDDRNVTI	0	1321.61
Sm200	30	64	SALAATDDRNVTIYF	0	0
Sm200	30	65	LAATDDRNVTIYFGK	0	0
Sm200	30	66	ATDDRNVTIYFGKTY	0	0
Sm200	30	67	DDRNVTIYFGKTYSV	0	0
Sm200	32	2	RNVTIYFGKTYSVTS	0	0
Sm200	32	3	VTIYFGKTYSVTSVH	0	0
Sm200	32	4	IYFGKTYSVTSVHFV	0	0
Sm200	32	5	FGKTYSVTSVHFVTS	0	0
Sm200	32	6	KTYSVTSVHFVTSKR	0	667.17
Sm200	32	7	YSVTSVHFVTSKRDD	0	0
Sm200	32	8	VTSVHFVTSKRDDMP	0	0
Sm200	32	9	SVHFVTSKRDDMPQE	0	0
Sm200	32	10	HFVTSKRDDMPQEYT	1137.51	0
Sm200	32	11	VTSKRDDMPQEYTLH	131.59	328.36
Sm200	32	12	SKRDDMPQEYTLHFN	0	257.4
Sm200	32	13	RDDMPQEYTLHFNGM	0	3148.86
Sm200	32	14	DMPQEYTLHFNGMES	0	652.14
Sm200	32	15	PQEYTLHFNGMESLT	0	698.56
Sm200	32	16	EYTLHFNGMESLTKI	0	0
Sm200	32	17	TLHFNGMESLTKIIN	0	0
Sm200	32	18	HFNGMESLTKIINLQ	0	0
Sm200	32	19	NGMESLTKIINLQND	0	0
Sm200	32	20	MESLTKIINLQNDCT	0	0
Sm200	32	21	SLTKIINLQNDCTLT	0	0
Sm200	32	22	TKIINLQNDCTLTAS	0	0
Sm200	32	23	IINLQNDCTLTASSD	0	0
Sm200	32	24	NLQNDCTLTASSDND	976.85	662.33
Sm200	32	25	QNDCTLTASSDNDGA	0	391
Sm200	32	26	DCTLTASSDNDGANF	2642.63	2060.49
Sm200	32	27	TLTASSDNDGANFKE	0	206.56
Sm200	32	28	TASSDNDGANFKEYN	2578.24	2049.41
Sm200	32	29	SSDNDGANFKEYNCP	1419.92	417.96
Sm200	32	30	DNDGANFKEYNCPTT	0	0
Sm200	32	31	DGANFKEYNCPTTDL	208.71	848.29
Sm200	32	32	ANFKEYNCPTTDLES	0	561.84
Sm200	32	33	FKEYNCPTTDLESYT	1192.94	2060.7
Sm200	32	34	EYNCPTTDLESYTFD	3679.91	4209.29		3679.91	4209.29
Sm200	32	35	NCPTTDLESYTFDYV	2976.03	2569.02		2976.03	2569.02
Sm200	32	36	PTTDLESYTFDYVTV	4496.13	1912.35		4496.13	1912.35
Sm200	32	37	TDLESYTFDYVTVNV	4029.19	1122.56		4029.19	1122.56
Sm200	32	38	LESYTFDYVTVNVKG	0	1024.7		15181.3	9813.22	SYTFDYVTVNVKGLY
Sm200	32	39	SYTFDYVTVNVKGLY	0	1788.47
Sm200	32	40	TFDYVTVNVKGLYKL	0	0
Sm200	32	41	DYVTVNVKGLYKLHV	0	0
Sm200	32	42	VTVNVKGLYKLHVYG	0	0
Sm200	32	43	VNVKGLYKLHVYGLP	0	0
Sm200	32	44	VKGLYKLHVYGLPFH	0	686.72
Sm200	32	45	GLYKLHVYGLPFHYP	0	2148.15
Sm200	32	46	YKLHVYGLPFHYPKI	0	4367.66
Sm200	32	47	LHVYGLPFHYPKIQI	0	0
Sm200	32	48	VYGLPFHYPKIQIIP	0	0
Sm200	32	49	GLPFHYPKIQIIPSK	0	0
Sm200	32	50	PFHYPKIQIIPSKED	0	0
Sm200	32	51	HYPKIQIIPSKEDDK	0	0
Sm200	32	52	PKIQIIPSKEDDKTI	0	0
Sm200	32	53	IQIIPSKEDDKTIMV	0	0
Sm200	32	54	IIPSKEDDKTIMVDK	0	0
Sm200	32	55	PSKEDDKTIMVDKNV	2141.95	0
Sm200	32	56	KEDDKTIMVDKNVLQ	0	0
Sm200	32	57	DDKTIMVDKNVLQIS	0	0
Sm200	32	58	KTIMVDKNVLQISCI	0	0
Sm200	32	59	IMVDKNVLQISCIAQ	0	0
Sm200	32	60	VDKNVLQISCIAQSC	0	0
Sm200	32	61	KNVLQISCIAQSCNS	0	0
Sm200	32	62	VLQISCIAQSCNSTS	0	0
Sm200	32	63	QISCIAQSCNSTSNV	0	0
Sm200	32	64	SCIAQSCNSTSNVLL	0	0
Sm200	32	65	IAQSCNSTSNVLLDV	0	0
Sm200	32	66	QSCNSTSNVLLDVDD	0	0
Sm200	32	67	CNSTSNVLLDVDDSY	0	0
Sm200	34	2	STSNVLLDVDDSYRR	0	0
Sm200	34	3	SNVLLDVDDSYRRSR	0	0
Sm200	34	4	VLLDVDDSYRRSRSS	0	0
Sm200	34	5	LDVDDSYRRSRSSDK	0	149.91
Sm200	34	6	VDDSYRRSRSSDKSC	0	0
Sm200	34	7	DSYRRSRSSDKSCPM	0	0
Sm200	34	8	YRRSRSSDKSCPMNG	0	0
Sm200	34	9	RSRSSDKSCPMNGHI	0	0
Sm200	34	10	RSSDKSCPMNGHIVR	0	991.02
Sm200	34	11	SDKSCPMNGHIVRCE	0	0
Sm200	34	12	KSCPMNGHIVRCEYL	0	490.42
Sm200	34	13	CPMNGHIVRCEYLNL	0	1075.53
Sm200	34	14	MNGHIVRCEYLNLFR	0	7320.29
Sm200	34	15	GHIVRCEYLNLFRLS	0	0
Sm200	34	16	IVRCEYLNLFRLSTS	0	0
Sm200	34	17	RCEYLNLFRLSTSPN	0	0
Sm200	34	18	EYLNLFRLSTSPNDD	599.38	1397.36
Sm200	34	19	LNLFRLSTSPNDDNN	2383.11	1455.74
Sm200	34	20	LFRLSTSPNDDNNQK	0	0
Sm200	34	21	RLSTSPNDDNNQKIQ	0	0
Sm200	34	22	STSPNDDNNQKIQLT	0	0
Sm200	34	23	SPNDDNNQKIQLTNQ	0	1149.95
Sm200	34	24	NDDNNQKIQLTNQGI	0	0
Sm200	34	25	DNNQKIQLTNQGIIN	0	0
Sm200	34	26	NQKIQLTNQGIINTE	0	0
Sm200	34	27	KIQLTNQGIINTEFS	0	730.48
Sm200	34	28	QLTNQGIINTEFSEI	2598.26	2406.27
Sm200	34	29	TNQGIINTEFSEIMT	0	762.97
Sm200	34	30	QGIINTEFSEIMTEL	2943.45	2611.75
Sm200	34	31	IINTEFSEIMTELRI	4804.8	3916.74
Sm200	34	32	NTEFSEIMTELRIIQ	1901.43	2122.7
Sm200	34	33	EFSEIMTELRIIQSN	453.6	2513.27
Sm200	34	34	SEIMTELRIIQSNAE	0	1447.99
Sm200	34	35	IMTELRIIQSNAEKL	0	0
Sm200	34	36	TELRIIQSNAEKLIV	0	0
Sm200	34	37	LRIIQSNAEKLIVTM	0	0
Sm200	34	38	IIQSNAEKLIVTMPR	0	0
Sm200	34	39	QSNAEKLIVTMPRTH	0	0
Sm200	34	40	NAEKLIVTMPRTHQY	0	299.47
Sm200	34	41	EKLIVTMPRTHQYYS	0	845.67
Sm200	34	42	LIVTMPRTHQYYSQY	248.68	4457.2		248.68	4457.2
Sm200	34	43	VTMPRTHQYYSQYEC	1215.64	4443.83		1215.64	4443.83
Sm200	34	44	MPRTHQYYSQYECSC	0	633.24		1464.32	8901.03	LIVTMPRTHQYYSQY
Sm200	34	45	RTHQYYSQYECSCQA	0	639.02
Sm200	34	46	HQYYSQYECSCQATD	0	0
Sm200	34	47	YYSQYECSCQATDNK	0	0
Sm200	34	48	SQYECSCQATDNKKS	0	0
Sm200	34	49	YECSCQATDNKKSQL	0	0
Sm200	34	50	CSCQATDNKKSQLFS	0	0
Sm200	34	51	CQATDNKKSQLFSLS	0	0
Sm200	34	52	ATDNKKSQLFSLSTN	0	0
Sm200	34	53	DNKKSQLFSLSTNLK	0	0
Sm200	34	54	KKSQLFSLSTNLKPT	0	0
Sm200	34	55	SQLFSLSTNLKPTDF	0	0
Sm200	34	56	LFSLSTNLKPTDFDQ	0	1471.91
Sm200	34	57	SLSTNLKPTDFDQDF	7189.77	4868.3		7189.77	4868.3
Sm200	34	58	STNLKPTDFDQDFIF	4359.11	3648.91		4359.11	3648.91
Sm200	34	59	NLKPTDFDQDFIFQT	308.28	599.74		308.28	599.74
Sm200	34	60	KPTDFDQDFIFQTNY	3077.46	2515.61		3077.46	2515.61
Sm200	34	61	TDFDQDFIFQTNYTT	1583.98	0		1583.98	0
Sm200	34	62	FDQDFIFQTNYTTIF	6246.04	2760.88		6246.04	2760.88
Sm200	34	63	QDFIFQTNYTTIFAD	0	0		22764.6	14393.4	STNLKPTDFDQDFIF
Sm200	34	64	FIFQTNYTTIFADQT	0	0
Sm200	34	65	FQTNYTTIFADQTIE	0	0
Sm200	34	66	TNYTTIFADQTIESH	0	0
Sm200	34	67	YTTIFADQTIESHVG	0	0
Sm200	36	2	TIFADQTIESHVGFI	0	0
Sm200	36	3	FADQTIESHVGFIEL	0	0
Sm200	36	4	DQTIESHVGFIELPE	0	0
Sm200	36	5	TIESHVGFIELPENE	0	1905.18
Sm200	36	6	ESHVGFIELPENEHE	0	1775.68
Sm200	36	7	HVGFIELPENEHESY	1739.48	3815.15
Sm200	36	8	GFIELPENEHESYFK	0	1346.87
Sm200	36	9	IELPENEHESYFKLN	0	617.31
Sm200	36	10	LPENEHESYFKLNII	0	172.41
Sm200	36	11	ENEHESYFKLNIIGY	0	3685.32
Sm200	36	12	EHESYFKLNIIGYSL	0	0
Sm200	36	13	ESYFKLNIIGYSLLN	0	0
Sm200	36	14	YFKLNIIGYSLLNDV	0	0
Sm200	36	15	KLNIIGYSLLNDVQI	0	0
Sm200	36	16	NIIGYSLLNDVQIGV	0	0
Sm200	36	17	IGYSLLNDVQIGVVF	1075.73	828.15
Sm200	36	18	YSLLNDVQIGVVFVE	6054.43	1395.87
Sm200	36	19	LLNDVQIGVVFVEGG	660.08	90.24
Sm200	36	20	NDVQIGVVFVEGGQA	0	0
Sm200	36	21	VQIGVVFVEGGQAGS	0	0
Sm200	36	22	IGVVFVEGGQAGSRT	0	0
Sm200	36	23	VVFVEGGQAGSRTNA	0	476.63
Sm200	36	24	FVEGGQAGSRTNANI	0	1277.46
Sm200	36	25	EGGQAGSRTNANIEE	3534.7	5532.19
Sm200	36	26	GQAGSRTNANIEEIS	244.1	2665.26
Sm200	36	27	AGSRTNANIEEISVQ	0	2497.77
Sm200	36	28	SRTNANIEEISVQAF	2915.82	1033.17
Sm200	36	29	TNANIEEISVQAFPG	489.57	1803.42
Sm200	36	30	ANIEEISVQAFPGIN	925.04	3065.97
Sm200	36	31	IEEISVQAFPGINVG	1488.27	1646.92
Sm200	36	32	EISVQAFPGINVGSD	0	1555.39
Sm200	36	33	SVQAFPGINVGSDLW	3320.92	3751.01
Sm200	36	34	QAFPGINVGSDLWSI	1473.32	3153.16
Sm200	36	35	FPGINVGSDLWSIPV	282.77	1089.52
Sm200	36	36	GINVGSDLWSIPVYK	0	187.86
Sm200	36	37	NVGSDLWSIPVYKYE	440.44	1158.93
Sm200	36	38	GSDLWSIPVYKYELQ	1824.06	1768.88
Sm200	36	39	DLWSIPVYKYELQDV	2747.54	4281.83
Sm200	36	40	WSIPVYKYELQDVWP	8716.2	7269		8716.2	7269
Sm200	36	41	IPVYKYELQDVWPDS	5553.91	3398.43		5553.91	3398.43
Sm200	36	42	VYKYELQDVWPDSVD	4996.3	4307.98		4996.3	4307.98
Sm200	36	43	KYELQDVWPDSVDDS	5177.18	5556.56		5177.18	5556.56
Sm200	36	44	ELQDVWPDSVDDSVI	5796.35	5694.25		24443.6	20532	WSIPVYKYELQDVWP
Sm200	36	45	QDVWPDSVDDSVITV	4275.31	1858.63		5796.35	5694.25
Sm200	36	46	VWPDSVDDSVITVTW	6177.85	3759.69		4275.31	1858.63
Sm200	36	47	PDSVDDSVITVTWSM	24911.2	2127.99		6177.85	3759.69
Sm200	36	48	SVDDSVITVTWSMPK	0	0		24911.2	2127.99
Sm200	36	49	DDSVITVTWSMPKAL	0	0		41160.7	13440.6	VWPDSVDDSVITVTW
Sm200	36	50	SVITVTWSMPKALSA	0	0
Sm200	36	51	ITVTWSMPKALSATK	0	0
Sm200	36	52	VTWSMPKALSATKSP	0	0
Sm200	36	53	WSMPKALSATKSPSV	0	0
Sm200	36	54	MPKALSATKSPSVIR	0	1689.06
Sm200	36	55	KALSATKSPSVIRDI	0	0
Sm200	36	56	LSATKSPSVIRDIFR	0	15523.7
Sm200	36	57	ATKSPSVIRDIFRAL	0	0
Sm200	36	58	KSPSVIRDIFRALII	0	0
Sm200	36	59	PSVIRDIFRALIITS	4993.33	0
Sm200	36	60	VIRDIFRALIITSSG	0	0
Sm200	36	61	RDIFRALIITSSGVN	0	0
Sm200	36	62	IFRALIITSSGVNTI	0	0
Sm200	36	63	RALIITSSGVNTIRA	0	0
Sm200	36	64	LIITSSGVNTIRAWV	0	0
Sm200	36	65	ITSSGVNTIRAWVWQ	0	0
Sm200	36	66	SSGVNTIRAWVWQRD	0	0
Sm200	36	67	GVNTIRAWVWQRDSH	0	0
Sm200	38	2	NTIRAWVWQRDSHLL	0	0
Sm200	38	3	IRAWVWQRDSHLLDI	944.54	870.39
Sm200	38	4	AWVWQRDSHLLDIRA	0	1541.35
Sm200	38	5	VWQRDSHLLDIRAYH	174.97	3844.34
Sm200	38	6	QRDSHLLDIRAYHQL	0	1673.06
Sm200	38	7	DSHLLDIRAYHQLDE	0	854
Sm200	38	8	HLLDIRAYHQLDENN	829.08	3049.51
Sm200	38	9	LDIRAYHQLDENNVD	0	195.39
Sm200	38	10	IRAYHQLDENNVDSQ	0	0
Sm200	38	11	AYHQLDENNVDSQLK	0	0
Sm200	38	12	HQLDENNVDSQLKIL	0	0
Sm200	38	13	LDENNVDSQLKILTL	0	0
Sm200	38	14	ENNVDSQLKILTLQR	0	835.02
Sm200	38	15	NVDSQLKILTLQRSG	0	0
Sm200	38	16	DSQLKILTLQRSGCS	0	0
Sm200	38	17	QLKILTLQRSGCSPS	0	0
Sm200	38	18	KILTLQRSGCSPSES	0	0
Sm200	38	19	LTLQRSGCSPSESED	0	26.64
Sm200	38	20	LQRSGCSPSESEDEV	838.93	990.81
Sm200	38	21	RSGCSPSESEDEVVA	0	143.85
Sm200	38	22	GCSPSESEDEVVASV	0	83.6
Sm200	38	23	SPSESEDEVVASVQL	838.83	1271.63
Sm200	38	24	SESEDEVVASVQLKD	0	119.6
Sm200	38	25	SEDEVVASVQLKDGQ	0	310.8
Sm200	38	26	DEVVASVQLKDGQCS	0	0
Sm200	38	27	VVASVQLKDGQCSTD	0	0
Sm200	38	28	ASVQLKDGQCSTDNN	0	0
Sm200	38	29	VQLKDGQCSTDNNDI	1307.35	2294.31
Sm200	38	30	LKDGQCSTDNNDIIT	200.67	2907.49
Sm200	38	31	DGQCSTDNNDIITCT	0	1619.57
Sm200	38	32	QCSTDNNDIITCTRT	0	70.92
Sm200	38	33	STDNNDIITCTRTIH	0	0
Sm200	38	34	DNNDIITCTRTIHGQ	0	333.83
Sm200	38	35	NDIITCTRTIHGQII	367.61	0
Sm200	38	36	IITCTRTIHGQIIQF	0	0
Sm200	38	37	TCTRTIHGQIIQFKL	0	0
Sm200	38	38	TRTIHGQIIQFKLNN	0	0
Sm200	38	39	TIHGQIIQFKLNNPS	0	0
Sm200	38	40	HGQIIQFKLNNPSTS	1193.9	0
Sm200	38	41	QIIQFKLNNPSTSDV	0	0
Sm200	38	42	IQFKLNNPSTSDVYK	0	163.34
Sm200	38	43	FKLNNPSTSDVYKLY	0	1280.04
Sm200	38	44	LNNPSTSDVYKLYMK	0	0
Sm200	38	45	NPSTSDVYKLYMKSD	0	0
Sm200	38	46	STSDVYKLYMKSDGV	0	0
Sm200	38	47	SDVYKLYMKSDGVED	0	0
Sm200	38	48	VYKLYMKSDGVEDNV	0	0
Sm200	38	49	KLYMKSDGVEDNVES	0	0
Sm200	38	50	YMKSDGVEDNVESTS	383.92	0
Sm200	38	51	KSDGVEDNVESTSSI	0	0
Sm200	38	52	DGVEDNVESTSSIDL	3822.06	3194.79
Sm200	38	53	VEDNVESTSSIDLVT	6826.53	3494.21
Sm200	38	54	DNVESTSSIDLVTSG	0	0
Sm200	38	55	VESTSSIDLVTSGSL	0	0
Sm200	38	56	STSSIDLVTSGSLGE	0	3906.46
Sm200	38	57	SSIDLVTSGSLGETV	0	0
Sm200	38	58	IDLVTSGSLGETVKE	0	0
Sm200	38	59	LVTSGSLGETVKEDI	0	0
Sm200	38	60	TSGSLGETVKEDIKG	0	0
Sm200	38	61	GSLGETVKEDIKGAG	0	0
Sm200	38	62	LGETVKEDIKGAGLS	0	0
Sm200	38	63	ETVKEDIKGAGLSLT	0	438.75
Sm200	38	64	VKEDIKGAGLSLTVE	0	0
Sm200	38	65	EDIKGAGLSLTVEGI	0	0
Sm200	38	66	IKGAGLSLTVEGIHH	0	0
Sm200	38	67	GAGLSLTVEGIHHNH	0	0
Sm200	40	2	GLSLTVEGIHHNHET	0	0
Sm200	40	3	SLTVEGIHHNHETQE	0	0
Sm200	40	4	TVEGIHHNHETQETE	0	0
Sm200	40	5	EGIHHNHETQETELD	0	1533.22
Sm200	40	6	IHHNHETQETELDVA	0	351.15
Sm200	40	7	HNHETQETELDVAVH	0	942.96
Sm200	40	8	HETQETELDVAVHIA	0	0
Sm200	40	9	TQETELDVAVHIASK	0	0
Sm200	40	10	ETELDVAVHIASKVI	0	722.28
Sm200	40	11	ELDVAVHIASKVISD	0	879.99
Sm200	40	12	DVAVHIASKVISDNI	0	0
Sm200	40	13	AVHIASKVISDNIAC	0	0
Sm200	40	14	HIASKVISDNIACRP	0	0
Sm200	40	15	ASKVISDNIACRPTY	0	0
Sm200	40	16	KVISDNIACRPTYLL	0	0
Sm200	40	17	ISDNIACRPTYLLLE	0	1553.6
Sm200	40	18	DNIACRPTYLLLEFI	1388.96	2798.58
Sm200	40	19	IACRPTYLLLEFIEP	1615.96	6203.56
Sm200	40	20	CRPTYLLLEFIEPNI	1782.32	3118.58
Sm200	40	21	PTYLLLEFIEPNIET	2706.57	3326.37
Sm200	40	22	YLLLEFIEPNIETLK	0	1134.14
Sm200	40	23	LLEFIEPNIETLKSR	0	1229.6
Sm200	40	24	EFIEPNIETLKSRVS	3264.78	1337.72
Sm200	40	25	IEPNIETLKSRVSSK	0	0
Sm200	40	26	PNIETLKSRVSSKQT	0	0
Sm200	40	27	IETLKSRVSSKQTMF	0	0
Sm200	40	28	TLKSRVSSKQTMFRI	0	0
Sm200	40	29	KSRVSSKQTMFRIKL	0	6184.57
Sm200	40	30	RVSSKQTMFRIKLPS	0	0
Sm200	40	31	SSKQTMFRIKLPSNQ	0	0
Sm200	40	32	KQTMFRIKLPSNQKE	0	105.93
Sm200	40	33	TMFRIKLPSNQKEIN	0	0
Sm200	40	34	FRIKLPSNQKEINLK	0	2835.43
Sm200	40	35	IKLPSNQKEINLKMQ	0	0
Sm200	40	36	LPSNQKEINLKMQLS	0	0
Sm200	40	37	SNQKEINLKMQLSIG	0	0
Sm200	40	38	QKEINLKMQLSIGSV	0	0
Sm200	40	39	EINLKMQLSIGSVDP	0	0
Sm200	40	40	NLKMQLSIGSVDPTQ	1000	0
Sm200	40	41	KMQLSIGSVDPTQSE	1000	0
Sm200	40	42	QLSIGSVDPTQSEAT	552.04	0
Sm200	40	43	SIGSVDPTQSEATTN	0	23.18
Sm200	40	44	GSVDPTQSEATTNQS	0	593.64
Sm200	40	45	VDPTQSEATTNQSIA	327.6	141.87
Sm200	40	46	PTQSEATTNQSIAFQ	0	0
Sm200	40	47	QSEATTNQSIAFQNP	0	0
Sm200	40	48	EATTNQSIAFQNPFY	1404.53	2643.18
Sm200	40	49	TTNQSIAFQNPFYIP	0	0
Sm200	40	50	NQSIAFQNPFYIPTD	0	0
Sm200	40	51	SIAFQNPFYIPTDIK	0	0
Sm200	40	52	AFQNPFYIPTDIKVD	0	0
Sm200	40	53	QNPFYIPTDIKVDAE	0	0
Sm200	40	54	PFYIPTDIKVDAENQ	1821.13	597.43
Sm200	40	55	YIPTDIKVDAENQLI	1062.4	409.03
Sm200	40	56	PTDIKVDAENQLIQW	480	812.56
Sm200	40	57	DIKVDAENQLIQWFG	0	504.51
Sm200	40	58	KVDAENQLIQWFGLP	0	0
Sm200	40	59	DAENQLIQWFGLPTI	0	0
Sm200	40	60	ENQLIQWFGLPTIFN	569.17	2501.28
Sm200	40	61	QLIQWFGLPTIFNNL	0	0
Sm200	40	62	IQWFGLPTIFNNLLH	0	0
Sm200	40	63	WFGLPTIFNNLLHHY	0	1772.19
Sm200	40	64	GLPTIFNNLLHHYET	0	0
Sm200	40	65	PTIFNNLLHHYETKL	0	0
Sm200	40	66	IFNNLLHHYETKLSG	0	0
Sm200	40	67	NNLLHHYETKLSGLP	0	0
Sm200	42	2	LLHHYETKLSGLPKA	0	0
Sm200	42	3	HHYETKLSGLPKACE	0	0
Sm200	42	4	YETKLSGLPKACEQA	0	0
Sm200	42	5	TKLSGLPKACEQASE	0	0
Sm200	42	6	LSGLPKACEQASEFN	0	0
Sm200	42	7	GLPKACEQASEFNLP	0	0
Sm200	42	8	PKACEQASEFNLPIT	0	0
Sm200	42	9	ACEQASEFNLPITQQ	0	46.69
Sm200	42	10	EQASEFNLPITQQEI	0	2733.58
Sm200	42	11	ASEFNLPITQQEIDN	0	0
Sm200	42	12	EFNLPITQQEIDNGT	0	0
Sm200	42	13	NLPITQQEIDNGTIY	179.27	733.76
Sm200	42	14	PITQQEIDNGTIYRV	1258.62	429
Sm200	42	15	TQQEIDNGTIYRVNL	0	0
Sm200	42	16	QEIDNGTIYRVNLKN	0	0
Sm200	42	17	IDNGTIYRVNLKNIP	0	0
Sm200	42	18	NGTIYRVNLKNIPDP	118.69	0
Sm200	42	19	TIYRVNLKNIPDPTI	43423	3018.37		43423	3018.37
Sm200	42	20	YRVNLKNIPDPTITK	19084.2	2071.6		19084.2	2071.6
Sm200	42	21	VNLKNIPDPTITKNG	1940.81	0		1940.81	0
Sm200	42	22	LKNIPDPTITKNGLA	0	0		0	0
Sm200	42	23	NIPDPTITKNGLAID	0	0		0	0
Sm200	42	24	PDPTITKNGLAIDYN	17574.6	1056.67		17574.6	1056.67
Sm200	42	25	PTITKNGLAIDYNFK	0	0		82022.5	6146.64	YRVNLKNIPDPTITK
Sm200	42	26	ITKNGLAIDYNFKVT	0	0
Sm200	42	27	KNGLAIDYNFKVTPV	0	0
Sm200	42	28	GLAIDYNFKVTPVFK	0	1388.52
Sm200	42	29	AIDYNFKVTPVFKGI	0	0
Sm200	42	30	DYNFKVTPVFKGIDG	0	0
Sm200	42	31	NFKVTPVFKGIDGKS	0	0
Sm200	42	32	KVTPVFKGIDGKSIT	0	0
Sm200	42	33	TPVFKGIDGKSITMG	0	0
Sm200	42	34	VFKGIDGKSITMGTS	0	0
Sm200	42	35	KGIDGKSITMGTSSD	0	0
Sm200	42	36	IDGKSITMGTSSDIR	0	13.97
Sm200	42	37	GKSITMGTSSDIRFS	0	0
Sm200	42	38	SITMGTSSDIRFSTG	0	0
Sm200	42	39	TMGTSSDIRFSTGRT	0	0
Sm200	42	40	GTSSDIRFSTGRTGQ	1000	0
Sm200	42	41	SSDIRFSTGRTGQTD	0	0
Sm200	42	42	DIRFSTGRTGQTDLK	0	0
Sm200	42	43	RFSTGRTGQTDLKAP	0	0
Sm200	42	44	STGRTGQTDLKAPTS	0	1377.28
Sm200	42	45	GRTGQTDLKAPTSGR	0	0
Sm200	42	46	TGQTDLKAPTSGRYY	0	570
Sm200	42	47	QTDLKAPTSGRYYSL	0	0
Sm200	42	48	DLKAPTSGRYYSLQV	0	0
Sm200	42	49	KAPTSGRYYSLQVQV	0	0
Sm200	42	50	PTSGRYYSLQVQVRP	0	0
Sm200	42	51	SGRYYSLQVQVRPSQ	0	0
Sm200	42	52	RYYSLQVQVRPSQIP	0	0
Sm200	42	53	YSLQVQVRPSQIPSC	0	0
Sm200	42	54	LQVQVRPSQIPSCLN	0	0
Sm200	42	55	VQVRPSQIPSCLNLE	0	0
Sm200	42	56	VRPSQIPSCLNLETL	0	0
Sm200	42	57	PSQIPSCLNLETLNT	6495.3	0
Sm200	42	58	QIPSCLNLETLNTQF	0	0
Sm200	42	59	PSCLNLETLNTQFIL	459.18	0
Sm200	42	60	CLNLETLNTQFILRV	0	0
Sm200	42	61	NLETLNTQFILRVIG	0	0
Sm200	42	62	ETLNTQFILRVIGEV	0	0
Sm200	42	63	LNTQFILRVIGEVDE	2358.92	0
Sm200	42	64	TQFILRVIGEVDEYP	692.62	0
Sm200	42	65	FILRVIGEVDEYPDY	6398.2	455.34
Sm200	42	66	LRVIGEVDEYPDYIK	152.16	0
Sm200	42	67	VIGEVDEYPDYIKQV	156.28	0
Sm200	44	2	GEVDEYPDYIKQVNY	1798.82	1241.82
Sm200	44	3	VDEYPDYIKQVNYVP	0	2091.51
Sm200	44	4	EYPDYIKQVNYVPIT	0	786.26
Sm200	44	5	PDYIKQVNYVPITMK	6575.42	0
Sm200	44	6	YIKQVNYVPITMKTT	0	0
Sm200	44	7	KQVNYVPITMKTTET	0	0
Sm200	44	8	VNYVPITMKTTETLN	0	0
Sm200	44	9	YVPITMKTTETLNDK	0	0
Sm200	44	10	PITMKTTETLNDKNN	0	0
Sm200	44	11	TMKTTETLNDKNNHV	0	0
Sm200	44	12	KTTETLNDKNNHVKL	0	0
Sm200	44	13	TETLNDKNNHVKLYK	0	3752.61
Sm200	44	14	TLNDKNNHVKLYKIE	0	0
Sm200	44	15	NDKNNHVKLYKIENL	0	0
Sm200	44	16	KNNHVKLYKIENLLP	0	0
Sm200	44	17	NHVKLYKIENLLPGR	0	518.51
Sm200	44	18	VKLYKIENLLPGRRY	0	562.62
Sm200	44	19	LYKIENLLPGRRYEL	2382.64	4305.64
Sm200	44	20	KIENLLPGRRYELQA	886.82	791.3
Sm200	44	21	ENLLPGRRYELQAEV	1754.42	5606.55		1754.42	5606.55
Sm200	44	22	LLPGRRYELQAEVIY	3011.95	3707.92		3011.95	3707.92
Sm200	44	23	PGRRYELQAEVIYTE	2750.35	2044.88		2750.35	2044.88
Sm200	44	24	RRYELQAEVIYTEDF	4393.89	2529.18		4393.89	2529.18
Sm200	44	25	YELQAEVIYTEDFRD	7842.47	3039		7842.47	3039
Sm200	44	26	LQAEVIYTEDFRDKI	0	0		19753.1	16927.5	YELQAEVIYTEDFRD
Sm200	44	27	AEVIYTEDFRDKISE	0	747.97
Sm200	44	28	VIYTEDFRDKISEPV	0	2675.55
Sm200	44	29	YTEDFRDKISEPVRL	983.62	647.13
Sm200	44	30	EDFRDKISEPVRLWI	2620.16	3413.08
Sm200	44	31	FRDKISEPVRLWIED	3577.09	1049.84
Sm200	44	32	DKISEPVRLWIEDEV	2321.93	292.05
Sm200	44	33	ISEPVRLWIEDEVHV	4714.06	2259.2
Sm200	44	34	EPVRLWIEDEVHVQT	1238.47	4659.77
Sm200	44	35	VRLWIEDEVHVQTEE	2182.73	2657.59
Sm200	44	36	LWIEDEVHVQTEEVF	11197.5	4059.85		11197.5	4059.85
Sm200	44	37	IEDEVHVQTEEVFIS	6411.96	2635.03		6411.96	2635.03
Sm200	44	38	DEVHVQTEEVFISPG	1662.76	672.08		17609.5	6694.88	LWIEDEVHVQTEEVF
Sm200	44	39	VHVQTEEVFISPGER	4230.64	2117.96
Sm200	44	40	VQTEEVFISPGERVV	1000	1535.14
Sm200	44	41	TEEVFISPGERVVIN	181.6	0
Sm200	44	42	EVFISPGERVVINCT	0	922.08
Sm200	44	43	FISPGERVVINCTGS	0	0
Sm200	44	44	SPGERVVINCTGSVG	0	0
Sm200	44	45	GERVVINCTGSVGPN	0	0
Sm200	44	46	RVVINCTGSVGPNDT	0	0
Sm200	44	47	VINCTGSVGPNDTSQ	0	0
Sm200	44	48	NCTGSVGPNDTSQKS	0	0
Sm200	44	49	TGSVGPNDTSQKSLE	0	0
Sm200	44	50	SVGPNDTSQKSLEWK	0	0
Sm200	44	51	GPNDTSQKSLEWKLF	0	0
Sm200	44	52	NDTSQKSLEWKLFDG	0	0
Sm200	44	53	TSQKSLEWKLFDGGR	0	433.17
Sm200	44	54	QKSLEWKLFDGGRLP	0	30.47
Sm200	44	55	SLEWKLFDGGRLPDG	1049.63	905.79
Sm200	44	56	EWKLFDGGRLPDGSR	1492.47	3100.53
Sm200	44	57	KLFDGGRLPDGSRSL	0	1436.18
Sm200	44	58	FDGGRLPDGSRSLKT	0	0
Sm200	44	59	GGRLPDGSRSLKTQE	0	0
Sm200	44	60	RLPDGSRSLKTQEAQ	0	0
Sm200	44	61	PDGSRSLKTQEAQSG	8433.36	0
Sm200	44	62	GSRSLKTQEAQSGPL	0	0
Sm200	44	63	RSLKTQEAQSGPLWY	0	148.57
Sm200	44	64	LKTQEAQSGPLWYAM	0	0
Sm200	44	65	TQEAQSGPLWYAMES	0	0
Sm200	44	66	EAQSGPLWYAMESLI	12745.1	1470.5
Sm200	44	67	QSGPLWYAMESLIFD	213.78	0
Sm200	46	2	GPLWYAMESLIFDPV	2531.96	1934.04
Sm200	46	3	LWYAMESLIFDPVNK	0	0
Sm200	46	4	YAMESLIFDPVNKQH	0	24.84
Sm200	46	5	MESLIFDPVNKQHGG	0	0
Sm200	46	6	SLIFDPVNKQHGGVY	0	319.46
Sm200	46	7	IFDPVNKQHGGVYAC	0	0
Sm200	46	8	DPVNKQHGGVYACFI	0	0
Sm200	46	9	VNKQHGGVYACFIRP	0	0
Sm200	46	10	KQHGGVYACFIRPSI	0	0
Sm200	46	11	HGGVYACFIRPSILE	0	521.88
Sm200	46	12	GVYACFIRPSILELM	0	848.49
Sm200	46	13	YACFIRPSILELMNK	0	0
Sm200	46	14	CFIRPSILELMNKPT	0	0
Sm200	46	15	IRPSILELMNKPTEL	0	0
Sm200	46	16	PSILELMNKPTELHK	0	0
Sm200	46	17	ILELMNKPTELHKVT	0	0
Sm200	46	18	ELMNKPTELHKVTVT	0	0
Sm200	46	19	MNKPTELHKVTVTVS	0	0
Sm200	46	20	KPTELHKVTVTVSDL	0	0
Sm200	46	21	TELHKVTVTVSDLEV	0	0
Sm200	46	22	LHKVTVTVSDLEVDI	1555.74	77.36
Sm200	46	23	KVTVTVSDLEVDINS	0	0
Sm200	46	24	TVTVSDLEVDINSKI	0	0
Sm200	46	25	TVSDLEVDINSKIVE	0	53.8
Sm200	46	26	SDLEVDINSKIVEFG	2087.16	594.25
Sm200	46	27	LEVDINSKIVEFGEK	2026.56	820.92
Sm200	46	28	VDINSKIVEFGEKII	0	192.96
Sm200	46	29	INSKIVEFGEKIIIT	0	0
Sm200	46	30	SKIVEFGEKIIITCR	0	625.54
Sm200	46	31	IVEFGEKIIITCRTA	0	0
Sm200	46	32	EFGEKIIITCRTASP	0	715.13
Sm200	46	33	GEKIIITCRTASPGQ	0	0
Sm200	46	34	KIIITCRTASPGQLD	0	0
Sm200	46	35	IITCRTASPGQLDWM	1582.7	2635.14
Sm200	46	36	TCRTASPGQLDWMLP	1329.78	1840.81
Sm200	46	37	RTASPGQLDWMLPSG	349.01	0
Sm200	46	38	ASPGQLDWMLPSGEK	0	0
Sm200	46	39	PGQLDWMLPSGEKVE	1000	0
Sm200	46	40	QLDWMLPSGEKVEIM	1003.56	3540.56
Sm200	46	41	DWMLPSGEKVEIMNE	2882.07	1356.52
Sm200	46	42	MLPSGEKVEIMNEMK	0	0
Sm200	46	43	PSGEKVEIMNEMKSD	4697.4	0
Sm200	46	44	GEKVEIMNEMKSDDD	0	0
Sm200	46	45	KVEIMNEMKSDDDND	0	333.94
Sm200	46	46	EIMNEMKSDDDNDDQ	915.03	1910.78
Sm200	46	47	MNEMKSDDDNDDQPY	2386.54	3581.93
Sm200	46	48	EMKSDDDNDDQPYTI	681.57	3122.75
Sm200	46	49	KSDDDNDDQPYTIKD	310.22	3656.02
Sm200	46	50	DDDNDDQPYTIKDEN	3775.65	6580.04
Sm200	46	51	DNDDQPYTIKDENDD	1716.8	3296.89
Sm200	46	52	DDQPYTIKDENDDVK	0	0
Sm200	46	53	QPYTIKDENDDVKLS	0	0
Sm200	46	54	YTIKDENDDVKLSIK	0	0
Sm200	46	55	IKDENDDVKLSIKLI	0	0
Sm200	46	56	DENDDVKLSIKLIIP	0	0
Sm200	46	57	NDDVKLSIKLIIPKV	0	0
Sm200	46	58	DVKLSIKLIIPKVNL	0	0
Sm200	46	59	KLSIKLIIPKVNLNK	0	10163.3
Sm200	46	60	SIKLIIPKVNLNKVG	0	0
Sm200	46	61	KLIIPKVNLNKVGKY	0	9065.13
Sm200	46	62	IIPKVNLNKVGKYTC	0	0
Sm200	46	63	PKVNLNKVGKYTCLH	0	0
Sm200	46	64	VNLNKVGKYTCLHSP	0	0
Sm200	46	65	LNKVGKYTCLHSPSN	0	0
Sm200	46	66	KVGKYTCLHSPSNNK	0	0
Sm200	46	67	GKYTCLHSPSNNKQT	0	0
Sm200	48	2	YTCLHSPSNNKQTFS	0	0
Sm200	48	3	CLHSPSNNKQTFSLK	0	0
Sm200	48	4	HSPSNNKQTFSLKMK	0	394.69
Sm200	48	5	PSNNKQTFSLKMKEV	0	0
Sm200	48	6	NNKQTFSLKMKEVIK	0	1821.29
Sm200	48	7	KQTFSLKMKEVIKLV	0	1162.21
Sm200	48	8	TFSLKMKEVIKLVKS	0	2308.29
Sm200	48	9	SLKMKEVIKLVKSPE	0	0
Sm200	48	10	KMKEVIKLVKSPESS	0	0
Sm200	48	11	KEVIKLVKSPESSDK	0	0
Sm200	48	12	VIKLVKSPESSDKPG	0	0
Sm200	48	13	KLVKSPESSDKPGKT	0	0
Sm200	48	14	VKSPESSDKPGKTLI	0	0
Sm200	48	15	SPESSDKPGKTLILD	0	0
Sm200	48	16	ESSDKPGKTLILDCT	0	0
Sm200	48	17	SDKPGKTLILDCTAN	0	0
Sm200	48	18	KPGKTLILDCTANLG	0	0
Sm200	48	19	GKTLILDCTANLGNL	0	0
Sm200	48	20	TLILDCTANLGNLHQ	0	0
Sm200	48	21	ILDCTANLGNLHQSV	0	0
Sm200	48	22	DCTANLGNLHQSVVW	0	0
Sm200	48	23	TANLGNLHQSVVWYK	0	0
Sm200	48	24	NLGNLHQSVVWYKRP	0	0
Sm200	48	25	GNLHQSVVWYKRPNS	0	0
Sm200	48	26	LHQSVVWYKRPNSNS	0	0
Sm200	48	27	QSVVWYKRPNSNSPW	0	0
Sm200	48	28	VVWYKRPNSNSPWLE	288.22	1133.17
Sm200	48	29	WYKRPNSNSPWLEIT	0	1086.04
Sm200	48	30	KRPNSNSPWLEITEA	0	0
Sm200	48	31	PNSNSPWLEITEAIQ	842.95	91.37
Sm200	48	32	SNSPWLEITEAIQTI	0	0
Sm200	48	33	SPWLEITEAIQTIEH	2340.98	2232.64
Sm200	48	34	WLEITEAIQTIEHIT	1508.92	2866.99
Sm200	48	35	EITEAIQTIEHITIQ	0	1381.14
Sm200	48	36	TEAIQTIEHITIQQK	0	0
Sm200	48	37	AIQTIEHITIQQKNP	0	0
Sm200	48	38	QTIEHITIQQKNPED	190.33	0
Sm200	48	39	IEHITIQQKNPEDTL	1731.57	0
Sm200	48	40	HITIQQKNPEDTLSS	0	0
Sm200	48	41	TIQQKNPEDTLSSGV	0	0
Sm200	48	42	QQKNPEDTLSSGVWL	276.85	0
Sm200	48	43	KNPEDTLSSGVWLSE	0	0
Sm200	48	44	PEDTLSSGVWLSELK	6458.05	0
Sm200	48	45	DTLSSGVWLSELKVK	0	0
Sm200	48	46	LSSGVWLSELKVKNS	0	0
Sm200	48	47	SGVWLSELKVKNSPG	0	0
Sm200	48	48	VWLSELKVKNSPGII	0	0
Sm200	48	49	LSELKVKNSPGIIGE	0	4385.38
Sm200	48	50	ELKVKNSPGIIGEFM	875.38	6611.72
Sm200	48	51	KVKNSPGIIGEFMCT	0	0
Sm200	48	52	KNSPGIIGEFMCTIQ	0	0
Sm200	48	53	SPGIIGEFMCTIQNI	0	0
Sm200	48	54	GIIGEFMCTIQNIQT	0	0
Sm200	48	55	IGEFMCTIQNIQTTM	0	0
Sm200	48	56	EFMCTIQNIQTTMNI	0	0
Sm200	48	57	MCTIQNIQTTMNIER	0	0
Sm200	48	58	TIQNIQTTMNIERME	0	0
Sm200	48	59	QNIQTTMNIERMETG	0	0
Sm200	48	60	IQTTMNIERMETGSI	0	0
Sm200	48	61	TTMNIERMETGSIMT	0	0
Sm200	48	62	MNIERMETGSIMTND	0	0
Sm200	48	63	IERMETGSIMTNDND	316.92	0
Sm200	48	64	RMETGSIMTNDNDFS	10.09	0
Sm200	48	65	ETGSIMTNDNDFSKI	0	0
Sm200	48	66	GSIMTNDNDFSKITH	0	0
Sm200	48	67	IMTNDNDFSKITHAT	0	0
Sm200	50	2	TNDNDFSKITHATIK	0	0
Sm200	50	3	DNDFSKITHATIKVS	0	0
Sm200	50	4	DFSKITHATIKVSLK	0	0
Sm200	50	5	SKITHATIKVSLKSV	0	0
Sm200	50	6	ITHATIKVSLKSVLK	0	2767.04
Sm200	50	7	HATIKVSLKSVLKIL	0	0
Sm200	50	8	TIKVSLKSVLKILTP	0	0
Sm200	50	9	KVSLKSVLKILTPIK	0	3796.82
Sm200	50	10	SLKSVLKILTPIKLE	0	0
Sm200	50	11	KSVLKILTPIKLENG	0	0
Sm200	50	12	VLKILTPIKLENGQI	0	0
Sm200	50	13	KILTPIKLENGQISV	0	0
Sm200	50	14	LTPIKLENGQISVHC	0	0
Sm200	50	15	PIKLENGQISVHCQG	0	0
Sm200	50	16	KLENGQISVHCQGYP	0	0
Sm200	50	17	ENGQISVHCQGYPAH	0	0
Sm200	50	18	GQISVHCQGYPAHSK	0	0
Sm200	50	19	ISVHCQGYPAHSKDR	0	0
Sm200	50	20	VHCQGYPAHSKDRLQ	0	0
Sm200	50	21	CQGYPAHSKDRLQWV	1215.87	0
Sm200	50	22	GYPAHSKDRLQWVYI	0	0
Sm200	50	23	PAHSKDRLQWVYIPL	0	0
Sm200	50	24	HSKDRLQWVYIPLNT	0	0
Sm200	50	25	KDRLQWVYIPLNTDN	0	0
Sm200	50	26	RLQWVYIPLNTDNKS	0	0
Sm200	50	27	QWVYIPLNTDNKSDK	0	0
Sm200	50	28	VYIPLNTDNKSDKVI	0	0
Sm200	50	29	IPLNTDNKSDKVITI	0	0
Sm200	50	30	LNTDNKSDKVITIVH	0	0
Sm200	50	31	TDNKSDKVITIVHSN	0	0
Sm200	50	32	NKSDKVITIVHSNPK	0	0
Sm200	50	33	SDKVITIVHSNPKDE	0	0
Sm200	50	34	KVITIVHSNPKDEEN	0	0
Sm200	50	35	ITIVHSNPKDEENDQ	0	0
Sm200	50	36	IVHSNPKDEENDQES	994.44	0
Sm200	50	37	HSNPKDEENDQESDG	751.8	8.42
Sm200	50	38	NPKDEENDQESDGNT	104.39	0
Sm200	50	39	KDEENDQESDGNTKS	0	0
Sm200	50	40	EENDQESDGNTKSLD	0	199.38
Sm200	50	41	NDQESDGNTKSLDEK	0	0
Sm200	50	42	QESDGNTKSLDEKEI	0	0
Sm200	50	43	SDGNTKSLDEKEIDE	0	0
Sm200	50	44	GNTKSLDEKEIDEIV	1156.89	0
Sm200	50	45	TKSLDEKEIDEIVSL	0	0
Sm200	50	46	SLDEKEIDEIVSLAF	822.72	0
Sm200	50	47	DEKEIDEIVSLAFQL	0	0
Sm200	50	48	KEIDEIVSLAFQLTD	0	0
Sm200	50	49	IDEIVSLAFQLTDSI	15.54	0
Sm200	50	50	EIVSLAFQLTDSIPA	0	620.58
Sm200	50	51	VSLAFQLTDSIPATW	0	0
Sm200	50	52	LAFQLTDSIPATWPG	0	0
Sm200	50	53	FQLTDSIPATWPGST	0	0
Sm200	50	54	LTDSIPATWPGSTGP	0	0
Sm200	50	55	DSIPATWPGSTGPQQ	0	0
Sm200	50	56	IPATWPGSTGPQQLV	0	0
Sm200	50	57	ATWPGSTGPQQLVQS	0	0
Sm200	50	58	WPGSTGPQQLVQSGL	0	0
Sm200	50	59	GSTGPQQLVQSGLIE	0	0
Sm200	50	60	TGPQQLVQSGLIEQE	0	0
Sm200	50	61	PQQLVQSGLIEQEHQ	0	0
Sm200	50	62	QLVQSGLIEQEHQPK	0	0
Sm200	50	63	VQSGLIEQEHQPKQM	0	0
Sm200	50	64	SGLIEQEHQPKQMYT	0	0
Sm200	50	65	LIEQEHQPKQMYTAE	0	0
Sm200	50	66	EQEHQPKQMYTAERL	947.92	441.16
Sm200	50	67	EHQPKQMYTAERLSL	0	0
Sm200	52	2	QPKQMYTAERLSLIF	0	0
Sm200	52	3	KQMYTAERLSLIFDS	0	0
Sm200	52	4	MYTAERLSLIFDSKY	0	0
Sm200	52	5	TAERLSLIFDSKYAE	0	0
Sm200	52	6	ERLSLIFDSKYAEKV	0	0
Sm200	52	7	LSLIFDSKYAEKVAD	3761.3	0
Sm200	52	8	LIFDSKYAEKVADGI	0	0
Sm200	52	9	FDSKYAEKVADGILS	608.11	0
Sm200	52	10	SKYAEKVADGILSCR	0	0
Sm200	52	11	YAEKVADGILSCRYV	287.24	0
Sm200	52	12	EKVADGILSCRYVRP	0	0
Sm200	52	13	VADGILSCRYVRPKG	0	0
Sm200	52	14	DGILSCRYVRPKGIL	0	0
Sm200	52	15	ILSCRYVRPKGILPM	0	0
Sm200	52	16	SCRYVRPKGILPMDS	0	0
Sm200	52	17	RYVRPKGILPMDSDE	0	0
Sm200	52	18	VRPKGILPMDSDEAA	0	0
Sm200	52	19	PKGILPMDSDEAAES	0	0
Sm200	52	20	GILPMDSDEAAESLS	0	0
Sm200	52	21	LPMDSDEAAESLSKV	0	0
Sm200	52	22	MDSDEAAESLSKVTI	0	0
Sm200	52	23	SDEAAESLSKVTIPE	0	0
Sm200	52	24	EAAESLSKVTIPETN	0	1065.53
Sm200	52	25	AESLSKVTIPETNDD	0	0
Sm200	52	26	SLSKVTIPETNDDSD	0	0
Sm200	52	27	SKVTIPETNDDSDEI	1194.76	946.82
Sm200	52	28	VTIPETNDDSDEILE	4406.88	1323.44		4406.88	1323.44
Sm200	52	29	IPETNDDSDEILEKS	3078.03	0		3078.03	0
Sm200	52	30	ETNDDSDEILEKSEI	7451.64	2395.19		7451.64	2395.19
Sm200	52	31	NDDSDEILEKSEIPM	1428.89	1180.72		14936.5	3718.63	ETNDDSDEILEKSEI
Sm200	52	32	DSDEILEKSEIPMKT	0	0
Sm200	52	33	DEILEKSEIPMKTLL	0	0
Sm200	52	34	ILEKSEIPMKTLLDA	0	0
Sm200	52	35	EKSEIPMKTLLDAKQ	0	0
Sm200	52	36	SEIPMKTLLDAKQGD	0	0
Sm200	52	37	IPMKTLLDAKQGDDN	0	3.95
Sm200	52	38	MKTLLDAKQGDDNDN	259.47	0
Sm200	52	39	TLLDAKQGDDNDNLS	0	0
Sm200	52	40	LDAKQGDDNDNLSIL	6822.1	0
Sm200	52	41	AKQGDDNDNLSILKS	0	0
Sm200	52	42	QGDDNDNLSILKSSL	0	0
Sm200	52	43	DDNDNLSILKSSLNE	0	0
Sm200	52	44	NDNLSILKSSLNEEP	0	0
Sm200	52	45	NLSILKSSLNEEPDE	6719.75	0
Sm200	52	46	SILKSSLNEEPDEVQ	307.23	0
Sm200	52	47	ILKSSLNEEPDEVQS	3263.67	0
			Summ Sm200	584606	547712
Aypyrase ext domain	52	48	LYILSSNIPDVYSVV	0	0
Aypyrase ext domain	52	49	ILSSNIPDVYSVVID	0	0
Aypyrase ext domain	52	50	SSNIPDVYSVVIDAG	0	0
Aypyrase ext domain	52	51	NIPDVYSVVIDAGST	0	0
Aypyrase ext domain	52	52	PDVYSVVIDAGSTSS	16711	0
Aypyrase ext domain	52	53	VYSVVIDAGSTSSKL	0	0
Aypyrase ext domain	52	54	SVVIDAGSTSSKLHL	0	0
Aypyrase ext domain	52	55	VIDAGSTSSKLHLYK	0	0
Aypyrase ext domain	52	56	DAGSTSSKLHLYKWI	0	0
Aypyrase ext domain	52	57	GSTSSKLHLYKWIDE	0	0
Aypyrase ext domain	52	58	TSSKLHLYKWIDEPF	3080.04	0
Aypyrase ext domain	52	59	SKLHLYKWIDEPFRS	0	0
Aypyrase ext domain	52	60	LHLYKWIDEPFRSNG	0	0
Aypyrase ext domain	52	61	LYKWIDEPFRSNGKV	0	0
Aypyrase ext domain	52	62	KWIDEPFRSNGKVDE	0	0
Aypyrase ext domain	52	63	IDEPFRSNGKVDEVT	0	0
Aypyrase ext domain	52	64	EPFRSNGKVDEVTNE	0	0
Aypyrase ext domain	52	65	FRSNGKVDEVTNEKL	0	0
Aypyrase ext domain	52	66	SNGKVDEVTNEKLSP	0	0
Aypyrase ext domain	52	67	GKVDEVTNEKLSPGI	0	0
Aypyrase ext domain	54	2	VDEVTNEKLSPGISD	0	0
Aypyrase ext domain	54	3	EVTNEKLSPGISDYI	0	0
Aypyrase ext domain	54	4	TNEKLSPGISDYIND	46.16	0
Aypyrase ext domain	54	5	EKLSPGISDYINDTI	0	0
Aypyrase ext domain	54	6	LSPGISDYINDTIKA	0	0
Aypyrase ext domain	54	7	PGISDYINDTIKAYD	594.76	0
Aypyrase ext domain	54	8	ISDYINDTIKAYDTL	0	0
Aypyrase ext domain	54	9	DYINDTIKAYDTLKP	0	0
Aypyrase ext domain	54	10	INDTIKAYDTLKPKL	0	0
Aypyrase ext domain	54	11	DTIKAYDTLKPKLLK	0	1148.61
Aypyrase ext domain	54	12	IKAYDTLKPKLLKLT	0	435.13
Aypyrase ext domain	54	13	AYDTLKPKLLKLTNS	0	0
Aypyrase ext domain	54	14	DTLKPKLLKLTNSLT	0	0
Aypyrase ext domain	54	15	LKPKLLKLTNSLTFE	0	0
Aypyrase ext domain	54	16	PKLLKLTNSLTFEQK	0	618.03
Aypyrase ext domain	54	17	LLKLTNSLTFEQKQH	0	0
Aypyrase ext domain	54	18	KLTNSLTFEQKQHTP	0	0
Aypyrase ext domain	54	19	TNSLTFEQKQHTPIY	0	2122.42
Aypyrase ext domain	54	20	SLTFEQKQHTPIYLA	0	0
Aypyrase ext domain	54	21	TFEQKQHTPIYLAAT	0	0
Aypyrase ext domain	54	22	EQKQHTPIYLAATAG	0	0
Aypyrase ext domain	54	23	KQHTPIYLAATAGMR	0	839.42
Aypyrase ext domain	54	24	HTPIYLAATAGMRLK	0	0
Aypyrase ext domain	54	25	PIYLAATAGMRLKLI	0	0
Aypyrase ext domain	54	26	YLAATAGMRLKLIED	0	0
Aypyrase ext domain	54	27	AATAGMRLKLIEDPL	0	0
Aypyrase ext domain	54	28	TAGMRLKLIEDPLGS	0	0
Aypyrase ext domain	54	29	GMRLKLIEDPLGSLD	0	0
Aypyrase ext domain	54	30	RLKLIEDPLGSLDLF	1857.1	0
Aypyrase ext domain	54	31	KLIEDPLGSLDLFSV	0	0
Aypyrase ext domain	54	32	IEDPLGSLDLFSVIR	1748.51	0
Aypyrase ext domain	54	33	DPLGSLDLFSVIRQY	1312.98	0
Aypyrase ext domain	54	34	LGSLDLFSVIRQYLK	0	0
Aypyrase ext domain	54	35	SLDLFSVIRQYLKQS	0	0
Aypyrase ext domain	54	36	DLFSVIRQYLKQSGF	0	0
Aypyrase ext domain	54	37	FSVIRQYLKQSGFQI	0	0
Aypyrase ext domain	54	38	VIRQYLKQSGFQIET	0	0
Aypyrase ext domain	54	39	RQYLKQSGFQIETPN	0	0
Aypyrase ext domain	54	40	YLKQSGFQIETPNER	416.38	0
Aypyrase ext domain	54	41	KQSGFQIETPNERIR	0	0
Aypyrase ext domain	54	42	SGFQIETPNERIRLL	0	0
Aypyrase ext domain	54	43	FQIETPNERIRLLYG	0	0
Aypyrase ext domain	54	44	IETPNERIRLLYGSE	267.81	0
Aypyrase ext domain	54	45	TPNERIRLLYGSEEG	1052.78	0
Aypyrase ext domain	54	46	NERIRLLYGSEEGLY	1275.93	0
Aypyrase ext domain	54	47	RIRLLYGSEEGLYGW	1764.63	0
Aypyrase ext domain	54	48	RLLYGSEEGLYGWVS	0	0
Aypyrase ext domain	54	49	LYGSEEGLYGWVSVN	1683.22	0
Aypyrase ext domain	54	50	GSEEGLYGWVSVNYI	1525.98	0
Aypyrase ext domain	54	51	EEGLYGWVSVNYILG	0	0
Aypyrase ext domain	54	52	GLYGWVSVNYILGII	0	0
Aypyrase ext domain	54	53	YGWVSVNYILGIIKE	0	0
Aypyrase ext domain	54	54	WVSVNYILGIIKEGK	0	0
Aypyrase ext domain	54	55	SVNYILGIIKEGKQT	0	0
Aypyrase ext domain	54	56	NYILGIIKEGKQTNP	0	0
Aypyrase ext domain	54	57	ILGIIKEGKQTNPSD	0	0
Aypyrase ext domain	54	58	GIIKEGKQTNPSDTV	0	0
Aypyrase ext domain	54	59	IKEGKQTNPSDTVGS	0	0
Aypyrase ext domain	54	60	EGKQTNPSDTVGSLD	0	0
Aypyrase ext domain	54	61	KQTNPSDTVGSLDLG	0	0
Aypyrase ext domain	54	62	TNPSDTVGSLDLGGA	0	0
Aypyrase ext domain	54	63	PSDTVGSLDLGGAST	4674.37	0
Aypyrase ext domain	54	64	DTVGSLDLGGASTQI	0	0
Aypyrase ext domain	54	65	VGSLDLGGASTQIAF	525.9	0
Aypyrase ext domain	54	66	SLDLGGASTQIAFIP	0	0
Aypyrase ext domain	54	67	DLGGASTQIAFIPKV	0	0
Aypyrase ext domain	56	2	GGASTQIAFIPKVYS	0	0
Aypyrase ext domain	56	3	ASTQIAFIPKVYSNI	0	0
Aypyrase ext domain	56	4	TQIAFIPKVYSNIPK	0	0
Aypyrase ext domain	56	5	IAFIPKVYSNIPKEK	0	0
Aypyrase ext domain	56	6	FIPKVYSNIPKEKLD	0	0
Aypyrase ext domain	56	7	PKVYSNIPKEKLDFY	437.73	0
Aypyrase ext domain	56	8	VYSNIPKEKLDFYPL	0	0
Aypyrase ext domain	56	9	SNIPKEKLDFYPLRL	0	0
Aypyrase ext domain	56	10	IPKEKLDFYPLRLYG	0	0
Aypyrase ext domain	56	11	KEKLDFYPLRLYGND	0	0
Aypyrase ext domain	56	12	KLDFYPLRLYGNDFS	0	0
Aypyrase ext domain	56	13	DFYPLRLYGNDFSVY	4367.67	1345.14
Aypyrase ext domain	56	14	YPLRLYGNDFSVYSH	752.36	0
Aypyrase ext domain	56	15	LRLYGNDFSVYSHSF	216.09	0
Aypyrase ext domain	56	16	LYGNDFSVYSHSFLC	0	0
Aypyrase ext domain	56	17	GNDFSVYSHSFLCYG	0	0
Aypyrase ext domain	56	18	DFSVYSHSFLCYGKS	0	0
Aypyrase ext domain	56	19	SVYSHSFLCYGKSEF	0	0
Aypyrase ext domain	56	20	YSHSFLCYGKSEFER	729.92	218.43
Aypyrase ext domain	56	21	HSFLCYGKSEFERRV	1037.33	0
Aypyrase ext domain	56	22	FLCYGKSEFERRVIT	3518.98	0
Aypyrase ext domain	56	23	CYGKSEFERRVITSI	0	0
Aypyrase ext domain	56	24	GKSEFERRVITSIAA	0	0
Aypyrase ext domain	56	25	SEFERRVITSIAAAS	0	0
Aypyrase ext domain	56	26	FERRVITSIAAASLL	0	0
Aypyrase ext domain	56	27	RRVITSIAAASLLQS	0	0
Aypyrase ext domain	56	28	VITSIAAASLLQSKI	0	0
Aypyrase ext domain	56	29	TSIAAASLLQSKIPN	0	0
Aypyrase ext domain	56	30	IAAASLLQSKIPNPC	0	0
Aypyrase ext domain	56	31	AASLLQSKIPNPCFL	0	0
Aypyrase ext domain	56	32	SLLQSKIPNPCFLQG	0	0
Aypyrase ext domain	56	33	LQSKIPNPCFLQGYK	0	0
Aypyrase ext domain	56	34	SKIPNPCFLQGYKSD	0	0
Aypyrase ext domain	56	35	IPNPCFLQGYKSDLY	707.17	0
Aypyrase ext domain	56	36	NPCFLQGYKSDLYNA	0	0
Aypyrase ext domain	56	37	CFLQGYKSDLYNAFE	966.95	0
Aypyrase ext domain	56	38	LQGYKSDLYNAFEWF	5427.6	1274.96
Aypyrase ext domain	56	39	GYKSDLYNAFEWFSG	1032.88	0
Aypyrase ext domain	56	40	KSDLYNAFEWFSGSC	0	0
Aypyrase ext domain	56	41	DLYNAFEWFSGSCLS	0	0
Aypyrase ext domain	56	42	YNAFEWFSGSCLSGT	0	0
Aypyrase ext domain	56	43	AFEWFSGSCLSGTYV	0	0
Aypyrase ext domain	56	44	EWFSGSCLSGTYVKK	0	0
Aypyrase ext domain	56	45	FSGSCLSGTYVKKTF	0	0
Aypyrase ext domain	56	46	GSCLSGTYVKKTFAE	0	0
Aypyrase ext domain	56	47	CLSGTYVKKTFAEEI	0	0
Aypyrase ext domain	56	48	SGTYVKKTFAEEIFR	0	0
Aypyrase ext domain	56	49	TYVKKTFAEEIFRPP	0	0
Aypyrase ext domain	56	50	VKKTFAEEIFRPPNM	0	0
Aypyrase ext domain	56	51	KTFAEEIFRPPNMNS	0	0
Aypyrase ext domain	56	52	FAEEIFRPPNMNSFS	0	0
Aypyrase ext domain	56	53	EEIFRPPNMNSFSFN	0	0
Aypyrase ext domain	56	54	IFRPPNMNSFSFNGT	0	0
Aypyrase ext domain	56	55	RPPNMNSFSFNGTGQ	0	0
Aypyrase ext domain	56	56	PNMNSFSFNGTGQPN	0	0
Aypyrase ext domain	56	57	MNSFSFNGTGQPNEC	0	0
Aypyrase ext domain	56	58	SFSFNGTGQPNECVN	767.28	0
Aypyrase ext domain	56	59	SFNGTGQPNECVNYI	2171.35	0
Aypyrase ext domain	56	60	NGTGQPNECVNYILK	0	0
Aypyrase ext domain	56	61	TGQPNECVNYILKHF	0	0
Aypyrase ext domain	56	62	QPNECVNYILKHFQT	0	0
Aypyrase ext domain	56	63	NECVNYILKHFQTKC	0	0
Aypyrase ext domain	56	64	CVNYILKHFQTKCDH	0	0
Aypyrase ext domain	56	65	NYILKHFQTKCDHSS	0	0
Aypyrase ext domain	56	66	ILKHFQTKCDHSSCS	0	0
Aypyrase ext domain	56	67	KHFQTKCDHSSCSFN	0	0
Aypyrase ext domain	58	2	FQTKCDHSSCSFNNV	0	0
Aypyrase ext domain	58	3	TKCDHSSCSFNNVFQ	0	0
Aypyrase ext domain	58	4	CDHSSCSFNNVFQPA	0	0
Aypyrase ext domain	58	5	HSSCSFNNVFQPAPF	0	0
Aypyrase ext domain	58	6	SCSFNNVFQPAPFGK	0	0
Aypyrase ext domain	58	7	SFNNVFQPAPFGKFM	0	0
Aypyrase ext domain	58	8	NNVFQPAPFGKFMAY	0	0
Aypyrase ext domain	58	9	VFQPAPFGKFMAYSG	0	0
Aypyrase ext domain	58	10	QPAPFGKFMAYSGFS	0	0
Aypyrase ext domain	58	11	APFGKFMAYSGFSYV	0	0
Aypyrase ext domain	58	12	FGKFMAYSGFSYVMR	0	990.56
Aypyrase ext domain	58	13	KFMAYSGFSYVMRYL	0	0
Aypyrase ext domain	58	14	MAYSGFSYVMRYLFP	912.93	0
Aypyrase ext domain	58	15	YSGFSYVMRYLFPNK	0	0
Aypyrase ext domain	58	16	GFSYVMRYLFPNKNT	0	0
Aypyrase ext domain	58	17	SYVMRYLFPNKNTGF	0	0
Aypyrase ext domain	58	18	VMRYLFPNKNTGFTL	0	0
Aypyrase ext domain	58	19	RYLFPNKNTGFTLTE	0	0
Aypyrase ext domain	58	20	LFPNKNTGFTLTEVT	0	0
Aypyrase ext domain	58	21	PNKNTGFTLTEVTDA	0	0
Aypyrase ext domain	58	22	KNTGFTLTEVTDAVM	0	0
Aypyrase ext domain	58	23	TGFTLTEVTDAVMKF	0	0
Aypyrase ext domain	58	24	FTLTEVTDAVMKFCK	0	0
Aypyrase ext domain	58	25	LTEVTDAVMKFCKKP	0	0
Aypyrase ext domain	58	26	EVTDAVMKFCKKPWK	0	0
Aypyrase ext domain	58	27	TDAVMKFCKKPWKDV	0	0
Aypyrase ext domain	58	28	AVMKFCKKPWKDVAK	0	0
Aypyrase ext domain	58	29	MKFCKKPWKDVAKIT	0	0
Aypyrase ext domain	58	30	FCKKPWKDVAKITKL	0	0
Aypyrase ext domain	58	31	KKPWKDVAKITKLSD	0	0
Aypyrase ext domain	58	32	PWKDVAKITKLSDQG	0	0
Aypyrase ext domain	58	33	KDVAKITKLSDQGFT	0	0
Aypyrase ext domain	58	34	VAKITKLSDQGFTAK	0	0
Aypyrase ext domain	58	35	KITKLSDQGFTAKYC	0	0
Aypyrase ext domain	58	36	TKLSDQGFTAKYCFD	0	0
Aypyrase ext domain	58	37	LSDQGFTAKYCFDGL	0	0
Aypyrase ext domain	58	38	DQGFTAKYCFDGLYI	1007.54	0
Aypyrase ext domain	58	39	GFTAKYCFDGLYIIT	0	0
Aypyrase ext domain	58	40	TAKYCFDGLYIITLL	0	0
Aypyrase ext domain	58	41	KYCFDGLYIITLLKM	0	0
Aypyrase ext domain	58	42	CFDGLYIITLLKMYG	0	0
Aypyrase ext domain	58	43	DGLYIITLLKMYGFT	0	0
Aypyrase ext domain	58	44	LYIITLLKMYGFTTD	0	0
Aypyrase ext domain	58	45	IITLLKMYGFTTDES	0	0
Aypyrase ext domain	58	46	TLLKMYGFTTDESWK	0	0
Aypyrase ext domain	58	47	LKMYGFTTDESWKTI	0	0
Aypyrase ext domain	58	48	MYGFTTDESWKTITF	0	0
Aypyrase ext domain	58	49	GFTTDESWKTITFDS	2269.37	0
Aypyrase ext domain	58	50	TTDESWKTITFDSKV	0	0
Aypyrase ext domain	58	51	DESWKTITFDSKVNG	0	0
Aypyrase ext domain	58	52	SWKTITFDSKVNGKS	0	0
Aypyrase ext domain	58	53	KTITFDSKVNGKSVS	0	0
Aypyrase ext domain	58	54	ITFDSKVNGKSVSWA	0	0
Aypyrase ext domain	58	55	FDSKVNGKSVSWALG	0	0
Aypyrase ext domain	58	56	SKVNGKSVSWALGYM	0	0
Aypyrase ext domain	58	57	VNGKSVSWALGYMLD	0	0
Aypyrase ext domain	58	58	GKSVSWALGYMLDQS	0	0
Aypyrase ext domain	58	59	SVSWALGYMLDQSGH	158.96	0
Aypyrase ext domain	58	60	SWALGYMLDQSGHLP	1585.56	0
Aypyrase ext domain	58	61	ALGYMLDQSGHLPSE	0	0
Aypyrase ext domain	58	62	GYMLDQSGHLPSESP	2415	0
Aypyrase ext domain	58	63	MLDQSGHLPSESPKV	0	0
Aypyrase ext domain	58	64	DQSGHLPSESPKVSV	0	0
Aypyrase ext domain	58	65	SGHLPSESPKVSVST	0	0
Aypyrase ext domain	58	66	GHLPSESPKVSVSTQ	0	0
			Summ Apyrase	69020.2	8992.7
	hi 6	Lo 6	Ln hi	Ln lo
Sm200	584606	547712	13.2787	13.2135
Calpain	520470	416009	13.1625	12.9385
Annexin 1	138567	240494	11.8391	12.3905
Annexin 2	79385.8	152423	11.2821	11.9344
Alkaline phosphatase	42097.7	72486.8	10.6477	11.1912
Aypyrase ext domain	69020.2	8992.7	11.1422	9.10417
Grand total	1.43415e+06	1.43812e+06
	0.997238
			corr coef	0.445509
