# Supplementary material for: Antigenic epitope targets of rhesus macaques self-curing from Schistosoma mansoni infection
Source: Front Immunol. 2024 Feb 23;14:1269336. doi: 10.3389/fimmu.2023.1269336 (PMC10921417; doi:10.3389/fimmu.2023.1269336)
Supplement: Supplementary file 6 [file Table_3.xlsx]

## Sheet: INDEX
Supplementary Table S3. Analysis of aggregated score per peptides
Sheet	Content
1	Aggregated score per peptides
2	Aggregated score per peptides (Sm25 and MEG-15 excluded)
3	Comparison of aggregated score in Rhesus vs IFNgR KO mouse (FARIAS et al., 2021)

## Sheet: 1. Agg score #pep
Protein	Hi	Lo	#peptides	Score/#pep		Protein	Hi	Lo	#peptides	Score/#pep		Protein	Hi	Lo	#peptides	Score/#pep		Protein	Hi	Lo	#peptides	Score/#pep
MEG-3.1	44037.3	98473	117	376.387		MEG-4.2	303965	88525.6	96	3166.3		Saposin 1	113437	58334.4	162	700.228		Asp endopeptidase	354491	100248	207	1712.52
MEG-3.2	34499.5	82567.8	111	310.807		MEG-15	13620.1	43448.4	155	87.8718		Saposin 2	90025.9	116140	117	769.452		Cathepsin S	349924	84900.7	166	2107.98
Sm13	108398	52285.7	73	1484.91		MEG-8.2	326239	349916	127	2568.81		Saposin 3	64028	50088.4	185	346.097		Cathepsin B1	342758	108808	165	2077.32
Sm29	52946.5	46021.1	126	420.211		MEG-4.1N	201590	37110.9	62	3251.45		Saposin 4	36570.6	18639.5	114	320.794		Cathepsin D	53233.2	23313	211	252.29
TSP-2	56619.5	30020.9	85	666.111		MEG-4.1C	72795.3	89419.1	65	1119.93		Saposin 5	229607	72870	183	1254.69		Cathepsin B2	138655	50177.4	178	778.961
ADP-Ribosyl cyclase	333078	45251.2	243	1370.69		MEG-8.1	93147.6	23645	178	523.301		Saposin 6	110827	41806.5	202	548.648		Cathepsin L	109261	93081.6	159	687.173
LMWP	42654.9	7761.77	59	722.964		MEG-12	144236	86715.6	49	2943.59		Apoferritin 2	320171	44298.7	181	1768.9		DNAse II	139470	102895	183	762.132
MEG-24	23333.3	2039.45	30	777.777		MEG-9	65237.5	25419.7	59	1105.72		Calumenin	601031	116872	304	1977.08		b-D-Xylosidase	232359	89961.3	275	844.942
MEG-5	10617.8	1717.23	42	252.804		VAL-7	42349.9	17550.6	87	486.78		Ferritin H chain	521479	265101	184	2834.12				Mean	193	1152.91
Sm-25	731744	340367	97	7543.75		MEG-8.3	29340	12654.1	22	1333.64		NPC-2	26645.5	14866.2	133	200.342						706.629
Carbonic anhydrase	225593	57658.1	256	881.224		MEG-22	20265.7	7104.06	22	921.167		LAMP-N-terminus	42500.8	12010.4	18	2361.16					SE	249.831
MEG-3.3	66236.9	17260.1	117	566.128				Mean	83.8182	1591.69		LAMP-C-terminus	50218	24933.2	79	635.671
CD59-Smp_019351	20401.9	12271.9	60	340.032						1166.85				Mean	155.167	1143.1
CD59-Smp_105221	40469	26856.5	62	652.725					SE	336.839						883.671
TSP Smp_194970	36399.1	36065.9	92	395.642		Grand total	1.31279e+06	781509							SE	255.094		Grand total	1.72015e+06	653384
Aquaporin	12729.6	20684.8	60	212.161
MEG-6	22034.4	7831.91	50	440.687								Grand total	2.20654e+06	835960
Annexin Smp_074141	93682.9	74315.9	167	560.976
MEG-1	28499.1	19467.3	57	499.985
Alkaline phosphatase	42097.7	72486.8	174	241.941
Calpain	520470	416009	373	1395.36
Annexin 1	138567	240494	164	844.919										Means
Annexin 2	79385.8	152423	176	451.056										#pep	Score/#pep	SEM
Sm200	584606	547712	809	722.627									Eso MEGs	92	1569	344
Aypyrase ext domain	69020.2	8992.7	217	318.065									Carriers	155	1143	255
		Mean	152.68	897.998									Enzymes	193	1153	250
				1429.27									Tegument	153	898	286
			SE	285.854
Excluded
SGTP4 loop	1194.87	4742.41	10	119.487									T Tests	p-value		Ratios
													Teg v MEG	0.0834477		MEG/Teg	1.74722
Short													Teg v Gas	0.316551		Carr/Teg	1.27283
Grand total	1.98398e+06	978917											Teg v Carr	0.294961		Enz/Teg	1.28396
Long													MEG v Carr	0.15393
Grand total	1.43415e+06	1.43812e+06											Carr v Gast	0.489674
														All NS

## Sheet: 2. Sm25 & MEG_15 removed
Protein	Hi	Lo	#peptides	Score/#pep		Protein	Hi	Lo	#peptides	Score/#pep		Protein	Hi	Lo	#peptides	Score/#pep		Protein	Hi	Lo	#peptides	Score/#pep
MEG-3.1	44037.3	98473	117	376.387		MEG-4.2	303965	88525.6	96	3166.3		Saposin 1	113437	58334.4	162	700.228		Asp endopeptidase	354491	100248	207	1712.52
MEG-3.2	34499.5	82567.8	111	310.807		MEG-8.2	326239	349916	127	2568.81		Saposin 2	90025.9	116140	117	769.452		Cathepsin S	349924	84900.7	166	2107.98
Sm13	108398	52285.7	73	1484.91		MEG-4.1N	201590	37110.9	62	3251.45		Saposin 3	64028	50088.4	185	346.097		Cathepsin B1	342758	108808	165	2077.32
Sm29	52946.5	46021.1	126	420.211		MEG-4.1C	72795.3	89419.1	65	1119.93		Saposin 4	36570.6	18639.5	114	320.794		Cathepsin D	53233.2	23313	211	252.29
TSP-2	56619.5	30020.9	85	666.111		MEG-8.1	93147.6	23645	178	523.301		Saposin 5	229607	72870	183	1254.69		Cathepsin B2	138655	50177.4	178	778.961
ADP-Ribosyl cyclase	333078	45251.2	243	1370.69		MEG-12	144236	86715.6	49	2943.59		Saposin 6	110827	41806.5	202	548.648		Cathepsin L	109261	93081.6	159	687.173
LMWP	42654.9	7761.77	59	722.964		MEG-9	65237.5	25419.7	59	1105.72		Apoferritin 2	320171	44298.7	181	1768.9		DNAse II	139470	102895	183	762.132
MEG-24	23333.3	2039.45	30	777.777		VAL-7	42349.9	17550.6	181	233.977		Calumenin	601031	116872	304	1977.08		b-D-Xylosidase	232359	89961.3	275	844.942
MEG-5	10617.8	1717.23	42	252.804		MEG-8.3	29340	12654.1	22	1333.64		Ferritin H chain	521479	265101	184	2834.12				Mean	193	1152.91
Carbonic anhydrase	225593	57658.1	256	881.224		MEG-22	20265.7	7104.06	22	921.167		NPC-2	26645.5	14866.2	133	200.342						706.629
MEG-3.3	66236.9	17260.1	117	566.128				Mean	86.1	1716.79		LAMP-N-terminus	42500.8	12010.4	18	2361.16					SE	249.831
CD59-Smp_019351	20401.9	12271.9	59	345.796						1146		LAMP-C-terminus	50218	24933.2	79	635.671
CD59-Smp_105221	40469	26856.5	63	642.364					SE	330.822				Mean	155.167	1143.1
TSP Smp_194970	36399.1	36065.9	92	395.642		Grand total	1.29917e+06	738060								883.671
Aquaporin	12729.6	20684.8	60	212.161											SE	255.094		Grand total	1.72015e+06	653384
MEG-6	22034.4	7831.91	50	440.687
Annexin Smp_074141	93682.9	74315.9	167	560.976								Grand total	2.20654e+06	835960
MEG-1	28499.1	19467.3	57	499.985
Alkaline phosphatase	42097.7	72486.8	174	241.941
Calpain	520470	416009	373	1395.36
Annexin 1	138567	240494	164	844.919
Annexin 2	79385.8	152423	176	451.056										Means
Sm200	584606	547712	809	722.627										#pep	Score/#pep	SEM
Aypyrase ext domain	69020.2	8992.7	217	318.065									Eso MEGs	86	1717	331
		Mean	155	620.9									Carriers	155	1143	255
				362.203									Enzymes	193	1153	250
			SE	73.9343									Tegument	155	621	74
Excluded
SGTP4 loop	1194.87	4742.41	10	119.487
													T Tests	p-value		Ratios
Short													Teg v MEG	8.01805e-05	***	MEG/Teg	2.7649
Grand total	1.25223e+06	638550											Teg v Gas	0.00445997	**	Carr/Teg	1.84058
Long													Teg v Carr	0.00814392	**	Enz/Teg	1.85668
Grand total	1.43415e+06	1.43812e+06											MEG v Carr	0.0998369
													Carr v Gast	0.489674
							If outliers MEG-15 and Sm25 are removed before t-test

## Sheet: 3. IFNgR mouse v Rhesus Hi
Tegument			LN score	LN score		Esophageal gland			LN score	LN score		Carriers			LN score	LN score		Enzymes			LN score	LN score
Protein	IFN 2+3	Rh Hi	IFNgR	Rh hi		Protein	IFN 2+3 mean	Rhesus hi	IFNgR	Rh hi		Protein	IFN 2+3 mean	Rhesus hi	IFNgR	Rh hi		Protein	IFN 2+3 mean	Rhesus hi	IFNgR	Rh hi
MEG-3.1	79385.2	44037.3	11.2821	10.6928		MEG-4.2	977939	303965	13.7932	12.6247		Saposin 1	987157	113437	13.8026	11.639		Asp endopeptidase	476920	354491	13.0751	12.7784
MEG-3.2	55714.3	34499.5	10.928	10.4487		MEG-15	123565	13620.1	11.7245	9.5193		Saposin 2	636765	90025.9	13.3642	11.4079		Cathepsin S	653809	349924	13.3906	12.7655
Sm13	26381.4	108398	10.1804	11.5936		MEG-8.2	687051	326239	13.4402	12.6954		Saposin 3	664578	64028	13.4069	11.0671		Cathepsin B1	679003	342758	13.4284	12.7448
Sm29	13465.3	52946.5	9.50787	10.877		MEG-4.1N	399244	201590	12.8973	12.214		Saposin 4	341154	36570.6	12.7401	10.507		Cathepsin D	94609.6	53233.2	11.4575	10.8824
TSP-2	5344.03	56619.5	8.58374	10.9441		MEG-4.1C	256524	72795.3	12.455	11.1954		Saposin 5	968512	229607	13.7835	12.3441		Cathepsin B2 141610	443634	138655	13.0028	11.8397
ADP-Ribosyl cyclase	419673	333078	12.9472	12.7161		MEG-8.1	494862	93147.6	13.112	11.4419		Saposin 6	429290	110827	12.9699	11.6157		Cathepsin L	399865	109261	12.8989	11.6015
LMWP	27692	42654.9	10.2289	10.6609		MEG-12	208507	144236	12.2477	11.8792		Apoferritin	967868	320171	13.7829	12.6766		DNAse II	418547	139470	12.9445	11.8456
MEG-24	39380.4	23333.3	10.581	10.0576		MEG-9	204316	65237.5	12.2274	11.0858		Calumenin	2.54073e+06	601031	14.748	13.3064		b-D-Xylosidase	794668	232359	13.5857	12.356
MEG-5	16382.3	10617.8	9.70396	9.27028		VAL-7	243859	42349.9	12.4043	10.6537		Ferritin H chain	518464	521479	13.1586	13.1644				Correl coeff		0.848307
Sm-25	811027	731744	13.6061	13.5032		MEG-8.3	240487	29340	12.3904	10.2867		NPC-2	178902	26645.5	12.0946	10.1904
Carbonic anhydrase	126952	225593	11.7516	12.3265		MEG-22	76494.5	20265.7	11.245	9.91668		LAMP-N terminus	40612.1	42500.8	10.6118	10.6573
MEG-3.3	22598	66236.9	10.0256	11.101				Correl coeff		0.854064		LAMP-C-terminus	221295	50218	12.3072	10.8241
CD59-Smp_105220	54017.9	40469	10.8971	10.6083										Correl coeff		0.718084
TSP Smp_194970	22804	36399.1	10.0347	10.5023
Aquaporin	2653.37	12729.6	7.88359	9.45169
Annexin Smp_074140	82184.9	93682.9	11.3167	11.4477
MEG-1	4390.13	28499.1	8.38711	10.2576
Calpain	292157	520470	12.585	13.1625
Annexin 1	43940.3	138567	10.6906	11.8391
Annexin 2	21647.5	79385.8	9.98265	11.2821
Sm200	932883	584606	13.746	13.2787
Apyrase	264118	69020.2	12.4842	11.1422
		Correl coeff		0.799635
