# Supplementary material for: Antigenic epitope targets of rhesus macaques self-curing from Schistosoma mansoni infection
Source: Front Immunol. 2024 Feb 23;14:1269336. doi: 10.3389/fimmu.2023.1269336 (PMC10921417; doi:10.3389/fimmu.2023.1269336)
Supplement: Supplementary file 7 [file Table_4.xlsx]

## Sheet: Index
Supplementary Table S4. Comparison analysis of reactivity epitopes recognized by sera of rhesus macaques during the self-cure process of S. mansoni or S. japonicum.
Sheet	Content
1	Raw data S.japonicum versus S. mansoni*
2	Trimmed data for Heatmap construction
3	Scatter plot
*In red, we have highlighted the similar or identical amino acids that are present at the same position in paired Sm and Sj peptides.

## Sheet: 1. Sm vs Sj
Proteins	S. mansoni Peptides	Sm Hi	Sm Lo	Identity/Similarity Score	S. japonicum Peptides	Sj 6	Sj 5	Sj 4	Sj 3	Sj 2	Sj 1
MEG-4.1				0	HDVDLSDQLSSSQKD	0	0	0	0	0	0
				0	DVDLSDQLSSSQKDY	0	0	0	0	0	0
				0	VDLSDQLSSSQKDYI	0	0	0	0	0	0
				0	DLSDQLSSSQKDYIK	0	0	0	0	0	0
				0	LSDQLSSSQKDYIKN	0	0	0	0	0	0
				0	SDQLSSSQKDYIKNK	0	0	0	0	0	0
				0	DQLSSSQKDYIKNKI	0	0	0	0	0	0
				0	QLSSSQKDYIKNKIR	0	0	0	2188.38	0	0
				0	LSSSQKDYIKNKIRL	0	0	0	0	0	2401.19
				0	SSSQKDYIKNKIRLL	0	0	0	0	0	0
				0	SSQKDYIKNKIRLLN	0	0	0	0	0	0
				0	SQKDYIKNKIRLLND	0	0	0	0	0	0
				0	QKDYIKNKIRLLNDY	0	0	1853.5	0	0	0
	SGSGSGSPLDDRFND	13509.3	1348.03	20	KDYIKNKIRLLNDYF	0	0	1016.73	0	0	0
	GSGSGSPLDDRFNDV	14546.4	1484.91	20	DYIKNKIRLLNDYFK	0	0	1260.17	0	0	0
	SGSGSPLDDRFNDVN	8158.65	1020.18	20	YIKNKIRLLNDYFKS	0	0	0	0	0	0
	GSGSPLDDRFNDVNT	10767.7	2838.05	17.6471	IKNKIRLLNDYFKSK	0	0	0	0	0	0
	SGSPLDDRFNDVNTI	11890.5	819.66	17.6471	KNKIRLLNDYFKSKG	0	0	0	0	0	0
	GSPLDDRFNDVNTIN	8545.82	1690.03	17.6471	NKIRLLNDYFKSKGI	0	0	0	0	0	0
	SPLDDRFNDVNTINK	8324.35	3189.62	17.6471	KIRLLNDYFKSKGID	0	0	986.46	0	0	0
	PLDDRFNDVNTINKK	9887.39	3140.56	23.5294	IRLLNDYFKSKGIDK	0	0	814.36	0	0	0
	LDDRFNDVNTINKKQ	9699.58	4618.5	33.3333	RLLNDYFKSKGIDKQ	0	0	0	0	0	0
	DDRFNDVNTINKKQF	9992.28	4876.27	20	LLNDYFKSKGIDKQF	0	386.97	0	0	0	0
	DRFNDVNTINKKQFT	0	1141.08	26.6667	LNDYFKSKGIDKQFT	0	0	0	0	0	0
	RFNDVNTINKKQFTE	1296.3	484.09	33.3333	NDYFKSKGIDKQFTE	0	0	0	0	0	0
	FNDVNTINKKQFTEE	4960.65	1237.69	33.3333	DYFKSKGIDKQFTEN	0	0	2490.54	0	0	5160.77
	NDVNTINKKQFTEEE	1498.15	358.86	33.3333	YFKSKGIDKQFTEND	0	0	1550.2	0	0	0
	DVNTINKKQFTEEEF	4128.03	748.94	33.3333	FKSKGIDKQFTENDI	0	2343.49	405.73	0	0	0
	VNTINKKQFTEEEFS	4720.65	811.29	33.3333	KSKGIDKQFTENDIY	0	0	650.71	0	0	0
	NTINKKQFTEEEFSR	3076.21	757.41	33.3333	SKGIDKQFTENDIYD	0	0	545.41	0	0	0
	TINKKQFTEEEFSRL	6014.26	914.83	40	KGIDKQFTENDIYDL	0	0	0	0	0	0
	INKKQFTEEEFSRLI	5213.6	865.37	40	GIDKQFTENDIYDLL	0	0	0	0	0	0
	NKKQFTEEEFSRLIN	5378.43	508.5	46.6667	IDKQFTENDIYDLLN	0	0	0	0	0	0
	KKQFTEEEFSRLINS	5100.77	319.5	46.6667	DKQFTENDIYDLLNT	0	0	0	0	0	0
	KQFTEEEFSRLINSM	4262.48	541.35	46.6667	KQFTENDIYDLLNTR	0	0	0	0	0	0
	QFTEEEFSRLINSML	5922.19	855.84	40	QFTENDIYDLLNTRM	0	0	0	0	0	0
	FTEEEFSRLINSMLK	9812.59	104.9	33.3333	FTENDIYDLLNTRMN	0	0	0	0	0	0
	TEEEFSRLINSMLKK	0	0	33.3333	TENDIYDLLNTRMNK	0	0	0	0	0	0
	EEEFSRLINSMLKKY	0	0	26.6667	ENDIYDLLNTRMNKH	0	0	0	0	0	0
				0	NDIYDLLNTRMNKHI	0	0	0	0	0	0
	EEFSRLINSMLKKYE	0	140.29	20	DIYDLLNTRMNKHIQ	0	0	0	0	0	0
	EFSRLINSMLKKYED	7.57	0	26.6667	IYDLLNTRMNKHIQD	0	0	0	0	0	0
	FSRLINSMLKKYEDK	0	0	33.3333	YDLLNTRMNKHIQDK	0	12762.4	0	0	0	0
	SRLINSMLKKYEDKN	0	0	40	DLLNTRMNKHIQDKN	0	4437.59	0	0	0	0
	RLINSMLKKYEDKNV	0	0	40	LLNTRMNKHIQDKNI	0	353.15	0	0	0	0
	LINSMLKKYEDKNVD	0	0	46.6667	LNTRMNKHIQDKNID	0	0	0	0	0	0
	INSMLKKYEDKNVDI	0	0	46.6667	NTRMNKHIQDKNIDI	0	74.48	0	0	0	0
	NSMLKKYEDKNVDIR	0	0	46.6667	TRMNKHIQDKNIDIH	0	0	0	0	0	0
	SMLKKYEDKNVDIRI	0	0	53.3333	RMNKHIQDKNIDIHI	0	0	0	0	0	0
	MLKKYEDKNVDIRII	0	0	60	MNKHIQDKNIDIHII	0	321.37	0	0	0	0
	LKKYEDKNVDIRIIG	0	0	53.3333	NKHIQDKNIDIHIIH	0	1087.64	0	0	0	0
	KKYEDKNVDIRIIGN	0	0	53.3333	KHIQDKNIDIHIIHK	710.48	1138.78	0	0	0	0
	KYEDKNVDIRIIGNK	0	0	53.3333	HIQDKNIDIHIIHKK	0	1124.43	0	0	0	0
	YEDKNVDIRIIGNKK	0	0	53.3333	IQDKNIDIHIIHKKN	0	49.34	0	0	0	0
	EDKNVDIRIIGNKKD	0	0	53.3333	QDKNIDIHIIHKKNE	0	0	0	0	0	0
	DKNVDIRIIGNKKDK	0	0	53.3333	DKNIDIHIIHKKNET	0	0	0	0	0	0
	KNVDIRIIGNKKDKQ	0	0	53.3333	KNIDIHIIHKKNETQ	0	0	0	0	0	0
	NVDIRIIGNKKDKQP	0	0	53.3333	NIDIHIIHKKNETQP	0	0	0	0	0	0
	VDIRIIGNKKDKQPT	0	0	46.6667	IDIHIIHKKNETQPV	0	0	0	0	0	0
	DIRIIGNKKDKQPTQ	0	0	46.6667	DIHIIHKKNETQPVR	0	0	0	0	0	0
	IRIIGNKKDKQPTQK	0	0	40	IHIIHKKNETQPVRN	0	0	0	0	0	0
	RIIGNKKDKQPTQKG	0	0	33.3333	HIIHKKNETQPVRNY	0	0	0	0	0	0
	IIGNKKDKQPTQKGS	0	0	33.3333	IIHKKNETQPVRNYE	0	0	0	0	785.77	0
	IGNKKDKQPTQKGSG	0	125.96	26.6667	IHKKNETQPVRNYEK	0	0	0	0	0	245.64
	GNKKDKQPTQKGSGS	0	0	20	HKKNETQPVRNYEKI	0	0	0	0	0	0
	NKKDKQPTQKGSGSG	0	0	20	KKNETQPVRNYEKID	0	0	0	0	0	0
	KKDKQPTQKGSGSGS	0	0	26.6667	KNETQPVRNYEKIDS	0	0	0	0	0	0
				0	NETQPVRNYEKIDSL	0	0	0	0	0	0
				0	ETQPVRNYEKIDSLS	0	0	0	0	0	229.07
MEG-4.1 C				0	TQPVRNYEKIDSLSK	0	387.27	0	0	0	0
	GSGSGSGKPKSIADI	0	0	13.3333	QPVRNYEKIDSLSKV	0	632.11	0	0	0	0
	SGSGSGKPKSIADIF	0	0	20	PVRNYEKIDSLSKVF	0	78.98	0	0	0	0
	GSGSGKPKSIADIFL	0	0	20	VRNYEKIDSLSKVFQ	0	0	0	0	0	0
	SGSGKPKSIADIFLI	0	0	20	RNYEKIDSLSKVFQL	0	0	0	0	0	0
	GSGKPKSIADIFLIN	0	0	20	NYEKIDSLSKVFQLK	0	0	0	0	0	0
	SGKPKSIADIFLINK	0	0	26.6667	YEKIDSLSKVFQLKK	0	0	0	0	0	0
	GKPKSIADIFLINKP	0	0	26.6667	EKIDSLSKVFQLKKA	0	0	0	0	0	0
	KPKSIADIFLINKPK	0	0	26.6667	KIDSLSKVFQLKKAF	0	0	0	0	0	0
	PKSIADIFLINKPKV	0	0	20	IDSLSKVFQLKKAFI	0	0	0	0	0	0
	KSIADIFLINKPKVP	0	0	26.6667	DSLSKVFQLKKAFIP	0	0	0	0	0	0
	SIADIFLINKPKVPL	0	0	26.6667	SLSKVFQLKKAFIPV	0	0	0	0	0	0
	IADIFLINKPKVPLW	0	0	26.6667	LSKVFQLKKAFIPVW	0	56.92	0	0	0	0
	ADIFLINKPKVPLWI	228.31	517.63	33.3333	SKVFQLKKAFIPVWI	0	0	0	0	0	0
	DIFLINKPKVPLWIV	0	0	33.3333	KVFQLKKAFIPVWIL	0	0	0	0	0	0
	IFLINKPKVPLWIVN	0	0	40	VFQLKKAFIPVWILN	0	0	0	0	0	0
	FLINKPKVPLWIVNP	0	0	46.6667	FQLKKAFIPVWILNP	0	0	0	0	0	0
	LINKPKVPLWIVNPL	0	0	46.6667	QLKKAFIPVWILNPL	0	0	0	0	0	0
	INKPKVPLWIVNPLY	0	0	53.3333	LKKAFIPVWILNPLY	0	0	0	0	0	0
	NKPKVPLWIVNPLYY	0	0	60	KKAFIPVWILNPLYY	0	0	0	0	0	0
	KPKVPLWIVNPLYYM	0	1004.21	60	KAFIPVWILNPLYYI	0	0	0	0	0	0
	PKVPLWIVNPLYYMV	0	236.83	53.3333	AFIPVWILNPLYYII	0	0	0	0	0	0
	KVPLWIVNPLYYMVE	0	276.81	60	FIPVWILNPLYYIIE	0	0	0	0	0	0
	VPLWIVNPLYYMVEK	0	0	66.6667	IPVWILNPLYYIIEK	0	0	0	0	0	0
	PLWIVNPLYYMVEKF	578.3	448.81	66.6667	PVWILNPLYYIIEKL	0	0	0	0	0	145.38
	LWIVNPLYYMVEKFV	0	39.41	60	VWILNPLYYIIEKLI	0	0	0	0	0	0
	WIVNPLYYMVEKFVQ	0	0	66.6667	WILNPLYYIIEKLIQ	0	0	0	0	0	0
	IVNPLYYMVEKFVQI	65.67	0	60	ILNPLYYIIEKLIQF	0	14.92	0	0	0	0
	VNPLYYMVEKFVQIM	145.41	2852.47	53.3333	LNPLYYIIEKLIQFF	0	0	0	0	0	0
	NPLYYMVEKFVQIMG	0	1086.7	53.3333	NPLYYIIEKLIQFFA	0	0	0	0	0	0
	PLYYMVEKFVQIMGY	307.1	1924.13	53.3333	PLYYIIEKLIQFFAY	0	0	0	0	0	0
	LYYMVEKFVQIMGYL	0	1569.18	53.3333	LYYIIEKLIQFFAYL	0	0	0	0	0	0
	YYMVEKFVQIMGYLL	495.59	1592.16	46.6667	YYIIEKLIQFFAYLV	0	0	0	0	0	0
	YMVEKFVQIMGYLLE	581.13	1401.32	46.6667	YIIEKLIQFFAYLVE	0	0	0	0	0	0
	MVEKFVQIMGYLLED	759.29	1207.18	40	IIEKLIQFFAYLVEE	15996.3	0	0	0	5472.65	18708.4
	VEKFVQIMGYLLEDD	4403.9	1692.69	40	IEKLIQFFAYLVEEG	11211.1	0	0	0	75.52	16787.5
	EKFVQIMGYLLEDDD	3956.91	2313.99	46.6667	EKLIQFFAYLVEEGD	11239.1	0	0	0	1349.64	7882.61
	KFVQIMGYLLEDDDT	4434.83	2718.23	40	KLIQFFAYLVEEGDF	3554.27	0	444.47	0	453.17	3058.5
	FVQIMGYLLEDDDTL	4200.97	2649.88	33.3333	LIQFFAYLVEEGDFY	4780.16	0	1899.63	374.93	1524.67	3070.77
	VQIMGYLLEDDDTLE	3363.55	2383.47	40	IQFFAYLVEEGDFYE	3282.84	0	5851.39	526.94	3515.77	5347.48
	QIMGYLLEDDDTLEL	3427.69	2282.52	46.6667	QFFAYLVEEGDFYEL	3008.16	0	3306.16	0	4027.15	8586.07
	IMGYLLEDDDTLELN	3336.63	2436.55	40	FFAYLVEEGDFYELE	4219.38	185.56	3611.71	955.53	6642.75	6876.14
	MGYLLEDDDTLELNL	2668.02	2675.75	40	FAYLVEEGDFYELEP	2254.49	22213.3	4361.21	179.02	6363.53	6871.69
	GYLLEDDDTLELNLP	2669.93	2310.86	46.6667	AYLVEEGDFYELEPP	1562.72	28592.6	3334.94	0	5125.55	2720.13
	YLLEDDDTLELNLPK	2441.93	2169.36	46.6667	YLVEEGDFYELEPPV	975.49	25781	3788.65	0	8152.38	2501.02
	LLEDDDTLELNLPKY	4865.35	4669.13	40	LVEEGDFYELEPPVH	2792.27	33555.2	1929.88	0	6818.31	1645.01
	LEDDDTLELNLPKYY	6594.51	6159.3	40	VEEGDFYELEPPVHY	1588.66	44472.7	1787.06	1550.62	5349.76	980.51
	EDDDTLELNLPKYYY	6501.13	9503.18	46.6667	EEGDFYELEPPVHYY	1809.73	39414.8	1371.73	2289.23	6685.35	2882.75
	DDDTLELNLPKYYYD	7998.31	18421.5	46.6667	EGDFYELEPPVHYYD	681.08	38916.5	3514.14	1634.44	9746.97	0
	DDTLELNLPKYYYDK	2075.99	6754.18	46.6667	GDFYELEPPVHYYDY	1215.13	12602.5	3039.01	1944.5	6180.04	0
	DTLELNLPKYYYDKS	0	292.51	53.3333	DFYELEPPVHYYDYS	885.32	2475.38	154.63	0	5197.48	0
	TLELNLPKYYYDKSI	948.82	1640.36	46.6667	FYELEPPVHYYDYSV	0	3238.98	0	0	1887.68	0
	LELNLPKYYYDKSIG	0	439.28	46.6667	YELEPPVHYYDYSVP	0	1291.06	0	0	0	0
	ELNLPKYYYDKSIGS	1033.49	2058.44	46.6667	ELEPPVHYYDYSVPG	0	373.3	0	0	0	0
	LNLPKYYYDKSIGSG	0	0	40	LEPPVHYYDYSVPGP	0	1064.53	0	0	47.29	0
	NLPKYYYDKSIGSGS	2425.45	948.39	33.3333	EPPVHYYDYSVPGPY	0	3776.49	8.9	999.66	47.33	0
	LPKYYYDKSIGSGSG	0	0	33.3333	PPVHYYDYSVPGPYL	0	1901.58	0	0	0	0
	PKYYYDKSIGSGSGS	0	0	33.3333	PVHYYDYSVPGPYLG	0	1060.99	0	0	0	0
				0	VHYYDYSVPGPYLGN	0	249.29	0	0	0	0
				0	HYYDYSVPGPYLGNE	0	0	28.64	0	0	0
				0	YYDYSVPGPYLGNEQ	0	0	0	0	0	1492.15
MEG-4.2				0	YDYSVPGPYLGNEQS	0	0	0	0	0	0
				0	DYSVPGPYLGNEQSI	0	0	0	0	0	0
				0	YSVPGPYLGNEQSIN	0	0	936.14	0	0	0
				0	SVPGPYLGNEQSINL	0	0	0	0	0	0
				0	VPGPYLGNEQSINLG	0	13946.2	0	0	0	0
				0	PGPYLGNEQSINLGK	0	3051.24	0	0	1281.13	0
				0	GPYLGNEQSINLGKN	0	3984.17	0	0	0	0
				0	PYLGNEQSINLGKND	0	4559.7	0	0	0	0
				0	YLGNEQSINLGKNDN	0	1584.23	3632.71	0	0	0
				0	LGNEQSINLGKNDNQ	0	1740.77	581.67	0	0	0
				0	GNEQSINLGKNDNQE	0	476.55	0	0	262.55	0
				0	NEQSINLGKNDNQEH	0	2365	0	0	0	0
				0	EQSINLGKNDNQEHR	0	1608.62	87.22	0	199.15	0
				0	QSINLGKNDNQEHRK	0	10498.4	0	0	2351.99	0
				0	SINLGKNDNQEHRKH	0	214.25	0	0	0	0
				0	INLGKNDNQEHRKHK	0	0	0	0	0	0
				0	NLGKNDNQEHRKHKV	0	0	0	0	0	0
				0	LGKNDNQEHRKHKVA	0	0	0	0	263.04	0
				0	GKNDNQEHRKHKVAT	0	0	0	0	3319.57	0
				0	KNDNQEHRKHKVATT	0	0	0	0	0	0
				0	NDNQEHRKHKVATTP	0	0	0	0	0	211.57
				0	DNQEHRKHKVATTPV	0	0	0	0	0	0
				0	NQEHRKHKVATTPVH	0	0	0	0	0	0
				0	QEHRKHKVATTPVHT	0	0	0	0	0	0
				0	EHRKHKVATTPVHTM	0	0	0	0	0	0
				0	HRKHKVATTPVHTML	0	0	0	0	0	0
				0	RKHKVATTPVHTMLH	0	0	0	20658.5	0	0
				0	KHKVATTPVHTMLHE	0	0	0	31316.9	0	0
				0	HKVATTPVHTMLHEN	0	0	0	409.87	0	0
				0	KVATTPVHTMLHENV	0	0	0	0	0	0
				0	VATTPVHTMLHENVV	0	0	0	0	0	0
				0	ATTPVHTMLHENVVN	582	268.66	3795.69	0	0	0
				0	TTPVHTMLHENVVNV	0	0	0	0	0	0
				0	TPVHTMLHENVVNVS	0	0	0	0	0	0
				0	PVHTMLHENVVNVSK	0	0	0	0	0	0
				0	VHTMLHENVVNVSKR	0	0	0	0	0	0
				0	HTMLHENVVNVSKRP	0	0	0	0	0	0
				0	TMLHENVVNVSKRPE	0	0	0	725.57	0	0
				0	MLHENVVNVSKRPEH	0	0	0	0	0	0
				0	LHENVVNVSKRPEHS	0	0	0	0	0	0
				0	HENVVNVSKRPEHSM	0	0	0	0	0	0
	SGSGSGDIEPRIQKE	7268.68	126.96	6.66667	ENVVNVSKRPEHSMP	0	0	0	0	0	0
	GSGSGDIEPRIQKEY	9890.57	552.49	6.66667	NVVNVSKRPEHSMPK	0	478.62	0	0	5269.15	0
	SGSGDIEPRIQKEYY	22946.9	985.71	13.3333	VVNVSKRPEHSMPKY	0	0	0	0	296.2	0
	GSGDIEPRIQKEYYY	11595.3	437.6	13.3333	VNVSKRPEHSMPKYE	0	0	0	0	0	0
	SGDIEPRIQKEYYYN	12335.3	1027.31	13.3333	NVSKRPEHSMPKYEV	0	0	0	0	0	0
	GDIEPRIQKEYYYNL	9963.64	953.51	20	VSKRPEHSMPKYEVL	0	0	0	0	57.24	0
	DIEPRIQKEYYYNLH	2851.99	1233.06	20	SKRPEHSMPKYEVLW	0	0	0	0	427.02	0
	IEPRIQKEYYYNLHE	4458.47	4027.8	20	KRPEHSMPKYEVLWT	0	86.86	0	0	1934.27	0
	EPRIQKEYYYNLHEN	4677.01	3832.31	20	RPEHSMPKYEVLWTE	0	0	0	0	0	0
	PRIQKEYYYNLHENN	4167.13	2621.11	20	PEHSMPKYEVLWTEE	531.51	0	0	1401.55	2692.63	8361.04
	RIQKEYYYNLHENNS	2594.1	2928.04	13.3333	EHSMPKYEVLWTEEL	102.48	907.17	0	0	2599.37	49584.6
	IQKEYYYNLHENNSQ	963.69	2136.89	13.3333	HSMPKYEVLWTEELR	0	0	0	4330.3	0	23478.6
	QKEYYYNLHENNSQA	365.84	2156.85	13.3333	SMPKYEVLWTEELRP	0	0	0	7279.74	0	13187.6
	KEYYYNLHENNSQAN	2137.4	2850.38	13.3333	MPKYEVLWTEELRPD	0	0	0	0	315.43	4869.34
	EYYYNLHENNSQANH	3022.91	3729.78	13.3333	PKYEVLWTEELRPDI	0	0	0	466.73	0	1797.09
	YYYNLHENNSQANHN	3050.59	1280.67	13.3333	KYEVLWTEELRPDID	0	0	0	0	0	0
	YYNLHENNSQANHNK	0	0	20	YEVLWTEELRPDIDK	799.7	9193.69	0	0	0	3612.86
	YNLHENNSQANHNKF	610.78	597.23	20	EVLWTEELRPDIDKF	577.79	3356.68	0	0	0	1773.64
	NLHENNSQANHNKFH	1748.34	414.17	26.6667	VLWTEELRPDIDKFH	0	1298.58	0	0	0	3376.23
	LHENNSQANHNKFHE	4386.9	725.27	0
	HENNSQANHNKFHEM	1349.86	586.64	0
	ENNSQANHNKFHEMP	0	147.61	0
	NNSQANHNKFHEMPE	0	0	0
	NSQANHNKFHEMPEY	2020.01	110.84	21.0526	LWTEELRPDIDKFHY	0	971.86	0	0	0	3182.84
	SQANHNKFHEMPEYD	2384.71	1502.12	26.3158	WTEELRPDIDKFHYD	734.42	2037.82	1561.54	1000.94	0	1813.97
	QANHNKFHEMPEYDD	3172.62	1739.75	40	TEELRPDIDKFHYDD	2581.19	1682.66	2543.06	1904.19	360.53	2172.6
	ANHNKFHEMPEYDDQ	2556.98	1187.87	31.5789	EELRPDIDKFHYDDT	781.76	1352.39	0	0	0	1010.37
	NHNKFHEMPEYDDQL	2820.78	1611.12	40	ELRPDIDKFHYDDTF	2626.46	0	318.2	2472.45	0	1354.09
	HNKFHEMPEYDDQLP	2583.06	2055.08	40	LRPDIDKFHYDDTFR	1318.08	15646.8	0	1091.57	784.54	0
	NKFHEMPEYDDQLPD	3893.62	1718.33	36.8421	RPDIDKFHYDDTFRD	4479.84	11608.2	2294.22	3007.13	7296.65	2481.89
	KFHEMPEYDDQLPDF	4474.5	2318.48	53.3333	PDIDKFHYDDTFRDF	3780.4	6771.8	4113.65	5356.97	4354.32	2459.9
	FHEMPEYDDQLPDFP	8568.34	1878.57	40	DIDKFHYDDTFRDFP	2444.68	4579.86	8833.79	3764.21	2966.14	0
	HEMPEYDDQLPDFPH	3295.74	1238.47	40	IDKFHYDDTFRDFPR	2928.84	7294.65	7582	688.9	1131.83	416.21
	EMPEYDDQLPDFPHK	1505.17	1444.67	40	DKFHYDDTFRDFPRQ	2440.26	4662.87	8740.94	0	1597.38	0
	MPEYDDQLPDFPHKQ	2423.87	1441.49	40	KFHYDDTFRDFPRQK	0	9714.46	2731.47	0	0	1140.73
	PEYDDQLPDFPHKQL	5403.21	2441.02	46.6667	FHYDDTFRDFPRQKL	0	10989.5	1251.15	0	0	644.75
	EYDDQLPDFPHKQLE	7731.62	3008.99	46.6667	HYDDTFRDFPRQKLR	0	4419.9	1397.85	0	0	0
	YDDQLPDFPHKQLEE	15195.1	3120.05	53.3333	YDDTFRDFPRQKLRE	353.04	9753.96	9789.53	1651.75	2152.97	3748.34
	DDQLPDFPHKQLEEE	7176.15	3694.73	53.3333	DDTFRDFPRQKLREE	4486.06	7762.5	12247.3	571	7433.82	22929.7
	DQLPDFPHKQLEEEQ	2749.81	1167.37	46.6667	DTFRDFPRQKLREEE	27240.8	2208.24	11403.2	3507.29	6775.03	52559.7
	QLPDFPHKQLEEEQN	2537.83	985.8	46.6667	TFRDFPRQKLREEEN	9048.28	2461.75	4962.3	0	1736.09	31970.5
	LPDFPHKQLEEEQNP	2219.43	806.54	53.3333	FRDFPRQKLREEENP	3292.66	750.48	1013.76	0	871.74	37694.5
	PDFPHKQLEEEQNPF	3927.9	1810.81	60	RDFPRQKLREEENPF	2065.55	906.57	851.35	0	888.76	18751.9
	DFPHKQLEEEQNPFH	2970.68	994.52	60	DFPRQKLREEENPFN	0	463.44	49.53	0	0	12292.4
	FPHKQLEEEQNPFHK	54.8	0	53.3333	FPRQKLREEENPFNQ	0	0	0	0	0	767.76
	PHKQLEEEQNPFHKL	0	0	46.6667	PRQKLREEENPFNQI	0	0	0	0	0	0
	HKQLEEEQNPFHKLS	0	2768.03	40	RQKLREEENPFNQIL	0	0	0	0	0	0
	KQLEEEQNPFHKLSE	254.64	0	40	QKLREEENPFNQILN	0	0	0	0	0	0
	QLEEEQNPFHKLSEV	859.62	0	40	KLREEENPFNQILNI	0	0	0	0	0	0
	LEEEQNPFHKLSEVL	2429.81	178	46.6667	LREEENPFNQILNIL	0	0	0	0	0	0
	EEEQNPFHKLSEVLN	0	0	40	REEENPFNQILNILQ	0	0	0	0	0	0
	EEQNPFHKLSEVLNS	0	0	46.6667	EEENPFNQILNILQS	0	0	0	0	0	0
	EQNPFHKLSEVLNSG	0	0	40	EENPFNQILNILQSE	0	0	0	0	0	0
	QNPFHKLSEVLNSGS	0	0	33.3333	ENPFNQILNILQSET	0	0	0	0	0	0
	NPFHKLSEVLNSGSV	0	0	40	NPFNQILNILQSETV	4328.17	0	0	0	0	0
	PFHKLSEVLNSGSVV	0	0	33.3333	PFNQILNILQSETVL	0	0	0	0	0	0
	FHKLSEVLNSGSVVP	0	0	33.3333	FNQILNILQSETVLP	0	0	0	0	0	0
	HKLSEVLNSGSVVPL	0	0	33.3333	NQILNILQSETVLPL	0	0	0	0	0	0
	KLSEVLNSGSVVPLW	0	156.21	40	QILNILQSETVLPLW	0	0	0	0	0	0
	LSEVLNSGSVVPLWL	68.47	983.94	40	ILNILQSETVLPLWI	0	0	0	0	0	0
	SEVLNSGSVVPLWLV	0	321.09	46.6667	LNILQSETVLPLWIV	0	139.56	0	0	0	0
	EVLNSGSVVPLWLVN	0	0	46.6667	NILQSETVLPLWIVS	0	0	0	0	0	0
	VLNSGSVVPLWLVNP	0	62.11	53.3333	ILQSETVLPLWIVSP	0	0	0	0	0	0
	LNSGSVVPLWLVNPI	0	0	60	LQSETVLPLWIVSPI	0	0	0	0	0	0
	NSGSVVPLWLVNPIY	0	0	60	QSETVLPLWIVSPIY	0	0	0	0	0	0
	SGSVVPLWLVNPIYY	0	160.05	66.6667	SETVLPLWIVSPIYY	0	0	0	0	0	0
	GSVVPLWLVNPIYYV	0	0	60	ETVLPLWIVSPIYYL	0	0	0	0	0	0
	SVVPLWLVNPIYYVL	0	0	60	TVLPLWIVSPIYYLQ	0	0	0	0	0	0
	VVPLWLVNPIYYVLE	510.67	435.56	66.6667	VLPLWIVSPIYYLQE	0	0	0	0	0	0
	VPLWLVNPIYYVLEL	862.86	484.19	60	LPLWIVSPIYYLQET	0	0	0	0	0	0
	PLWLVNPIYYVLELF	1377.1	1010.72	60	PLWIVSPIYYLQETL	0	0	0	0	0	0
	LWLVNPIYYVLELFP	1231	847.06	53.3333	LWIVSPIYYLQETLS	0	0	0	0	0	0
	WLVNPIYYVLELFPR	1768.66	938.69	53.3333	WIVSPIYYLQETLSR	0	0	0	0	0	0
	LVNPIYYVLELFPRA	300.21	291.9	46.6667	IVSPIYYLQETLSRF	0	0	0	0	0	0
	VNPIYYVLELFPRAI	497.25	569.51	46.6667	VSPIYYLQETLSRFL	0	0	0	0	0	0
	NPIYYVLELFPRAIS	0	278.14	40	SPIYYLQETLSRFLL	0	0	0	0	0	0
	PIYYVLELFPRAISY	82.99	517.84	46.6667	PIYYLQETLSRFLLY	0	0	0	0	0	0
	IYYVLELFPRAISYY	983.04	945.4	40	IYYLQETLSRFLLYL	0	0	0	0	0	0
	YYVLELFPRAISYYF	2334.69	1705.14	33.3333	YYLQETLSRFLLYLI	0	0	0	0	0	0
	YVLELFPRAISYYFN	3191.95	1646.05	26.6667	YLQETLSRFLLYLIS	0	0	0	0	0	0
	VLELFPRAISYYFNG	413.47	555.38	20	LQETLSRFLLYLISR	0	0	0	0	0	0
	LELFPRAISYYFNGS	0	0	20	QETLSRFLLYLISRM	0	0	0	0	0	0
	ELFPRAISYYFNGSG	0	0	20	ETLSRFLLYLISRMW	0	0	0	0	0	0
	LFPRAISYYFNGSGS	0	0	13.3333	TLSRFLLYLISRMWT	0	0	0	0	0	0
	FPRAISYYFNGSGSG	0	0	13.3333	LSRFLLYLISRMWTP	0	0	0	0	0	0
	PRAISYYFNGSGSGS	0	0	13.3333	SRFLLYLISRMWTPP	0	0	0	0	0	0
				0	RFLLYLISRMWTPPT	0	0	0	0	0	0
				0	FLLYLISRMWTPPTP	0	0	0	0	0	0
				0	LLYLISRMWTPPTPT	614.42	0	0	0	0	0
				0	LYLISRMWTPPTPTV	0	0	0	0	0	0
				0	YLISRMWTPPTPTVT	0	57.65	0	0	0	0
				0	LISRMWTPPTPTVTK	0	0	0	45.51	2030.25	0
MEG-8.1	SGSGSGKFEHTTSGI	0	0	0
	GSGSGKFEHTTSGIR	0	0	0
	SGSGKFEHTTSGIRN	0	0	0
	GSGKFEHTTSGIRNP	0	0	0
	SGKFEHTTSGIRNPS	0	0	0
	GKFEHTTSGIRNPSK	0	0	0
	KFEHTTSGIRNPSKL	0	0	0
	FEHTTSGIRNPSKLS	1695.7	0	0
	EHTTSGIRNPSKLSD	0	0	0
	HTTSGIRNPSKLSDS	0	0	0
	TTSGIRNPSKLSDSN	0	0	0
	TSGIRNPSKLSDSNA	0	0	0
	SGIRNPSKLSDSNAS	0	0	0
	GIRNPSKLSDSNASK	0	0	0
	IRNPSKLSDSNASKT	0	0	0
	RNPSKLSDSNASKTL	0	0	0
	NPSKLSDSNASKTLS	0	0	0
	PSKLSDSNASKTLSL	0	0	0
	SKLSDSNASKTLSLK	0	0	0
	KLSDSNASKTLSLKN	0	0	0
	LSDSNASKTLSLKNL	0	28.22	0
	SDSNASKTLSLKNLT	0	0	0
	DSNASKTLSLKNLTD	0	0	0
	SNASKTLSLKNLTDH	0	0	0
	NASKTLSLKNLTDHY	0	0	0
	ASKTLSLKNLTDHYI	0	0	0
	SKTLSLKNLTDHYIH	0	0	0
	KTLSLKNLTDHYIHT	0	0	0
	TLSLKNLTDHYIHTP	0	0	0
	LSLKNLTDHYIHTPQ	0	0	0
	SLKNLTDHYIHTPQK	0	0	0
	LKNLTDHYIHTPQKS	0	0	0
	KNLTDHYIHTPQKSN	0	0	0
	NLTDHYIHTPQKSNN	0	0	0
	LTDHYIHTPQKSNNG	0	0	0
	TDHYIHTPQKSNNGT	0	0	0
	DHYIHTPQKSNNGTS	0	0	0
	HYIHTPQKSNNGTSC	0	0	0
	YIHTPQKSNNGTSCN	0	0	0
	IHTPQKSNNGTSCNG	0	0	0
	HTPQKSNNGTSCNGK	0	0	0
	TPQKSNNGTSCNGKD	0	0	0
	PQKSNNGTSCNGKDT	0	0	0
	QKSNNGTSCNGKDTC	0	0	0
	KSNNGTSCNGKDTCK	0	0	0
	SNNGTSCNGKDTCKL	0	0	0
	NNGTSCNGKDTCKLP	0	0	0
	NGTSCNGKDTCKLPN	0	0	0
	GTSCNGKDTCKLPNP	0	0	0
	TSCNGKDTCKLPNPS	0	0	0
	SCNGKDTCKLPNPSQ	0	0	0
	CNGKDTCKLPNPSQK	0	0	0
	NGKDTCKLPNPSQKG	0	0	0
	GKDTCKLPNPSQKGF	0	0	0
	KDTCKLPNPSQKGFT	0	0	0
	DTCKLPNPSQKGFTN	0	0	0
	TCKLPNPSQKGFTNT	0	0	0
	CKLPNPSQKGFTNTT	0	790.35	0
	KLPNPSQKGFTNTTS	0	507.2	0
	LPNPSQKGFTNTTSL	0	257.41	0
	PNPSQKGFTNTTSLP	0	0	0
	NPSQKGFTNTTSLPH	0	0	0
	PSQKGFTNTTSLPHT	0	0	0
	SQKGFTNTTSLPHTQ	0	0	0
	QKGFTNTTSLPHTQS	0	0	0
	KGFTNTTSLPHTQSH	0	0	0
	GFTNTTSLPHTQSHN	0	0	0
	FTNTTSLPHTQSHNS	0	0	0
	TNTTSLPHTQSHNST	0	0	0
	NTTSLPHTQSHNSTV	0	0	0
	TTSLPHTQSHNSTVA	0	0	0
	TSLPHTQSHNSTVAP	0	0	0
	SLPHTQSHNSTVAPS	0	0	0
	LPHTQSHNSTVAPSV	0	0	0
	PHTQSHNSTVAPSVP	0	0	0
	HTQSHNSTVAPSVPK	0	0	0
	TQSHNSTVAPSVPKP	0	0	0
	QSHNSTVAPSVPKPT	0	0	0
	SHNSTVAPSVPKPTR	0	0	0
	HNSTVAPSVPKPTRQ	0	0	0
	NSTVAPSVPKPTRQE	0	0	0
	STVAPSVPKPTRQEI	0	0	0
	TVAPSVPKPTRQEIP	0	0	0
	VAPSVPKPTRQEIPR	0	0	0
	APSVPKPTRQEIPRS	0	0	0
	PSVPKPTRQEIPRSG	0	0	0
	SVPKPTRQEIPRSGT	0	0	0
	VPKPTRQEIPRSGTI	0	584.01	0
	PKPTRQEIPRSGTIV	0	407.39	0
	KPTRQEIPRSGTIVN	0	413.73	0
	PTRQEIPRSGTIVNG	0	0	0
	TRQEIPRSGTIVNGT	0	0	0
	RQEIPRSGTIVNGTK	0	0	0
	QEIPRSGTIVNGTKP	0	0	0
	EIPRSGTIVNGTKPT	0	0	0
	IPRSGTIVNGTKPTP	0	0	0
	PRSGTIVNGTKPTPG	0	0	0
	RSGTIVNGTKPTPGK	0	0	0
	SGTIVNGTKPTPGKP	0	0	0
	GTIVNGTKPTPGKPV	0	0	0
	TIVNGTKPTPGKPVV	0	0	0
	IVNGTKPTPGKPVVN	0	0	0
	VNGTKPTPGKPVVNG	0	0	0
	NGTKPTPGKPVVNGT	0	0	0
	GTKPTPGKPVVNGTK	0	0	0
	TKPTPGKPVVNGTKP	0	0	0	HYIAIIEIRKPKDVQ	0	0	0	0	0	0
	KPTPGKPVVNGTKPT	0	0	0	YIAIIEIRKPKDVQQ	580.18	0	0	0	0	0
	PTPGKPVVNGTKPTP	0	0	0	IAIIEIRKPKDVQQL	0	0	0	0	0	0
	TPGKPVVNGTKPTPG	0	0	6.66667	AIIEIRKPKDVQQLG	0	0	0	0	0	0
	PGKPVVNGTKPTPGK	0	0	6.66667	IIEIRKPKDVQQLGE	0	0	0	4086.1	0	0
	GKPVVNGTKPTPGKP	0	0	6.66667	IEIRKPKDVQQLGEK	0	0	0	0	0	0
	KPVVNGTKPTPGKPE	0	0	6.66667	EIRKPKDVQQLGEKK	0	0	0	0	0	1288.43
	PVVNGTKPTPGKPES	0	0	6.66667	IRKPKDVQQLGEKKT	0	2321.54	0	0	0	0
	VVNGTKPTPGKPESF	0	0	6.66667	RKPKDVQQLGEKKTI	0	10729.1	0	266.26	0	0
	VNGTKPTPGKPESFL	1718.58	0	6.66667	KPKDVQQLGEKKTIM	5015.21	6806.17	1047.23	3171.51	1774.47	0
	NGTKPTPGKPESFLK	0	0	6.66667	PKDVQQLGEKKTIMQ	0	534.99	0	3416.69	0	0
	GTKPTPGKPESFLKR	0	0	6.66667	KDVQQLGEKKTIMQK	0	0	0	0	0	0
	TKPTPGKPESFLKRV	0	0	6.66667	DVQQLGEKKTIMQKI	0	0	0	0	0	0
	KPTPGKPESFLKRVG	0	0	6.66667	VQQLGEKKTIMQKIN	0	0	457.22	0	0	0
	PTPGKPESFLKRVGD	0	0	13.3333	QQLGEKKTIMQKIND	0	0	2391.58	0	0	0
	TPGKPESFLKRVGDG	0	0	20	QLGEKKTIMQKINDG	0	0	0	0	0	0
	PGKPESFLKRVGDGF	0	0	26.6667	LGEKKTIMQKINDGF	0	0	0	0	0	0
	GKPESFLKRVGDGFF	278.81	68.06	33.3333	GEKKTIMQKINDGFF	0	0	0	0	0	1275.14
	KPESFLKRVGDGFFD	1312.85	828.74	26.6667	EKKTIMQKINDGFFY	0	0	0	0	0	0
	PESFLKRVGDGFFDL	1656.83	1233.39	33.3333	KKTIMQKINDGFFYL	0	0	0	0	0	0
	ESFLKRVGDGFFDLF	1252.84	1060.44	40	KTIMQKINDGFFYLF	0	0	0	0	0	0
	SFLKRVGDGFFDLFS	1163.15	829.85	46.6667	TIMQKINDGFFYLFS	0	0	0	0	0	0
	FLKRVGDGFFDLFSE	2569.1	1074.63	53.3333	IMQKINDGFFYLFSE	0	0	0	0	0	2108.87
	LKRVGDGFFDLFSEQ	1907.87	363.36	60	MQKINDGFFYLFSEQ	2666.04	0	0	0	2455.88	14442.2
	KRVGDGFFDLFSEQE	3233.59	860.73	66.6667	QKINDGFFYLFSEQE	6243.86	0	0	812.6	6603.85	21583.3
	RVGDGFFDLFSEQEF	4215.17	1730.63	73.3333	KINDGFFYLFSEQEF	2155.74	0	697.84	418.45	2384.74	28556.3
	VGDGFFDLFSEQEFH	4429.95	1616.39	80	INDGFFYLFSEQEFH	877.74	1042.35	95.33	2430.67	8886.28	10976
	GDGFFDLFSEQEFHP	6698.38	1648.66	86.6667	NDGFFYLFSEQEFHP	0	0	0	0	1724.64	891.79
	DGFFDLFSEQEFHPI	4295.1	758.91	86.6667	DGFFYLFSEQEFHPL	0	2032.73	0	1940.6	4009.49	1959.37
	GFFDLFSEQEFHPIN	5313.18	545.55	80	GFFYLFSEQEFHPLH	0	12521.5	0	1219.62	332.31	0
	FFDLFSEQEFHPINH	9882.22	767.2	73.3333	FFYLFSEQEFHPLHD	238.65	30658.3	1836.41	3577.55	708.25	221.2
	FDLFSEQEFHPINHK	7925.04	0	73.3333	FYLFSEQEFHPLHDK	0	25502.5	0	0	0	0
	DLFSEQEFHPINHKS	0	0	73.3333	YLFSEQEFHPLHDKS	7387.61	7564.22	0	0	0	0
	LFSEQEFHPINHKSY	1449.17	240.23	80	LFSEQEFHPLHDKSY	794.44	15276.5	0	0	0	0
	FSEQEFHPINHKSYL	8274.57	431.25	80	FSEQEFHPLHDKSYL	0	9073.28	0	2421.93	630.91	833.23
	SEQEFHPINHKSYLF	443.21	640.31	80	SEQEFHPLHDKSYLF	0	11615	0	0	0	0
	EQEFHPINHKSYLFN	563.37	0	80	EQEFHPLHDKSYLFN	0	8443.42	0	0	0	0
	QEFHPINHKSYLFNF	1461.42	169.67	73.3333	QEFHPLHDKSYLFNI	0	3976.29	0	0	0	0
	EFHPINHKSYLFNFW	2569.29	0	73.3333	EFHPLHDKSYLFNIW	0	6650.24	0	0	0	0
	FHPINHKSYLFNFWY	1339.82	26.93	73.3333	FHPLHDKSYLFNIWY	0	2164.41	0	0	0	0
	HPINHKSYLFNFWYL	712.5	206.81	73.3333	HPLHDKSYLFNIWYL	0	3883.85	0	0	0	0
	PINHKSYLFNFWYLF	714.87	0	73.3333	PLHDKSYLFNIWYLF	0	0	0	0	0	0
	INHKSYLFNFWYLFR	74.42	0	66.6667	LHDKSYLFNIWYLFK	0	0	0	0	0	0
	NHKSYLFNFWYLFRT	0	0	66.6667	HDKSYLFNIWYLFKH	0	0	0	0	0	0
	HKSYLFNFWYLFRTS	0	0	73.3333	DKSYLFNIWYLFKHS	0	0	0	0	0	0
	KSYLFNFWYLFRTSF	0	0	80	KSYLFNIWYLFKHSF	0	0	0	0	0	0
	SYLFNFWYLFRTSFL	0	0	73.3333	SYLFNIWYLFKHSFF	0	0	0	0	0	0
	YLFNFWYLFRTSFLN	359.46	50.5	73.3333	YLFNIWYLFKHSFFN	0	0	0	0	0	0
	LFNFWYLFRTSFLNL	94.22	73.58	73.3333	LFNIWYLFKHSFFNL	0	0	0	0	0	0
	FNFWYLFRTSFLNLK	0	0	73.3333	FNIWYLFKHSFFNLK	0	0	0	0	0	0
	NFWYLFRTSFLNLKN	0	0	73.3333	NIWYLFKHSFFNLKN	0	0	0	0	0	0
	FWYLFRTSFLNLKNM	0	0	73.3333	IWYLFKHSFFNLKNM	0	0	0	0	0	0
	WYLFRTSFLNLKNMK	0	0	73.3333	WYLFKHSFFNLKNMR	0	0	0	0	0	0
	YLFRTSFLNLKNMKN	0	0	73.3333	YLFKHSFFNLKNMRN	0	0	0	0	0	0
	LFRTSFLNLKNMKNL	0	2679.29	73.3333	LFKHSFFNLKNMRNL	0	0	0	0	0	0
	FRTSFLNLKNMKNLL	0	0	66.6667	FKHSFFNLKNMRNLI	0	0	0	0	0	0
	RTSFLNLKNMKNLLL	0	0	60	KHSFFNLKNMRNLIF	0	0	0	0	0	0
	TSFLNLKNMKNLLLG	0	0	66.6667	HSFFNLKNMRNLIFG	0	0	0	0	0	0
	SFLNLKNMKNLLLGS	0	0	73.3333	SFFNLKNMRNLIFGS	0	0	0	0	0	0
	FLNLKNMKNLLLGSG	0	0	66.6667	FFNLKNMRNLIFGSK	0	0	0	0	0	0
	LNLKNMKNLLLGSGS	0	0	60	FNLKNMRNLIFGSKE	0	0	0	0	0	0
	NLKNMKNLLLGSGSG	0	0	60	NLKNMRNLIFGSKEK	13024.4	0	0	0	0	0
	LKNMKNLLLGSGSGS	0	0	53.3333	LKNMRNLIFGSKEKI	6082.94	0	0	0	0	0
				0	KNMRNLIFGSKEKIV	7421.55	0	0	0	0	0
				0	NMRNLIFGSKEKIVN	0	0	1831.6	0	0	0
				0	MRNLIFGSKEKIVNG	0	0	0	0	0	0
				0	RNLIFGSKEKIVNGF	0	0	0	0	0	0
				0	NLIFGSKEKIVNGFN	0	0	0	0	0	0
MEG-8.2	SGSGSGGTVSKPTAT	0	0	0
	GSGSGGTVSKPTATV	0	0	0
	SGSGGTVSKPTATVK	0	0	0
	GSGGTVSKPTATVKP	0	0	0
	SGGTVSKPTATVKPQ	0	0	0
	GGTVSKPTATVKPQP	0	0	0
	GTVSKPTATVKPQPV	0	0	0
	TVSKPTATVKPQPVN	0	0	0
	VSKPTATVKPQPVNK	31512.6	11460.1	0
	SKPTATVKPQPVNKM	27139.6	10593.2	0
	KPTATVKPQPVNKMN	18407.2	10757.7	0
	PTATVKPQPVNKMNT	11033.7	11723.9	0
	TATVKPQPVNKMNTT	8121.64	9482.51	0
	ATVKPQPVNKMNTTP	4226.6	5069.55	0
	TVKPQPVNKMNTTPV	1892.14	3825.22	0
	VKPQPVNKMNTTPVH	1181.73	1110.38	0
	KPQPVNKMNTTPVHQ	0	0	0
	PQPVNKMNTTPVHQE	0	0	0
	QPVNKMNTTPVHQEE	1540.3	0	0
	PVNKMNTTPVHQEEP	1945.66	659.73	0
	VNKMNTTPVHQEEPS	1411.61	0	0
	NKMNTTPVHQEEPSF	3088.04	867.49	0
	KMNTTPVHQEEPSFW	4638.54	1849.6	0
	MNTTPVHQEEPSFWR	4043.8	1502.19	0
	NTTPVHQEEPSFWRR	4188.85	1584.22	0
	TTPVHQEEPSFWRRM	4072.03	2482.99	0
	TPVHQEEPSFWRRMW	6096.8	3103.68	0
	PVHQEEPSFWRRMWN	4713.24	2274.24	0
	VHQEEPSFWRRMWNS	1778.94	1119.86	0
	HQEEPSFWRRMWNSF	4121.09	2119.74	0
	QEEPSFWRRMWNSFT	1274.66	807.47	0
	EEPSFWRRMWNSFTS	0	547.26	0
	EPSFWRRMWNSFTSM	0	1175.75	0
	PSFWRRMWNSFTSMF	4981.79	2025.77	0
	SFWRRMWNSFTSMFG	2549.75	774.96	0
	FWRRMWNSFTSMFGS	719.36	0	0
	WRRMWNSFTSMFGSS	0	0	0
	RRMWNSFTSMFGSSD	0	0	0
	RMWNSFTSMFGSSDS	0	0	0
	MWNSFTSMFGSSDSS	0	0	0
	WNSFTSMFGSSDSSS	0	0	0
	NSFTSMFGSSDSSSG	0	0	0
	SFTSMFGSSDSSSGT	0	0	0
	FTSMFGSSDSSSGTN	400.43	0	0
	TSMFGSSDSSSGTNN	0	0	0
	SMFGSSDSSSGTNNK	0	45493.1	0
	MFGSSDSSSGTNNKD	0	29830	0
	FGSSDSSSGTNNKDT	0	13261.1	0
	GSSDSSSGTNNKDTK	0	11190.5	0
	SSDSSSGTNNKDTKS	0	15060	0
	SDSSSGTNNKDTKSP	0	11739	0
	DSSSGTNNKDTKSPN	0	15357.9	0
	SSSGTNNKDTKSPNP	0	16266.9	0
	SSGTNNKDTKSPNPN	3352.95	9298.34	0
	SGTNNKDTKSPNPNT	4698.84	13337.8	0
	GTNNKDTKSPNPNTT	4775.44	5473.41	0
	TNNKDTKSPNPNTTE	4036.59	7740.31	0
	NNKDTKSPNPNTTEA	3550.42	1428.4	0
	NKDTKSPNPNTTEAK	1833.22	0	0
	KDTKSPNPNTTEAKS	1420.13	0	0
	DTKSPNPNTTEAKSL	2247.86	0	0
	TKSPNPNTTEAKSLS	1915.65	0	0
	KSPNPNTTEAKSLSL	1471.29	0	0
	SPNPNTTEAKSLSLK	0	125.49	0
	PNPNTTEAKSLSLKE	0	0	0
	NPNTTEAKSLSLKER	321.67	1973.97	0
	PNTTEAKSLSLKERI	6517.18	8672.81	0
	NTTEAKSLSLKERIM	5510.87	8256.17	0
	TTEAKSLSLKERIMN	0	3379.35	0
	TEAKSLSLKERIMNK	0	1950.51	0
	EAKSLSLKERIMNKF	0	508.18	0
	AKSLSLKERIMNKFN	0	0	0
	KSLSLKERIMNKFNS	0	0	46.6667	LIFGSKEKIVNGFNS	0	0	0	0	0	0
	SLSLKERIMNKFNSI	0	864.65	53.3333	IFGSKEKIVNGFNSI	0	0	0	0	0	0
	LSLKERIMNKFNSIF	0	0	60	FGSKEKIVNGFNSIF	0	0	0	0	0	0
	SLKERIMNKFNSIFG	0	0	66.6667	GSKEKIVNGFNSIFG	0	0	0	0	0	0
	LKERIMNKFNSIFGE	0	0	66.6667	SKEKIVNGFNSIFGV	0	0	0	0	0	0
	KERIMNKFNSIFGEE	782.77	244.55	73.3333	KEKIVNGFNSIFGVE	0	0	0	0	395.76	0
	ERIMNKFNSIFGEEE	8164.06	922.34	73.3333	EKIVNGFNSIFGVEE	13718.3	0	0	0	2063.07	10519.3
	RIMNKFNSIFGEEEY	14987.3	1187.95	66.6667	KIVNGFNSIFGVEEF	7044.2	0	0	4673.6	2150.22	51022.6
	IMNKFNSIFGEEEYN	9298.3	2070.91	73.3333	IVNGFNSIFGVEEFN	1739.82	0	681.6	0	295.9	51210.2
	MNKFNSIFGEEEYNP	8415.57	1406.02	73.3333	VNGFNSIFGVEEFNP	0	2008.77	0	0	0	19254.8
	NKFNSIFGEEEYNPP	7702.27	1193.73	80	NGFNSIFGVEEFNPP	0	6969.34	0	0	539.85	5047.9
	KFNSIFGEEEYNPPK	3022.72	38.94	80	GFNSIFGVEEFNPPK	0	13179	0	0	1561.6	1617.06
	FNSIFGEEEYNPPKD	5531.47	1017.84	86.6667	FNSIFGVEEFNPPKD	0	18411	2549.49	1236.26	0	0
	NSIFGEEEYNPPKDS	3814.93	379.94	86.6667	NSIFGVEEFNPPKDS	0	13433.3	150.53	2761.55	0	0
	SIFGEEEYNPPKDSD	3773.98	845.98	80	SIFGVEEFNPPKDSY	0	12018.5	88.91	1918.14	0	0
	IFGEEEYNPPKDSDF	5584.59	1539.88	80	IFGVEEFNPPKDSYF	0	11584.4	0	838.28	0	4112.57
	FGEEEYNPPKDSDFT	11507.9	1209.05	73.3333	FGVEEFNPPKDSYFV	511.07	12582.6	1733.06	778.48	0	1993.37
	GEEEYNPPKDSDFTE	6797	864.95	66.6667	GVEEFNPPKDSYFVD	138.62	9768.6	1520.62	818.87	0	758.35
	EEEYNPPKDSDFTER	3508.07	1287.97	66.6667	VEEFNPPKDSYFVDR	0	3018.81	320.03	0	355.5	314.95
	EEYNPPKDSDFTERL	2807.48	1171.82	73.3333	EEFNPPKDSYFVDRL	0	3112.47	943.36	0	295.89	805.18
	EYNPPKDSDFTERLW	3415.74	1694.16	73.3333	EFNPPKDSYFVDRLW	0	1842.8	0	0	0	0
	YNPPKDSDFTERLWM	3705.83	2990.62	66.6667	FNPPKDSYFVDRLWL	863.74	0	0	0	8.27	0
	NPPKDSDFTERLWML	1700.58	1383.03	73.3333	NPPKDSYFVDRLWLL	0	0	0	0	491.14	0
	PPKDSDFTERLWMLF	2624.13	1688.25	73.3333	PPKDSYFVDRLWLLF	0	0	102.66	695.88	223.26	0
	PKDSDFTERLWMLFK	0	58.84	73.3333	PKDSYFVDRLWLLFK	0	0	0	0	0	0
	KDSDFTERLWMLFKH	1150.62	1928.13	73.3333	KDSYFVDRLWLLFKH	0	0	0	0	0	0
	DSDFTERLWMLFKHC	7900.95	13280.1	73.3333	DSYFVDRLWLLFKHC	0	0	0	0	0	0
	SDFTERLWMLFKHCF	2860.82	1500.52	73.3333	SYFVDRLWLLFKHCF	0	157.79	0	0	0	0
	DFTERLWMLFKHCFL	1788.67	874.08	73.3333	YFVDRLWLLFKHCFL	0	553.64	0	0	0	0
	FTERLWMLFKHCFLN	5817.33	46.36	80	FVDRLWLLFKHCFLN	0	232.13	0	0	0	0
	TERLWMLFKHCFLNF	0	0	73.3333	VDRLWLLFKHCFLNV	0	0	0	0	0	0
	ERLWMLFKHCFLNFK	0	0	80	DRLWLLFKHCFLNVK	0	0	0	0	0	0
	RLWMLFKHCFLNFKN	0	0	86.6667	RLWLLFKHCFLNVKN	0	0	0	0	0	0
	LWMLFKHCFLNFKNL	0	696.25	80	LWLLFKHCFLNVKNV	0	0	0	0	0	0
	WMLFKHCFLNFKNLA	0	0	80	WLLFKHCFLNVKNVA	0	0	0	0	0	0
	MLFKHCFLNFKNLAK	0	0	80	LLFKHCFLNVKNVAK	0	0	0	0	0	0
	LFKHCFLNFKNLAKI	0	0	86.6667	LFKHCFLNVKNVAKI	0	0	0	0	0	0
	FKHCFLNFKNLAKIF	0	0	86.6667	FKHCFLNVKNVAKIF	0	0	0	0	0	0
	KHCFLNFKNLAKIFS	0	0	86.6667	KHCFLNVKNVAKIFS	0	0	0	0	0	0
	HCFLNFKNLAKIFST	0	0	80	HCFLNVKNVAKIFSK	0	0	0	0	0	0
	CFLNFKNLAKIFSTG	0	0	73.3333	CFLNVKNVAKIFSKF	0	0	0	0	0	0
	FLNFKNLAKIFSTGS	0	0	66.6667	FLNVKNVAKIFSKFV	0	0	0	0	0	0
	LNFKNLAKIFSTGSG	0	0	60	LNVKNVAKIFSKFVV	0	0	0	0	0	0
	NFKNLAKIFSTGSGS	0	0	53.3333	NVKNVAKIFSKFVVQ	0	0	0	0	0	0
	FKNLAKIFSTGSGSG	0	0	46.6667	VKNVAKIFSKFVVQS	0	0	0	0	0	0
	KNLAKIFSTGSGSGS	0	0	46.6667	KNVAKIFSKFVVQSN	0	0	0	0	0	0
				0	NVAKIFSKFVVQSNG	0	0	0	0	0	2231.99
				0	VAKIFSKFVVQSNGK	0	0	0	0	0	0
				0	AKIFSKFVVQSNGKD	0	0	0	0	0	0
MEG-8.3				0	NDHALLVAIPAAPKK	0	0	0	2113.65	0	0
				0	ALLVAIPAAPKKNES	0	0	0	0	0	0
				0	VAIPAAPKKNESLSF	0	0	637.15	0	0	102.61
				0	PAAPKKNESLSFKEK	1204.11	0	0	646.34	3039.69	3325.38
				0	PKKNESLSFKEKIMD	0	0	0	0	0	0
				0	NESLSFKEKIMDMYN	0	0	4628.1	0	8417.85	0
	GSGFKEKIVELYKNW	0	0	0
				0	LSFKEKIMDMYNHWV	0	0	0	1506.07	2364.22	1338.93
	GFKEKIVELYKNWMN	0	0	0
	KEKIVELYKNWMNEK	0	0	46.6667	KEKIMDMYNHWVNQD	0	0	2595.58	0	1072.66	0
	KIVELYKNWMNEKEF	1391.12	922.72	0
				0	IMDMYNHWVNQDEYN	11849.8	3480.31	43216.8	19493	7913.18	2549.65
	VELYKNWMNEKEFNP	1553.9	930.42	0
	LYKNWMNEKEFNPPK	0	0	53.3333	MYNHWVNQDEYNPPK	0	0	14186.4	4832.58	4967.16	0
	KNWMNEKEFNPPKES	0	220.48	0
				0	HWVNQDEYNPPKDSE	0	0	27045.1	3306.15	0	0
	WMNEKEFNPPKESEF	2409.89	1099.13	0
	NEKEFNPPKESEFYE	5772.05	1433.2	73.3333	NQDEYNPPKDSEFYE	10369.4	107.89	15604.5	20590.8	9028.04	5756.16
	KEFNPPKESEFYERF	3415.5	1221.47	0
				0	EYNPPKDSEFYERFW	1525.97	1856.79	2337.73	7431.81	2089.1	1754.97
	FNPPKESEFYERFWE	5480.22	2484.77	0
	PPKESEFYERFWELF	4025.61	1946.95	86.6667	PPKDSEFYERFWLLF	0	0	0	5187.3	0	2578.07
	KESEFYERFWELFKH	752.49	660.92	0
				0	DSEFYERFWLLFKHC	0	0	0	1899.79	0	0
	SEFYERFWELFKHCF	1999.17	1146.38	0
	FYERFWELFKHCFLN	2540.04	587.64	86.6667	FYERFWLLFKHCFMN	0	0	4541.11	4130.97	0	0
	ERFWELFKHCFLNSK	0	0	0
				0	RFWLLFKHCFMNSKK	0	0	0	0	0	0
	FWELFKHCFLNSKQL	0	0	0
	ELFKHCFLNSKQLTK	0	0	73.3333	LLFKHCFMNSKKLAK	0	0	0	0	0	0
	FKHCFLNSKQLTKIL	0	0	0
				0	KHCFMNSKKLAKIIP	0	0	0	0	0	0
	HCFLNSKQLTKILPF	0	0	0
	FLNSKQLTKILPFGS	0	0	60	FMNSKKLAKIIPFIG	0	0	0	0	0	0
	LNSKQLTKILPFGSG	0	0	0
				0	SKKLAKIIPFIGIPL	0	0	0	0	0	0
				0
				0	LAKIIPFIGIPLLTV	0	0	0	0	0	0
MEG-9	SGSGSGFVVHESSTE	3544.52	476.91	0
	GSGSGFVVHESSTEG	2055.09	0	26.6667	KIFSKFVVQSNGKDE	0	0	0	0	0	0
	SGSGFVVHESSTEGQ	0	0	26.6667	IFSKFVVQSNGKDEA	0	0	0	0	0	0
	GSGFVVHESSTEGQN	3411.93	223.21	26.6667	FSKFVVQSNGKDEAK	0	0	0	0	0	0
	SGFVVHESSTEGQNH	1877.72	339.52	26.6667	SKFVVQSNGKDEAKP	0	0	0	0	0	0
	GFVVHESSTEGQNHE	5901.45	670.89	26.6667	KFVVQSNGKDEAKPE	0	0	0	0	0	0
	FVVHESSTEGQNHEE	8031.53	2150.34	33.3333	FVVQSNGKDEAKPEE	450.65	0	0	0	0	3691.5
	VVHESSTEGQNHEES	5751.51	578.9	33.3333	VVQSNGKDEAKPEES	0	0	0	0	0	0
	VHESSTEGQNHEESQ	4850.41	580.75	33.3333	VQSNGKDEAKPEESQ	95.05	0	0	0	0	0
	HESSTEGQNHEESQF	4569.62	1192.4	33.3333	QSNGKDEAKPEESQF	0	0	0	0	0	0
	ESSTEGQNHEESQFF	4686.07	2578.59	40	SNGKDEAKPEESQFF	0	0	0	8864.71	0	203.04
	SSTEGQNHEESQFFL	3341.87	2959.47	40	NGKDEAKPEESQFFA	0	0	0	0	0	0
	STEGQNHEESQFFLA	1500.16	3565.81	40	GKDEAKPEESQFFAI	0	0	0	0	0	0
	TEGQNHEESQFFLAP	892.25	3237.19	46.6667	KDEAKPEESQFFAIP	0	0	0	0	0	0
	EGQNHEESQFFLAPL	2226.16	2643.12	46.6667	DEAKPEESQFFAIPF	210.32	988.32	297.46	1148.19	0	0
	GQNHEESQFFLAPLA	16.6	2441.3	46.6667	EAKPEESQFFAIPFM	0	864.48	0	8439.6	0	0
	QNHEESQFFLAPLAA	0	520.9	46.6667	AKPEESQFFAIPFMM	0	0	2513.36	0	4183.48	0
	NHEESQFFLAPLAAA	0	0	46.6667	KPEESQFFAIPFMMT	0	0	0	0	0	0
	HEESQFFLAPLAAAA	0	0	46.6667	PEESQFFAIPFMMTI	0	0	0	0	0	0
	EESQFFLAPLAAAAG	0	118.8	53.3333	EESQFFAIPFMMTIG	0	0	0	0	0	0
	ESQFFLAPLAAAAGA	0	0	46.6667	ESQFFAIPFMMTIGS	0	0	0	0	0	0
	SQFFLAPLAAAAGAH	0	0	46.6667	SQFFAIPFMMTIGSH	0	3347.67	0	0	0	0
	QFFLAPLAAAAGAHF	0	0	40	QFFAIPFMMTIGSHL	0	965.86	0	0	0	0
	FFLAPLAAAAGAHFL	0	0	33.3333	FFAIPFMMTIGSHLW	0	1678.63	0	0	0	0
	FLAPLAAAAGAHFLQ	0	0	26.6667	FAIPFMMTIGSHLWS	0	225.55	0	0	0	0
	LAPLAAAAGAHFLQF	0	6.84	26.6667	AIPFMMTIGSHLWSF	0	0	0	0	0	0
	APLAAAAGAHFLQFL	0	0	33.3333	IPFMMTIGSHLWSFL	0	0	0	0	0	0
	PLAAAAGAHFLQFLN	0	0	40	PFMMTIGSHLWSFLN	0	0	0	0	0	0
	LAAAAGAHFLQFLNG	0	0	40	FMMTIGSHLWSFLNG	0	0	0	0	0	0
	AAAAGAHFLQFLNGC	0	0	46.6667	MMTIGSHLWSFLNGC	0	0	0	0	0	0
	AAAGAHFLQFLNGCF	403.39	0	53.3333	MTIGSHLWSFLNGCF	0	0	0	0	0	0
	AAGAHFLQFLNGCFL	0	0	60	TIGSHLWSFLNGCFL	0	0	0	0	0	0
	AGAHFLQFLNGCFLN	0	0	60	IGSHLWSFLNGCFLD	0	0	0	0	0	0
	GAHFLQFLNGCFLNM	0	0	60	GSHLWSFLNGCFLDV	0	0	0	0	0	0
	AHFLQFLNGCFLNMD	348.12	0	53.3333	SHLWSFLNGCFLDVE	0	0	0	69.54	0	0
	HFLQFLNGCFLNMDN	577.05	0	60	HLWSFLNGCFLDVEN	0	0	0	0	0	0
	FLQFLNGCFLNMDNL	514.45	0	60	LWSFLNGCFLDVENL	0	0	0	0	0	0
	LQFLNGCFLNMDNLK	0	0	66.6667	WSFLNGCFLDVENLK	0	0	0	0	0	0
	QFLNGCFLNMDNLKK	0	0	73.3333	SFLNGCFLDVENLKK	274.79	0	0	0	0	0
	FLNGCFLNMDNLKKL	0	0	80	FLNGCFLDVENLKKL	0	0	0	0	0	0
	LNGCFLNMDNLKKLV	0	0	80	LNGCFLDVENLKKLV	7033.09	0	0	0	0	0
	NGCFLNMDNLKKLVF	0	0	80	NGCFLDVENLKKLVF	970.24	0	0	0	0	0
	GCFLNMDNLKKLVFP	0	0	80	GCFLDVENLKKLVFP	0	0	0	0	0	0
	CFLNMDNLKKLVFPG	0	0	73.3333	CFLDVENLKKLVFPD	0	0	0	0	0	0
				0	FLDVENLKKLVFPDG	1923.26	0	158.84	247.85	248.74	0
				0	LDVENLKKLVFPDGE	32.44	0	0	0	97.05	342.09
				0	DVENLKKLVFPDGEE	3017.37	0	0	0	1095.64	13038.7
				0	VENLKKLVFPDGEEQ	4971.38	0	0	0	0	13779.6
				0	ENLKKLVFPDGEEQN	810.52	0	0	0	0	3985.63
				0	NLKKLVFPDGEEQNP	0	0	0	0	0	2128.39
				0	LKKLVFPDGEEQNPE	0	0	0	0	0	502.81
				0	KKLVFPDGEEQNPEP	1009.12	0	0	0	0	0
MEG-12				0	KTIDGKKPAVLTGVV	0	0	0	0	0	0
				0	DGKKPAVLTGVVGGE	0	0	0	0	0	0
				0	KPAVLTGVVGGETQN	1972.3	0	11120.8	1703.08	13014.4	0
				0	VLTGVVGGETQNNEE	3839.53	700.4	14283	2597.91	11729.3	13128.1
					GVVGGETQNNEERQN	21444.1	19914.6	34120.5	14104.3	27924.4	36327.5
	SGSGSGENYEQQLQQ	10765.1	5121.03	0
	GSGSGENYEQQLQQP	11139.6	7050.95	26.6667
	SGSGENYEQQLQQPK	8181.44	6007.87	0	GGETQNNEERQNEPS	34727.9	28087	42288.7	32213.2	34273.5	28426.1
	GSGENYEQQLQQPKA	8393.97	5391.28	0
	SGENYEQQLQQPKAY	9412.02	3079.42	0
	GENYEQQLQQPKAYG	2747.03	627.12	0
	ENYEQQLQQPKAYGI	2929.15	1709.65	0
	NYEQQLQQPKAYGIW	0	705.87	13.3333	TQNNEERQNEPSGFL	38699.7	27523.6	43375.4	34376.8	39041	33512.2
	YEQQLQQPKAYGIWS	0	0	13.3333	NEERQNEPSGFLRFL	5215.35	29710.1	33614.6	36660.7	42310	35909.7
	EQQLQQPKAYGIWSL	0	0	0
	QQLQQPKAYGIWSLF	0	0	0
	QLQQPKAYGIWSLFS	0	0	6.66667	RQNEPSGFLRFLTYL	29315.3	26398.1	31334.4	3133.84	22683.9	27748.2
	LQQPKAYGIWSLFSY	0	0	0
	QQPKAYGIWSLFSYF	0	0	0
	QPKAYGIWSLFSYFY	29.17	0	13.3333	EPSGFLRFLTYLYKS	0	15255	0	0	0	0
	PKAYGIWSLFSYFYK	0	0	0
	KAYGIWSLFSYFYKT	0	0	0
	AYGIWSLFSYFYKTF	0	0	0
	YGIWSLFSYFYKTFK	0	0	0
	GIWSLFSYFYKTFKV	0	0	40	GFLRFLTYLYKSFKF	0	0	0	0	0	0
	IWSLFSYFYKTFKVF	0	0	0
	WSLFSYFYKTFKVFC	0	0	0
	SLFSYFYKTFKVFCS	0	0	40	RFLTYLYKSFKFACT	0	0	0	0	0	0
	LFSYFYKTFKVFCSV	0	0	0
	FSYFYKTFKVFCSVS	0	0	0
	SYFYKTFKVFCSVSN	0	0	46.6667	TYLYKSFKFACTFTN	0	0	2669.62	0	0	0
	YFYKTFKVFCSVSNM	0	0	0
	FYKTFKVFCSVSNMV	0	0	0
	YKTFKVFCSVSNMVN	0	942.98	40	YKSFKFACTFTNIMS	0	0	0	0	0	0
	KTFKVFCSVSNMVNW	0	0	0
	TFKVFCSVSNMVNWI	0	0	0
	FKVFCSVSNMVNWIF	55.09	0	33.3333	FKFACTFTNIMSWFT	0	0	0	0	0	0
	KVFCSVSNMVNWIFG	0	0	0
	VFCSVSNMVNWIFGG	0	0	0
	FCSVSNMVNWIFGGS	0	0	26.6667	ACTFTNIMSWFTGDN	404.14	2892.1	11718.1	0	0	0
	CSVSNMVNWIFGGSG	0	0	0
	SVSNMVNWIFGGSGS	0	0	0
	VSNMVNWIFGGSGSG	0	0	20	FTNIMSWFTGDNLPV	0	1019.34	0	230.97	0	0
	SNMVNWIFGGSGSGS	0	0	0
				0
				0	IMSWFTGDNLPVVIW	972.13	9289.79	4323.51	3640.12	8014	624.25
MEG-15				0	IWKFMFQRDPPKVHK	0	0	0	0	0	0
	GSGSGQRDPPRTNNT	0	0	0
	SGSGQRDPPRTNNTI	95.44	0	0
	GSGQRDPPRTNNTIT	0	0	33.3333	FMFQRDPPKVHKEQH	0	0	0	1140.79	0	0
	SGQRDPPRTNNTITH	0	0	0
	GQRDPPRTNNTITHT	0	0	0
	QRDPPRTNNTITHTT	0	0	40	QRDPPKVHKEQHHQP	0	0	0	0	0	0
	RDPPRTNNTITHTTN	0	0	0
	DPPRTNNTITHTTNH	0	0	0
	PPRTNNTITHTTNHY	0	0	26.6667	PPKVHKEQHHQPIDY	4950.57	25.03	370.64	6607.09	0	0
	PRTNNTITHTTNHYV	0	0	0
	RTNNTITHTTNHYVG	0	0	0
	TNNTITHTTNHYVGK	0	0	13.3333	VHKEQHHQPIDYDAL	0	0	1267.12	2459.8	833.31	2128.42
	NNTITHTTNHYVGKL	0	0	0
	NTITHTTNHYVGKLS	0	0	0
	TITHTTNHYVGKLSH	0	0	26.6667	EQHHQPIDYDALLSK	0	0	0	1971.6	0	0
	ITHTTNHYVGKLSHH	0	0	0
	THTTNHYVGKLSHHN	0	0	0
	HTTNHYVGKLSHHNT	0	0	26.6667	HQPIDYDALLSKFLR	0	49.59	0	668.55	0	2072.83
	TTNHYVGKLSHHNTV	0	0	0
	TNHYVGKLSHHNTVP	0	0	0
	NHYVGKLSHHNTVPA	0	0	26.6667	IDYDALLSKFLRVLT	0	0	5346.09	1682.58	0	0
	HYVGKLSHHNTVPAK	0	0	0
	YVGKLSHHNTVPAKT	0	0	0
	VGKLSHHNTVPAKTT	0	0	20	DALLSKFLRVLTEKV	0	0	0	0	0	0
	GKLSHHNTVPAKTTR	0	0	0
	KLSHHNTVPAKTTRK	0	0	0
	LSHHNTVPAKTTRKS	0	0	20	LSKFLRVLTEKVPQI	0	0	0	0	0	0
	SHHNTVPAKTTRKSQ	0	0	0
	HHNTVPAKTTRKSQH	0	0	0
	HNTVPAKTTRKSQHT	0	0	6.66667	FLRVLTEKVPQIPQI	0	0	522.02	0	0	14843.6
	NTVPAKTTRKSQHTT	0	0	0
	TVPAKTTRKSQHTTA	0	0	0
	VPAKTTRKSQHTTAT	0	0	6.66667	VLTEKVPQIPQIKNL	0	0	3880.35	0	631.52	74.17
	PAKTTRKSQHTTATA	0	0	0
	AKTTRKSQHTTATAR	0	0	0
	KTTRKSQHTTATARH	0	0	0	EKVPQIPQIKNLPKE	0	0	1571.73	0	836.57	0
	TTRKSQHTTATARHH	0	0	0
	TRKSQHTTATARHHN	0	0	0
	RKSQHTTATARHHNT	0	0	0	PQIPQIKNLPKEKVH	0	0	0	3124.06	1012.85	0
	KSQHTTATARHHNTL	0	0	0
	SQHTTATARHHNTLK	0	0	0
	QHTTATARHHNTLKT	0	0	0	PQIKNLPKEKVHKFI	0	20583.3	0	0	0	0
	HTTATARHHNTLKTT	0	0	0
	TTATARHHNTLKTTL	0	0	0
	TATARHHNTLKTTLS	0	0	6.66667	KNLPKEKVHKFITSL	0	7732.63	0	0	0	0
	ATARHHNTLKTTLSH	0	0	0
	TARHHNTLKTTLSHH	0	0	0
	ARHHNTLKTTLSHHN	0	0	6.66667	PKEKVHKFITSLKKL	0	9361.71	0	2390.86	0	0
	RHHNTLKTTLSHHNT	0	0	0
	HHNTLKTTLSHHNTV	0	0	0
	HNTLKTTLSHHNTVP	0	0	6.66667	KVHKFITSLKKLIDE	725.97	0	0	0	1002.77	0
	NTLKTTLSHHNTVPA	0	0	0
	TLKTTLSHHNTVPAK	0	0	0
	LKTTLSHHNTVPAKT	0	0	6.66667	KFITSLKKLIDEVHS	0	0	0	0	803.71	1243.24
	KTTLSHHNTVPAKTT	0	0	0
	TTLSHHNTVPAKTTR	0	0	0
	TLSHHNTVPAKTTRK	0	0	6.66667	TSLKKLIDEVHSLSL	0	0	0	0	13562.4	5280.6
	LSHHNTVPAKTTRKS	0	0	0
	SHHNTVPAKTTRKSQ	0	0	0
	HHNTVPAKTTRKSQH	0	0	0	KKLIDEVHSLSLKTI	0	0	0	0	5066.96	0
	HNTVPAKTTRKSQHP	0	0	0
	NTVPAKTTRKSQHPN	0	0	0
	TVPAKTTRKSQHPNT	0	0	0	IDEVHSLSLKTIDGK	0	0	0	0	3.81	2418.02
	VPAKTTRKSQHPNTT	0	0	0
	PAKTTRKSQHPNTTP	0	0	0
	AKTTRKSQHPNTTPS	0	0	6.66667	VHSLSLKTIDGKKPA	0	0	0	0	0	0
	KTTRKSQHPNTTPSH	0	0	0
	TTRKSQHPNTTPSHT	0	0	0
	TRKSQHPNTTPSHTD	0	0	6.66667	LSLKTIDGKKPAVLT	0	0	0	0	0	0
	RKSQHPNTTPSHTDK	0	0	0
	KSQHPNTTPSHTDKT	0	0	0
	SQHPNTTPSHTDKTV	0	0	0
	QHPNTTPSHTDKTVQ	0	0	0
	HPNTTPSHTDKTVQK	0	0	0
	PNTTPSHTDKTVQKK	0	0	0
	NTTPSHTDKTVQKKC	0	0	0
	TTPSHTDKTVQKKCL	0	0	0
	TPSHTDKTVQKKCLN	0	0	0
	PSHTDKTVQKKCLNK	0	0	0
	SHTDKTVQKKCLNKM	0	0	0
	HTDKTVQKKCLNKMT	0	0	0
	TDKTVQKKCLNKMTP	0	0	0
	DKTVQKKCLNKMTPQ	0	0	0
	KTVQKKCLNKMTPQD	0	0	0
	TVQKKCLNKMTPQDL	0	0	0
	VQKKCLNKMTPQDLI	0	0	0
	QKKCLNKMTPQDLIS	0	0	0
	KKCLNKMTPQDLISL	0	0	0
	KCLNKMTPQDLISLL	0	0	0
	CLNKMTPQDLISLLF	0	0	0
	LNKMTPQDLISLLFS	0	0	0
	NKMTPQDLISLLFSL	0	0	0
	KMTPQDLISLLFSLI	0	0	0
	MTPQDLISLLFSLIP	0	0	0
	TPQDLISLLFSLIPQ	0	0	0
	PQDLISLLFSLIPQI	0	16.89	0
	QDLISLLFSLIPQIK	0	0	0
	DLISLLFSLIPQIKT	0	0	0
	LISLLFSLIPQIKTI	0	0	0
	ISLLFSLIPQIKTIE	0	0	0
	SLLFSLIPQIKTIEF	0	132.94	0
	LLFSLIPQIKTIEFS	0	0	0
	LFSLIPQIKTIEFSQ	0	0	0
	FSLIPQIKTIEFSQN	0	0	0
	SLIPQIKTIEFSQNE	1042.53	277.73	0
	LIPQIKTIEFSQNEN	3372.01	6446.31	0
	IPQIKTIEFSQNENL	3076.14	4377.9	0
	PQIKTIEFSQNENLL	2167.79	3665.05	0
	QIKTIEFSQNENLLK	0	3148.77	0
	IKTIEFSQNENLLKL	255.33	3697.36	0
	KTIEFSQNENLLKLA	0	3320.87	0
	TIEFSQNENLLKLAT	0	1864.11	0
	IEFSQNENLLKLATI	0	3248.34	0
	EFSQNENLLKLATIL	0	3618.21	0
	FSQNENLLKLATILE	1818.78	3516.06	0
	SQNENLLKLATILEK	0	3042.85	0
	QNENLLKLATILEKI	0	1736.94	0
	NENLLKLATILEKIF	0	447.95	0
	ENLLKLATILEKIFE	1792.11	625.05	0
	NLLKLATILEKIFEQ	0	0	0
	LLKLATILEKIFEQQ	0	0	0
	LKLATILEKIFEQQS	0	0	0
	KLATILEKIFEQQSR	0	0	0
	LATILEKIFEQQSRV	0	0	0
	ATILEKIFEQQSRVE	0	0	0
	TILEKIFEQQSRVEH	0	0	0
	ILEKIFEQQSRVEHS	0	0	0
	LEKIFEQQSRVEHSS	0	0	0
	EKIFEQQSRVEHSSP	0	0	0
	KIFEQQSRVEHSSPT	0	0	0
	IFEQQSRVEHSSPTK	0	0	0
	FEQQSRVEHSSPTKT	0	0	0
	EQQSRVEHSSPTKTP	0	0	0
	QQSRVEHSSPTKTPA	0	0	0
	QSRVEHSSPTKTPAN	0	0	0
	SRVEHSSPTKTPANK	0	0	0
	RVEHSSPTKTPANKI	0	0	0
	VEHSSPTKTPANKIF	0	0	0
	EHSSPTKTPANKIFH	0	0	0
	HSSPTKTPANKIFHG	0	0	0
	SSPTKTPANKIFHGS	0	0	0
	SPTKTPANKIFHGSG	0	0	0
	PTKTPANKIFHGSGS	0	0	0
	TKTPANKIFHGSGSG	0	0	0
	KTPANKIFHGSGSGS	0	0	0
MEG-22				0	RISNDFVNKETQLLP	0	0	491.47	102.87	0	0
				0	NDFVNKETQLLPPLV	0	0	0	0	0	0
				0	VNKETQLLPPLVVHE	0	0	0	0	0	0
				0	ETQLLPPLVVHEKLM	0	0	0	0	228.08	0
				0	LLPPLVVHEKLMTNK	0	2460.64	0	0	0	0
				0	PLVVHEKLMTNKENQ	0	0	1974.04	0	0	33728.9
				0	VHEKLMTNKENQKLI	0	0	1576.2	0	0	28720.9
				0	KLMTNKENQKLIKRR	0	0	0	0	0	6737.94
				0	TNKENQKLIKRRPLI	0	0	0	0	0	6972.29
				0	ENQKLIKRRPLIKRY	0	0	0	0	0	0
				0	KLIKRRPLIKRYPMP	0	0	0	0	0	0
				0	KRRPLIKRYPMPIPH	0	0	0	0	0	0
				0	PLIKRYPMPIPHPPV	0	0	0	0	2662.19	0
				0	KRYPMPIPHPPVYFQ	712.7	1294.79	6551.84	3272.79	3323.88	5656.34
				0	PMPIPHPPVYFQEPT	100.26	4387.54	8406.23	0	1520.25	7209.12
	VPHPSVYFDNPEVKF	2113.23	1111.16	53.3333	IPHPPVYFQEPTFSF	4053.73	2898.27	11256.1	941.6	2754.16	2991.43
	PSVYFDNPEVKFEDL	4093.71	1582.61	46.6667	PPVYFQEPTFSFENF	6191.81	1720.3	7693.42	7148.72	3195.99	3705.57
	YFDNPEVKFEDLTFT	11049.5	2426.04	53.3333	YFQEPTFSFENFTFT	45.47	875.02	1378	3745.09	22.07	1367.38
	NPEVKFEDLTFTKFI	401.17	0	40	EPTFSFENFTFTSLV	0	0	0	0	0	2177.38
	VKFEDLTFTKFIRYI	0	0	46.6667	FSFENFTFTSLVHYI	190.46	2024.84	0	5651.58	0	3780.68
	EDLTFTKFIRYIVKK	0	0	53.3333	ENFTFTSLVHYIIKK	0	0	0	0	0	0
	TFTKFIRYIVKKLLW	0	0	60	TFTSLVHYIIKKALW	0	0	0	48.02	0	0
	KFIRYIVKKLLWLFD	0	0	53.3333	SLVHYIIKKALWIFD	0	0	477.99	193.42	0	0
	RYIVKKLLWLFDNLI	0	0	66.6667	HYIIKKALWIFDNLM	0	0	0	0	3487.28	0
	VKKLLWLFDNLILKP	0	0	66.6667	IKKALWIFDNLMLKG	0	0	0	0	0	0
	LLWLFDNLILKPYEM	22.23	1057.15	60	ALWIFDNLMLKGFEN	0	0	14247.8	23666.4	2150.9	1704.51
	LFDNLILKPYEMEIK	0	0	66.6667	IFDNLMLKGFENEIK	0	0	0	0	0	0
	NLILKPYEMEIKQHN	0	0	60	NLMLKGFENEIKHPN	0	0	258.18	0	0	695.48
	LKPYEMEIKQHNTSQ	0	0	53.3333	LKGFENEIKHPNASE	0	0	0	0	0	0
	YEMEIKQHNTSQMYK	0	0	60	FENEIKHPNASEMYK	0	0	0	327.82	1227.39	8805.44
	EIKQHNTSQMYKFRL	0	0	73.3333	EIKHPNASEMYKFRL	0	317.98	0	1003.64	0	6532.41
	QHNTSQMYKFRLPEN	0	0	53.3333	HPNASEMYKFRLATK	0	0	0	1937.45	0	0
	TSQMYKFRLPENKKS	0	0	46.6667	ASEMYKFRLATKSNL	0	0	0	0	0	0
	MYKFRLPENKKSNPL	0	0	60	SEMYKFRLATKSNLK	9222.07	0	0	0	0	0
	FRLPENKKSNPLKNN	0	0	0
	LPENKKSNPLKNNSG	0	0	0
VAL-7	SGSGSGYRWYTQNSE	0	6.42	0
	SGSGYRWYTQNSELL	0	0	0
	SGYRWYTQNSELLAL	0	0	0
	YRWYTQNSELLALHN	0	339.28	0
	WYTQNSELLALHNAY	0	344.85	0
	TQNSELLALHNAYRR	0	301.36	0
	NSELLALHNAYRRNI	0	0	0
	ELLALHNAYRRNIKY	0	0	0
	LALHNAYRRNIKYGN	0	0	0
	LHNAYRRNIKYGNVR	0	0	0
	NAYRRNIKYGNVRDQ	0	0	0
	YRRNIKYGNVRDQPQ	0	0	53.3333	YHFYGKFGRVRDQPK	0	0	0	0	0	0
				0	HFYGKFGRVRDQPKA	0	0	0	0	0	0
	RNIKYGNVRDQPQAM	0	0	53.3333	FYGKFGRVRDQPKAI	0	0	0	0	0	0
				0	YGKFGRVRDQPKAIS	0	0	0	0	0	0
	IKYGNVRDQPQAMSM	797.41	351.29	66.6667	GKFGRVRDQPKAISM	0	0	0	0	0	0
				0	KFGRVRDQPKAISMS	0	5094.44	0	0	0	0
	YGNVRDQPQAMSMLK	0	0	66.6667	FGRVRDQPKAISMSK	0	0	0	0	0	0
				0	GRVRDQPKAISMSKC	791.64	0	0	0	0	0
	NVRDQPQAMSMLKLT	0	0	60	RVRDQPKAISMSKCN	0	0	0	0	0	0
				0	VRDQPKAISMSKCNY	0	0	0	0	0	0
	RDQPQAMSMLKLTWS	0	0	53.3333	RDQPKAISMSKCNYG	0	0	0	0	0	0
				0	DQPKAISMSKCNYGP	0	0	0	0	0	0
	QPQAMSMLKLTWSHK	0	0	40	QPKAISMSKCNYGPG	0	0	0	0	0	0
				0	PKAISMSKCNYGPGG	0	934.84	0	0	0	0
	QAMSMLKLTWSHKLA	0	0	26.6667	KAISMSKCNYGPGGK	0	0	0	0	0	0
				0	AISMSKCNYGPGGKF	0	70.64	0	0	0	0
	MSMLKLTWSHKLAEM	0	0	20	ISMSKCNYGPGGKFI	0	86.69	0	0	0	0
				0	SMSKCNYGPGGKFIN	0	0	2455.08	0	0	0
	MLKLTWSHKLAEMAQ	0	0	13.3333	MSKCNYGPGGKFINR	0	2120.46	0	0	0	0
				0	SKCNYGPGGKFINRK	0	796.82	0	0	0	0
	KLTWSHKLAEMAQEW	1516.03	1030.21	6.66667	KCNYGPGGKFINRKP	0	165.03	0	0	0	0
				0	CNYGPGGKFINRKPY	0	319.02	0	1415.48	0	0
	TWSHKLAEMAQEWAL	500.24	542.67	0	NYGPGGKFINRKPYQ	0	0	0	4004.1	0	0
	SHKLAEMAQEWALQC	0	0	0
	KLAEMAQEWALQCVP	0	0	0
	AEMAQEWALQCVPRR	0	57.96	0
	MAQEWALQCVPRRSN	0	0	0
	QEWALQCVPRRSNMT	0	0	0
	WALQCVPRRSNMTMR	0	0	0
	LQCVPRRSNMTMRKG	0	0	0
	CVPRRSNMTMRKGSK	0	0	0
	PRRSNMTMRKGSKWT	0	0	0
	RSNMTMRKGSKWTYV	0	0	0
	NMTMRKGSKWTYVGQ	0	0	0
	TMRKGSKWTYVGQSI	0	0	0
	RKGSKWTYVGQSIAF	0	0	0
	GSKWTYVGQSIAFVP	0	0	0
	KWTYVGQSIAFVPKV	0	0	0
	TYVGQSIAFVPKVRQ	0	0	0
	VGQSIAFVPKVRQAA	0	0	0
	QSIAFVPKVRQAASV	0	0	0
	IAFVPKVRQAASVWF	0	0	0
	FVPKVRQAASVWFEQ	0	0	0
	PKVRQAASVWFEQHK	0	0	0
	VRQAASVWFEQHKNY	0	0	0
	QAASVWFEQHKNYNF	1072.63	246.67	0
	ASVWFEQHKNYNFEN	2551.16	867.59	0
	VWFEQHKNYNFENNT	489.88	26.89	0
	FEQHKNYNFENNTCE	2237.7	95.04	0
	QHKNYNFENNTCEAN	1875.11	0	0
	KNYNFENNTCEANKT	0	0	0
	YNFENNTCEANKTCA	0	0	0
	FENNTCEANKTCADY	1372.5	0	0
	NNTCEANKTCADYKQ	0	0	0
	TCEANKTCADYKQLA	0	0	0
	EANKTCADYKQLAFA	0	0	0
	NKTCADYKQLAFADT	0	0	0
	TCADYKQLAFADTTH	0	280.74	0
	ADYKQLAFADTTHIG	0	0	0
	YKQLAFADTTHIGCG	0	0	0
	QLAFADTTHIGCGYA	0	0	0
	AFADTTHIGCGYAMC	74.01	611.99	0
	ADTTHIGCGYAMCFN	514.4	720.29	0
	TTHIGCGYAMCFNLT	0	0	0
	HIGCGYAMCFNLTGL	0	393.53	0
	GCGYAMCFNLTGLDK	0	0	0
	GYAMCFNLTGLDKVF	0	98.72	0
	AMCFNLTGLDKVFVV	0	0	0
				0	GRVRDQPKAISMSKC	791.64	0	0	0	0	0
	CFNLTGLDKVFVVCN	0	0	13.3333	RVRDQPKAISMSKCN	0	0	0	0	0	0
				0	VRDQPKAISMSKCNY	0	0	0	0	0	0
	NLTGLDKVFVVCNYG	0	0	26.6667	RDQPKAISMSKCNYG	0	0	0	0	0	0
				0	DQPKAISMSKCNYGP	0	0	0	0	0	0
	TGLDKVFVVCNYGPG	0	0	40	QPKAISMSKCNYGPG	0	0	0	0	0	0
				0	PKAISMSKCNYGPGG	0	934.84	0	0	0	0
	LDKVFVVCNYGPGGK	0	0	53.3333	KAISMSKCNYGPGGK	0	0	0	0	0	0
				0	AISMSKCNYGPGGKF	0	70.64	0	0	0	0
	KVFVVCNYGPGGKYA	0	0	53.3333	ISMSKCNYGPGGKFI	0	86.69	0	0	0	0
				0	SMSKCNYGPGGKFIN	0	0	2455.08	0	0	0
	FVVCNYGPGGKYANR	0	0	66.6667	MSKCNYGPGGKFINR	0	2120.46	0	0	0	0
				0	SKCNYGPGGKFINRK	0	796.82	0	0	0	0
	VCNYGPGGKYANRQP	0	0	73.3333	KCNYGPGGKFINRKP	0	165.03	0	0	0	0
				0	CNYGPGGKFINRKPY	0	319.02	0	1415.48	0	0
	NYGPGGKYANRQPYD	1368.22	358.5	73.3333	NYGPGGKFINRKPYQ	0	0	0	4004.1	0	0
	GPGGKYANRQPYDPI	1047.27	238.19	0
	GGKYANRQPYDPIYP	2458.34	556.66	0
	KYANRQPYDPIYPED	5279.73	1343.16	0
	ANRQPYDPIYPEDPY	5188.94	1512.55	0
	RQPYDPIYPEDPYYL	5015.28	1753.86	0
	PYDPIYPEDPYYLPG	6926.24	4368.79	0
	DPIYPEDPYYLPGSG	2064.78	911.45	0
	IYPEDPYYLPGSGSG	0	0	0

## Sheet: 2. Heatmaps
S. mansoni Peptides	Identity		Sm Hi	Sm Lo		Sj 6	Sj 5	Sj 4	Sj 3	Sj 2	Sj 1	Proteins	S. japonicum Peptides
SGSGSGSPLDDRFND	20		13509.3	1348.03		0	0	1016.73	0	0	0	MEG-4.1	KDYIKNKIRLLNDYF
GSGSGSPLDDRFNDV	20		14546.4	1484.91		0	0	1260.17	0	0	0		DYIKNKIRLLNDYFK
SGSGSPLDDRFNDVN	20		8158.65	1020.18		0	0	0	0	0	0		YIKNKIRLLNDYFKS
GSGSPLDDRFNDVNT	17.6471		10767.7	2838.05		0	0	0	0	0	0		IKNKIRLLNDYFKSK
SGSPLDDRFNDVNTI	17.6471		11890.5	819.66		0	0	0	0	0	0		KNKIRLLNDYFKSKG
GSPLDDRFNDVNTIN	17.6471		8545.82	1690.03		0	0	0	0	0	0		NKIRLLNDYFKSKGI
SPLDDRFNDVNTINK	17.6471		8324.35	3189.62		0	0	986.46	0	0	0		KIRLLNDYFKSKGID
PLDDRFNDVNTINKK	23.5294		9887.39	3140.56		0	0	814.36	0	0	0		IRLLNDYFKSKGIDK
LDDRFNDVNTINKKQ	33.3333		9699.58	4618.5		0	0	0	0	0	0		RLLNDYFKSKGIDKQ
DDRFNDVNTINKKQF	20		9992.28	4876.27		0	386.97	0	0	0	0		LLNDYFKSKGIDKQF
DRFNDVNTINKKQFT	26.6667		0	1141.08		0	0	0	0	0	0		LNDYFKSKGIDKQFT
RFNDVNTINKKQFTE	33.3333		1296.3	484.09		0	0	0	0	0	0		NDYFKSKGIDKQFTE
FNDVNTINKKQFTEE	33.3333		4960.65	1237.69		0	0	2490.54	0	0	5160.77		DYFKSKGIDKQFTEN
NDVNTINKKQFTEEE	33.3333		1498.15	358.86		0	0	1550.2	0	0	0		YFKSKGIDKQFTEND
DVNTINKKQFTEEEF	33.3333		4128.03	748.94		0	2343.49	405.73	0	0	0		FKSKGIDKQFTENDI
VNTINKKQFTEEEFS	33.3333		4720.65	811.29		0	0	650.71	0	0	0		KSKGIDKQFTENDIY
NTINKKQFTEEEFSR	33.3333		3076.21	757.41		0	0	545.41	0	0	0		SKGIDKQFTENDIYD
TINKKQFTEEEFSRL	40		6014.26	914.83		0	0	0	0	0	0		KGIDKQFTENDIYDL
INKKQFTEEEFSRLI	40		5213.6	865.37		0	0	0	0	0	0		GIDKQFTENDIYDLL
NKKQFTEEEFSRLIN	46.6667		5378.43	508.5		0	0	0	0	0	0		IDKQFTENDIYDLLN
KKQFTEEEFSRLINS	46.6667		5100.77	319.5		0	0	0	0	0	0		DKQFTENDIYDLLNT
KQFTEEEFSRLINSM	46.6667		4262.48	541.35		0	0	0	0	0	0		KQFTENDIYDLLNTR
QFTEEEFSRLINSML	40		5922.19	855.84		0	0	0	0	0	0		QFTENDIYDLLNTRM
FTEEEFSRLINSMLK	33.3333		9812.59	104.9		0	0	0	0	0	0		FTENDIYDLLNTRMN
TEEEFSRLINSMLKK	33.3333		0	0		0	0	0	0	0	0		TENDIYDLLNTRMNK
EEEFSRLINSMLKKY	26.6667		0	0		0	0	0	0	0	0		ENDIYDLLNTRMNKH
	0					0	0	0	0	0	0		NDIYDLLNTRMNKHI
EEFSRLINSMLKKYE	20		0	140.29		0	0	0	0	0	0		DIYDLLNTRMNKHIQ
EFSRLINSMLKKYED	26.6667		7.57	0		0	0	0	0	0	0		IYDLLNTRMNKHIQD
FSRLINSMLKKYEDK	33.3333		0	0		0	12762.4	0	0	0	0		YDLLNTRMNKHIQDK
SRLINSMLKKYEDKN	40		0	0		0	4437.59	0	0	0	0		DLLNTRMNKHIQDKN
RLINSMLKKYEDKNV	40		0	0		0	353.15	0	0	0	0		LLNTRMNKHIQDKNI
LINSMLKKYEDKNVD	46.6667		0	0		0	0	0	0	0	0		LNTRMNKHIQDKNID
INSMLKKYEDKNVDI	46.6667		0	0		0	74.48	0	0	0	0		NTRMNKHIQDKNIDI
NSMLKKYEDKNVDIR	46.6667		0	0		0	0	0	0	0	0		TRMNKHIQDKNIDIH
SMLKKYEDKNVDIRI	53.3333		0	0		0	0	0	0	0	0		RMNKHIQDKNIDIHI
MLKKYEDKNVDIRII	60		0	0		0	321.37	0	0	0	0		MNKHIQDKNIDIHII
LKKYEDKNVDIRIIG	53.3333		0	0		0	1087.64	0	0	0	0		NKHIQDKNIDIHIIH
KKYEDKNVDIRIIGN	53.3333		0	0		710.48	1138.78	0	0	0	0		KHIQDKNIDIHIIHK
KYEDKNVDIRIIGNK	53.3333		0	0		0	1124.43	0	0	0	0		HIQDKNIDIHIIHKK
YEDKNVDIRIIGNKK	53.3333		0	0		0	49.34	0	0	0	0		IQDKNIDIHIIHKKN
EDKNVDIRIIGNKKD	53.3333		0	0		0	0	0	0	0	0		QDKNIDIHIIHKKNE
DKNVDIRIIGNKKDK	53.3333		0	0		0	0	0	0	0	0		DKNIDIHIIHKKNET
KNVDIRIIGNKKDKQ	53.3333		0	0		0	0	0	0	0	0		KNIDIHIIHKKNETQ
NVDIRIIGNKKDKQP	53.3333		0	0		0	0	0	0	0	0		NIDIHIIHKKNETQP
VDIRIIGNKKDKQPT	46.6667		0	0		0	0	0	0	0	0		IDIHIIHKKNETQPV
DIRIIGNKKDKQPTQ	46.6667		0	0		0	0	0	0	0	0		DIHIIHKKNETQPVR
IRIIGNKKDKQPTQK	40		0	0		0	0	0	0	0	0		IHIIHKKNETQPVRN
RIIGNKKDKQPTQKG	33.3333		0	0		0	0	0	0	0	0		HIIHKKNETQPVRNY
IIGNKKDKQPTQKGS	33.3333		0	0		0	0	0	0	785.77	0		IIHKKNETQPVRNYE
IGNKKDKQPTQKGSG	26.6667		0	125.96		0	0	0	0	0	245.64		IHKKNETQPVRNYEK
GNKKDKQPTQKGSGS	20		0	0		0	0	0	0	0	0		HKKNETQPVRNYEKI
NKKDKQPTQKGSGSG	20		0	0		0	0	0	0	0	0		KKNETQPVRNYEKID
KKDKQPTQKGSGSGS	26.6667		0	0		0	0	0	0	0	0		KNETQPVRNYEKIDS
GSGSGSGKPKSIADI	13.3333		0	0		0	632.11	0	0	0	0	MEG-4.1C	QPVRNYEKIDSLSKV
SGSGSGKPKSIADIF	20		0	0		0	78.98	0	0	0	0		PVRNYEKIDSLSKVF
GSGSGKPKSIADIFL	20		0	0		0	0	0	0	0	0		VRNYEKIDSLSKVFQ
SGSGKPKSIADIFLI	20		0	0		0	0	0	0	0	0		RNYEKIDSLSKVFQL
GSGKPKSIADIFLIN	20		0	0		0	0	0	0	0	0		NYEKIDSLSKVFQLK
SGKPKSIADIFLINK	26.6667		0	0		0	0	0	0	0	0		YEKIDSLSKVFQLKK
GKPKSIADIFLINKP	26.6667		0	0		0	0	0	0	0	0		EKIDSLSKVFQLKKA
KPKSIADIFLINKPK	26.6667		0	0		0	0	0	0	0	0		KIDSLSKVFQLKKAF
PKSIADIFLINKPKV	20		0	0		0	0	0	0	0	0		IDSLSKVFQLKKAFI
KSIADIFLINKPKVP	26.6667		0	0		0	0	0	0	0	0		DSLSKVFQLKKAFIP
SIADIFLINKPKVPL	26.6667		0	0		0	0	0	0	0	0		SLSKVFQLKKAFIPV
IADIFLINKPKVPLW	26.6667		0	0		0	56.92	0	0	0	0		LSKVFQLKKAFIPVW
ADIFLINKPKVPLWI	33.3333		228.31	517.63		0	0	0	0	0	0		SKVFQLKKAFIPVWI
DIFLINKPKVPLWIV	33.3333		0	0		0	0	0	0	0	0		KVFQLKKAFIPVWIL
IFLINKPKVPLWIVN	40		0	0		0	0	0	0	0	0		VFQLKKAFIPVWILN
FLINKPKVPLWIVNP	46.6667		0	0		0	0	0	0	0	0		FQLKKAFIPVWILNP
LINKPKVPLWIVNPL	46.6667		0	0		0	0	0	0	0	0		QLKKAFIPVWILNPL
INKPKVPLWIVNPLY	53.3333		0	0		0	0	0	0	0	0		LKKAFIPVWILNPLY
NKPKVPLWIVNPLYY	60		0	0		0	0	0	0	0	0		KKAFIPVWILNPLYY
KPKVPLWIVNPLYYM	60		0	1004.21		0	0	0	0	0	0		KAFIPVWILNPLYYI
PKVPLWIVNPLYYMV	53.3333		0	236.83		0	0	0	0	0	0		AFIPVWILNPLYYII
KVPLWIVNPLYYMVE	60		0	276.81		0	0	0	0	0	0		FIPVWILNPLYYIIE
VPLWIVNPLYYMVEK	66.6667		0	0		0	0	0	0	0	0		IPVWILNPLYYIIEK
PLWIVNPLYYMVEKF	66.6667		578.3	448.81		0	0	0	0	0	145.38		PVWILNPLYYIIEKL
LWIVNPLYYMVEKFV	60		0	39.41		0	0	0	0	0	0		VWILNPLYYIIEKLI
WIVNPLYYMVEKFVQ	66.6667		0	0		0	0	0	0	0	0		WILNPLYYIIEKLIQ
IVNPLYYMVEKFVQI	60		65.67	0		0	14.92	0	0	0	0		ILNPLYYIIEKLIQF
VNPLYYMVEKFVQIM	53.3333		145.41	2852.47		0	0	0	0	0	0		LNPLYYIIEKLIQFF
NPLYYMVEKFVQIMG	53.3333		0	1086.7		0	0	0	0	0	0		NPLYYIIEKLIQFFA
PLYYMVEKFVQIMGY	53.3333		307.1	1924.13		0	0	0	0	0	0		PLYYIIEKLIQFFAY
LYYMVEKFVQIMGYL	53.3333		0	1569.18		0	0	0	0	0	0		LYYIIEKLIQFFAYL
YYMVEKFVQIMGYLL	46.6667		495.59	1592.16		0	0	0	0	0	0		YYIIEKLIQFFAYLV
YMVEKFVQIMGYLLE	46.6667		581.13	1401.32		0	0	0	0	0	0		YIIEKLIQFFAYLVE
MVEKFVQIMGYLLED	40		759.29	1207.18		15996.3	0	0	0	5472.65	18708.4		IIEKLIQFFAYLVEE
VEKFVQIMGYLLEDD	40		4403.9	1692.69		11211.1	0	0	0	75.52	16787.5		IEKLIQFFAYLVEEG
EKFVQIMGYLLEDDD	46.6667		3956.91	2313.99		11239.1	0	0	0	1349.64	7882.61		EKLIQFFAYLVEEGD
KFVQIMGYLLEDDDT	40		4434.83	2718.23		3554.27	0	444.47	0	453.17	3058.5		KLIQFFAYLVEEGDF
FVQIMGYLLEDDDTL	33.3333		4200.97	2649.88		4780.16	0	1899.63	374.93	1524.67	3070.77		LIQFFAYLVEEGDFY
VQIMGYLLEDDDTLE	40		3363.55	2383.47		3282.84	0	5851.39	526.94	3515.77	5347.48		IQFFAYLVEEGDFYE
QIMGYLLEDDDTLEL	46.6667		3427.69	2282.52		3008.16	0	3306.16	0	4027.15	8586.07		QFFAYLVEEGDFYEL
IMGYLLEDDDTLELN	40		3336.63	2436.55		4219.38	185.56	3611.71	955.53	6642.75	6876.14		FFAYLVEEGDFYELE
MGYLLEDDDTLELNL	40		2668.02	2675.75		2254.49	22213.3	4361.21	179.02	6363.53	6871.69		FAYLVEEGDFYELEP
GYLLEDDDTLELNLP	46.6667		2669.93	2310.86		1562.72	28592.6	3334.94	0	5125.55	2720.13		AYLVEEGDFYELEPP
YLLEDDDTLELNLPK	46.6667		2441.93	2169.36		975.49	25781	3788.65	0	8152.38	2501.02		YLVEEGDFYELEPPV
LLEDDDTLELNLPKY	40		4865.35	4669.13		2792.27	33555.2	1929.88	0	6818.31	1645.01		LVEEGDFYELEPPVH
LEDDDTLELNLPKYY	40		6594.51	6159.3		1588.66	44472.7	1787.06	1550.62	5349.76	980.51		VEEGDFYELEPPVHY
EDDDTLELNLPKYYY	46.6667		6501.13	9503.18		1809.73	39414.8	1371.73	2289.23	6685.35	2882.75		EEGDFYELEPPVHYY
DDDTLELNLPKYYYD	46.6667		7998.31	18421.5		681.08	38916.5	3514.14	1634.44	9746.97	0		EGDFYELEPPVHYYD
DDTLELNLPKYYYDK	46.6667		2075.99	6754.18		1215.13	12602.5	3039.01	1944.5	6180.04	0		GDFYELEPPVHYYDY
DTLELNLPKYYYDKS	53.3333		0	292.51		885.32	2475.38	154.63	0	5197.48	0		DFYELEPPVHYYDYS
TLELNLPKYYYDKSI	46.6667		948.82	1640.36		0	3238.98	0	0	1887.68	0		FYELEPPVHYYDYSV
LELNLPKYYYDKSIG	46.6667		0	439.28		0	1291.06	0	0	0	0		YELEPPVHYYDYSVP
ELNLPKYYYDKSIGS	46.6667		1033.49	2058.44		0	373.3	0	0	0	0		ELEPPVHYYDYSVPG
LNLPKYYYDKSIGSG	40		0	0		0	1064.53	0	0	47.29	0		LEPPVHYYDYSVPGP
NLPKYYYDKSIGSGS	33.3333		2425.45	948.39		0	3776.49	8.9	999.66	47.33	0		EPPVHYYDYSVPGPY
LPKYYYDKSIGSGSG	33.3333		0	0		0	1901.58	0	0	0	0		PPVHYYDYSVPGPYL
PKYYYDKSIGSGSGS	33.3333		0	0		0	1060.99	0	0	0	0		PVHYYDYSVPGPYLG
SGSGSGDIEPRIQKE	6.66667		7268.68	126.96		0	0	0	0	0	0	MEG-4.2	ENVVNVSKRPEHSMP
GSGSGDIEPRIQKEY	6.66667		9890.57	552.49		0	478.62	0	0	5269.15	0		NVVNVSKRPEHSMPK
SGSGDIEPRIQKEYY	13.3333		22946.9	985.71		0	0	0	0	296.2	0		VVNVSKRPEHSMPKY
GSGDIEPRIQKEYYY	13.3333		11595.3	437.6		0	0	0	0	0	0		VNVSKRPEHSMPKYE
SGDIEPRIQKEYYYN	13.3333		12335.3	1027.31		0	0	0	0	0	0		NVSKRPEHSMPKYEV
GDIEPRIQKEYYYNL	20		9963.64	953.51		0	0	0	0	57.24	0		VSKRPEHSMPKYEVL
DIEPRIQKEYYYNLH	20		2851.99	1233.06		0	0	0	0	427.02	0		SKRPEHSMPKYEVLW
IEPRIQKEYYYNLHE	20		4458.47	4027.8		0	86.86	0	0	1934.27	0		KRPEHSMPKYEVLWT
EPRIQKEYYYNLHEN	20		4677.01	3832.31		0	0	0	0	0	0		RPEHSMPKYEVLWTE
PRIQKEYYYNLHENN	20		4167.13	2621.11		531.51	0	0	1401.55	2692.63	8361.04		PEHSMPKYEVLWTEE
RIQKEYYYNLHENNS	13.3333		2594.1	2928.04		102.48	907.17	0	0	2599.37	49584.6		EHSMPKYEVLWTEEL
IQKEYYYNLHENNSQ	13.3333		963.69	2136.89		0	0	0	4330.3	0	23478.6		HSMPKYEVLWTEELR
QKEYYYNLHENNSQA	13.3333		365.84	2156.85		0	0	0	7279.74	0	13187.6		SMPKYEVLWTEELRP
KEYYYNLHENNSQAN	13.3333		2137.4	2850.38		0	0	0	0	315.43	4869.34		MPKYEVLWTEELRPD
EYYYNLHENNSQANH	13.3333		3022.91	3729.78		0	0	0	466.73	0	1797.09		PKYEVLWTEELRPDI
YYYNLHENNSQANHN	13.3333		3050.59	1280.67		0	0	0	0	0	0		KYEVLWTEELRPDID
YYNLHENNSQANHNK	20		0	0		799.7	9193.69	0	0	0	3612.86		YEVLWTEELRPDIDK
YNLHENNSQANHNKF	20		610.78	597.23		577.79	3356.68	0	0	0	1773.64		EVLWTEELRPDIDKF
NLHENNSQANHNKFH	26.6667		1748.34	414.17		0	1298.58	0	0	0	3376.23		VLWTEELRPDIDKFH
LHENNSQANHNKFHE	0		4386.9	725.27
HENNSQANHNKFHEM	0		1349.86	586.64
ENNSQANHNKFHEMP	0		0	147.61
NNSQANHNKFHEMPE	0		0	0
NSQANHNKFHEMPEY	21.0526		2020.01	110.84		0	971.86	0	0	0	3182.84		LWTEELRPDIDKFHY
SQANHNKFHEMPEYD	26.3158		2384.71	1502.12		734.42	2037.82	1561.54	1000.94	0	1813.97		WTEELRPDIDKFHYD
QANHNKFHEMPEYDD	40		3172.62	1739.75		2581.19	1682.66	2543.06	1904.19	360.53	2172.6		TEELRPDIDKFHYDD
ANHNKFHEMPEYDDQ	31.5789		2556.98	1187.87		781.76	1352.39	0	0	0	1010.37		EELRPDIDKFHYDDT
NHNKFHEMPEYDDQL	40		2820.78	1611.12		2626.46	0	318.2	2472.45	0	1354.09		ELRPDIDKFHYDDTF
HNKFHEMPEYDDQLP	40		2583.06	2055.08		1318.08	15646.8	0	1091.57	784.54	0		LRPDIDKFHYDDTFR
NKFHEMPEYDDQLPD	36.8421		3893.62	1718.33		4479.84	11608.2	2294.22	3007.13	7296.65	2481.89		RPDIDKFHYDDTFRD
KFHEMPEYDDQLPDF	53.3333		4474.5	2318.48		3780.4	6771.8	4113.65	5356.97	4354.32	2459.9		PDIDKFHYDDTFRDF
FHEMPEYDDQLPDFP	40		8568.34	1878.57		2444.68	4579.86	8833.79	3764.21	2966.14	0		DIDKFHYDDTFRDFP
HEMPEYDDQLPDFPH	40		3295.74	1238.47		2928.84	7294.65	7582	688.9	1131.83	416.21		IDKFHYDDTFRDFPR
EMPEYDDQLPDFPHK	40		1505.17	1444.67		2440.26	4662.87	8740.94	0	1597.38	0		DKFHYDDTFRDFPRQ
MPEYDDQLPDFPHKQ	40		2423.87	1441.49		0	9714.46	2731.47	0	0	1140.73		KFHYDDTFRDFPRQK
PEYDDQLPDFPHKQL	46.6667		5403.21	2441.02		0	10989.5	1251.15	0	0	644.75		FHYDDTFRDFPRQKL
EYDDQLPDFPHKQLE	46.6667		7731.62	3008.99		0	4419.9	1397.85	0	0	0		HYDDTFRDFPRQKLR
YDDQLPDFPHKQLEE	53.3333		15195.1	3120.05		353.04	9753.96	9789.53	1651.75	2152.97	3748.34		YDDTFRDFPRQKLRE
DDQLPDFPHKQLEEE	53.3333		7176.15	3694.73		4486.06	7762.5	12247.3	571	7433.82	22929.7		DDTFRDFPRQKLREE
DQLPDFPHKQLEEEQ	46.6667		2749.81	1167.37		27240.8	2208.24	11403.2	3507.29	6775.03	52559.7		DTFRDFPRQKLREEE
QLPDFPHKQLEEEQN	46.6667		2537.83	985.8		9048.28	2461.75	4962.3	0	1736.09	31970.5		TFRDFPRQKLREEEN
LPDFPHKQLEEEQNP	53.3333		2219.43	806.54		3292.66	750.48	1013.76	0	871.74	37694.5		FRDFPRQKLREEENP
PDFPHKQLEEEQNPF	60		3927.9	1810.81		2065.55	906.57	851.35	0	888.76	18751.9		RDFPRQKLREEENPF
DFPHKQLEEEQNPFH	60		2970.68	994.52		0	463.44	49.53	0	0	12292.4		DFPRQKLREEENPFN
FPHKQLEEEQNPFHK	53.3333		54.8	0		0	0	0	0	0	767.76		FPRQKLREEENPFNQ
PHKQLEEEQNPFHKL	46.6667		0	0		0	0	0	0	0	0		PRQKLREEENPFNQI
HKQLEEEQNPFHKLS	40		0	2768.03		0	0	0	0	0	0		RQKLREEENPFNQIL
KQLEEEQNPFHKLSE	40		254.64	0		0	0	0	0	0	0		QKLREEENPFNQILN
QLEEEQNPFHKLSEV	40		859.62	0		0	0	0	0	0	0		KLREEENPFNQILNI
LEEEQNPFHKLSEVL	46.6667		2429.81	178		0	0	0	0	0	0		LREEENPFNQILNIL
EEEQNPFHKLSEVLN	40		0	0		0	0	0	0	0	0		REEENPFNQILNILQ
EEQNPFHKLSEVLNS	46.6667		0	0		0	0	0	0	0	0		EEENPFNQILNILQS
EQNPFHKLSEVLNSG	40		0	0		0	0	0	0	0	0		EENPFNQILNILQSE
QNPFHKLSEVLNSGS	33.3333		0	0		0	0	0	0	0	0		ENPFNQILNILQSET
NPFHKLSEVLNSGSV	40		0	0		4328.17	0	0	0	0	0		NPFNQILNILQSETV
PFHKLSEVLNSGSVV	33.3333		0	0		0	0	0	0	0	0		PFNQILNILQSETVL
FHKLSEVLNSGSVVP	33.3333		0	0		0	0	0	0	0	0		FNQILNILQSETVLP
HKLSEVLNSGSVVPL	33.3333		0	0		0	0	0	0	0	0		NQILNILQSETVLPL
KLSEVLNSGSVVPLW	40		0	156.21		0	0	0	0	0	0		QILNILQSETVLPLW
LSEVLNSGSVVPLWL	40		68.47	983.94		0	0	0	0	0	0		ILNILQSETVLPLWI
SEVLNSGSVVPLWLV	46.6667		0	321.09		0	139.56	0	0	0	0		LNILQSETVLPLWIV
EVLNSGSVVPLWLVN	46.6667		0	0		0	0	0	0	0	0		NILQSETVLPLWIVS
VLNSGSVVPLWLVNP	53.3333		0	62.11		0	0	0	0	0	0		ILQSETVLPLWIVSP
LNSGSVVPLWLVNPI	60		0	0		0	0	0	0	0	0		LQSETVLPLWIVSPI
NSGSVVPLWLVNPIY	60		0	0		0	0	0	0	0	0		QSETVLPLWIVSPIY
SGSVVPLWLVNPIYY	66.6667		0	160.05		0	0	0	0	0	0		SETVLPLWIVSPIYY
GSVVPLWLVNPIYYV	60		0	0		0	0	0	0	0	0		ETVLPLWIVSPIYYL
SVVPLWLVNPIYYVL	60		0	0		0	0	0	0	0	0		TVLPLWIVSPIYYLQ
VVPLWLVNPIYYVLE	66.6667		510.67	435.56		0	0	0	0	0	0		VLPLWIVSPIYYLQE
VPLWLVNPIYYVLEL	60		862.86	484.19		0	0	0	0	0	0		LPLWIVSPIYYLQET
PLWLVNPIYYVLELF	60		1377.1	1010.72		0	0	0	0	0	0		PLWIVSPIYYLQETL
LWLVNPIYYVLELFP	53.3333		1231	847.06		0	0	0	0	0	0		LWIVSPIYYLQETLS
WLVNPIYYVLELFPR	53.3333		1768.66	938.69		0	0	0	0	0	0		WIVSPIYYLQETLSR
LVNPIYYVLELFPRA	46.6667		300.21	291.9		0	0	0	0	0	0		IVSPIYYLQETLSRF
VNPIYYVLELFPRAI	46.6667		497.25	569.51		0	0	0	0	0	0		VSPIYYLQETLSRFL
NPIYYVLELFPRAIS	40		0	278.14		0	0	0	0	0	0		SPIYYLQETLSRFLL
PIYYVLELFPRAISY	46.6667		82.99	517.84		0	0	0	0	0	0		PIYYLQETLSRFLLY
IYYVLELFPRAISYY	40		983.04	945.4		0	0	0	0	0	0		IYYLQETLSRFLLYL
YYVLELFPRAISYYF	33.3333		2334.69	1705.14		0	0	0	0	0	0		YYLQETLSRFLLYLI
YVLELFPRAISYYFN	26.6667		3191.95	1646.05		0	0	0	0	0	0		YLQETLSRFLLYLIS
VLELFPRAISYYFNG	20		413.47	555.38		0	0	0	0	0	0		LQETLSRFLLYLISR
LELFPRAISYYFNGS	20		0	0		0	0	0	0	0	0		QETLSRFLLYLISRM
ELFPRAISYYFNGSG	20		0	0		0	0	0	0	0	0		ETLSRFLLYLISRMW
LFPRAISYYFNGSGS	13.3333		0	0		0	0	0	0	0	0		TLSRFLLYLISRMWT
FPRAISYYFNGSGSG	13.3333		0	0		0	0	0	0	0	0		LSRFLLYLISRMWTP
PRAISYYFNGSGSGS	13.3333		0	0		0	0	0	0	0	0		SRFLLYLISRMWTPP
TKPTPGKPVVNGTKP	0		0	0		0	0	0	0	0	0	MEG-8.1	HYIAIIEIRKPKDVQ
KPTPGKPVVNGTKPT	0		0	0		580.18	0	0	0	0	0		YIAIIEIRKPKDVQQ
PTPGKPVVNGTKPTP	0		0	0		0	0	0	0	0	0		IAIIEIRKPKDVQQL
TPGKPVVNGTKPTPG	6.66667		0	0		0	0	0	0	0	0		AIIEIRKPKDVQQLG
PGKPVVNGTKPTPGK	6.66667		0	0		0	0	0	4086.1	0	0		IIEIRKPKDVQQLGE
GKPVVNGTKPTPGKP	6.66667		0	0		0	0	0	0	0	0		IEIRKPKDVQQLGEK
KPVVNGTKPTPGKPE	6.66667		0	0		0	0	0	0	0	1288.43		EIRKPKDVQQLGEKK
PVVNGTKPTPGKPES	6.66667		0	0		0	2321.54	0	0	0	0		IRKPKDVQQLGEKKT
VVNGTKPTPGKPESF	6.66667		0	0		0	10729.1	0	266.26	0	0		RKPKDVQQLGEKKTI
VNGTKPTPGKPESFL	6.66667		1718.58	0		5015.21	6806.17	1047.23	3171.51	1774.47	0		KPKDVQQLGEKKTIM
NGTKPTPGKPESFLK	6.66667		0	0		0	534.99	0	3416.69	0	0		PKDVQQLGEKKTIMQ
GTKPTPGKPESFLKR	6.66667		0	0		0	0	0	0	0	0		KDVQQLGEKKTIMQK
TKPTPGKPESFLKRV	6.66667		0	0		0	0	0	0	0	0		DVQQLGEKKTIMQKI
KPTPGKPESFLKRVG	6.66667		0	0		0	0	457.22	0	0	0		VQQLGEKKTIMQKIN
PTPGKPESFLKRVGD	13.3333		0	0		0	0	2391.58	0	0	0		QQLGEKKTIMQKIND
TPGKPESFLKRVGDG	20		0	0		0	0	0	0	0	0		QLGEKKTIMQKINDG
PGKPESFLKRVGDGF	26.6667		0	0		0	0	0	0	0	0		LGEKKTIMQKINDGF
GKPESFLKRVGDGFF	33.3333		278.81	68.06		0	0	0	0	0	1275.14		GEKKTIMQKINDGFF
KPESFLKRVGDGFFD	26.6667		1312.85	828.74		0	0	0	0	0	0		EKKTIMQKINDGFFY
PESFLKRVGDGFFDL	33.3333		1656.83	1233.39		0	0	0	0	0	0		KKTIMQKINDGFFYL
ESFLKRVGDGFFDLF	40		1252.84	1060.44		0	0	0	0	0	0		KTIMQKINDGFFYLF
SFLKRVGDGFFDLFS	46.6667		1163.15	829.85		0	0	0	0	0	0		TIMQKINDGFFYLFS
FLKRVGDGFFDLFSE	53.3333		2569.1	1074.63		0	0	0	0	0	2108.87		IMQKINDGFFYLFSE
LKRVGDGFFDLFSEQ	60		1907.87	363.36		2666.04	0	0	0	2455.88	14442.2		MQKINDGFFYLFSEQ
KRVGDGFFDLFSEQE	66.6667		3233.59	860.73		6243.86	0	0	812.6	6603.85	21583.3		QKINDGFFYLFSEQE
RVGDGFFDLFSEQEF	73.3333		4215.17	1730.63		2155.74	0	697.84	418.45	2384.74	28556.3		KINDGFFYLFSEQEF
VGDGFFDLFSEQEFH	80		4429.95	1616.39		877.74	1042.35	95.33	2430.67	8886.28	10976		INDGFFYLFSEQEFH
GDGFFDLFSEQEFHP	86.6667		6698.38	1648.66		0	0	0	0	1724.64	891.79		NDGFFYLFSEQEFHP
DGFFDLFSEQEFHPI	86.6667		4295.1	758.91		0	2032.73	0	1940.6	4009.49	1959.37		DGFFYLFSEQEFHPL
GFFDLFSEQEFHPIN	80		5313.18	545.55		0	12521.5	0	1219.62	332.31	0		GFFYLFSEQEFHPLH
FFDLFSEQEFHPINH	73.3333		9882.22	767.2		238.65	30658.3	1836.41	3577.55	708.25	221.2		FFYLFSEQEFHPLHD
FDLFSEQEFHPINHK	73.3333		7925.04	0		0	25502.5	0	0	0	0		FYLFSEQEFHPLHDK
DLFSEQEFHPINHKS	73.3333		0	0		7387.61	7564.22	0	0	0	0		YLFSEQEFHPLHDKS
LFSEQEFHPINHKSY	80		1449.17	240.23		794.44	15276.5	0	0	0	0		LFSEQEFHPLHDKSY
FSEQEFHPINHKSYL	80		8274.57	431.25		0	9073.28	0	2421.93	630.91	833.23		FSEQEFHPLHDKSYL
SEQEFHPINHKSYLF	80		443.21	640.31		0	11615	0	0	0	0		SEQEFHPLHDKSYLF
EQEFHPINHKSYLFN	80		563.37	0		0	8443.42	0	0	0	0		EQEFHPLHDKSYLFN
QEFHPINHKSYLFNF	73.3333		1461.42	169.67		0	3976.29	0	0	0	0		QEFHPLHDKSYLFNI
EFHPINHKSYLFNFW	73.3333		2569.29	0		0	6650.24	0	0	0	0		EFHPLHDKSYLFNIW
FHPINHKSYLFNFWY	73.3333		1339.82	26.93		0	2164.41	0	0	0	0		FHPLHDKSYLFNIWY
HPINHKSYLFNFWYL	73.3333		712.5	206.81		0	3883.85	0	0	0	0		HPLHDKSYLFNIWYL
PINHKSYLFNFWYLF	73.3333		714.87	0		0	0	0	0	0	0		PLHDKSYLFNIWYLF
INHKSYLFNFWYLFR	66.6667		74.42	0		0	0	0	0	0	0		LHDKSYLFNIWYLFK
NHKSYLFNFWYLFRT	66.6667		0	0		0	0	0	0	0	0		HDKSYLFNIWYLFKH
HKSYLFNFWYLFRTS	73.3333		0	0		0	0	0	0	0	0		DKSYLFNIWYLFKHS
KSYLFNFWYLFRTSF	80		0	0		0	0	0	0	0	0		KSYLFNIWYLFKHSF
SYLFNFWYLFRTSFL	73.3333		0	0		0	0	0	0	0	0		SYLFNIWYLFKHSFF
YLFNFWYLFRTSFLN	73.3333		359.46	50.5		0	0	0	0	0	0		YLFNIWYLFKHSFFN
LFNFWYLFRTSFLNL	73.3333		94.22	73.58		0	0	0	0	0	0		LFNIWYLFKHSFFNL
FNFWYLFRTSFLNLK	73.3333		0	0		0	0	0	0	0	0		FNIWYLFKHSFFNLK
NFWYLFRTSFLNLKN	73.3333		0	0		0	0	0	0	0	0		NIWYLFKHSFFNLKN
FWYLFRTSFLNLKNM	73.3333		0	0		0	0	0	0	0	0		IWYLFKHSFFNLKNM
WYLFRTSFLNLKNMK	73.3333		0	0		0	0	0	0	0	0		WYLFKHSFFNLKNMR
YLFRTSFLNLKNMKN	73.3333		0	0		0	0	0	0	0	0		YLFKHSFFNLKNMRN
LFRTSFLNLKNMKNL	73.3333		0	2679.29		0	0	0	0	0	0		LFKHSFFNLKNMRNL
FRTSFLNLKNMKNLL	66.6667		0	0		0	0	0	0	0	0		FKHSFFNLKNMRNLI
RTSFLNLKNMKNLLL	60		0	0		0	0	0	0	0	0		KHSFFNLKNMRNLIF
TSFLNLKNMKNLLLG	66.6667		0	0		0	0	0	0	0	0		HSFFNLKNMRNLIFG
SFLNLKNMKNLLLGS	73.3333		0	0		0	0	0	0	0	0		SFFNLKNMRNLIFGS
FLNLKNMKNLLLGSG	66.6667		0	0		0	0	0	0	0	0		FFNLKNMRNLIFGSK
LNLKNMKNLLLGSGS	60		0	0		0	0	0	0	0	0		FNLKNMRNLIFGSKE
NLKNMKNLLLGSGSG	60		0	0		13024.4	0	0	0	0	0		NLKNMRNLIFGSKEK
LKNMKNLLLGSGSGS	53.3333		0	0		6082.94	0	0	0	0	0		LKNMRNLIFGSKEKI
KSLSLKERIMNKFNS	46.6667		0	0		0	0	0	0	0	0	MEG-8.2	LIFGSKEKIVNGFNS
SLSLKERIMNKFNSI	53.3333		0	864.65		0	0	0	0	0	0		IFGSKEKIVNGFNSI
LSLKERIMNKFNSIF	60		0	0		0	0	0	0	0	0		FGSKEKIVNGFNSIF
SLKERIMNKFNSIFG	66.6667		0	0		0	0	0	0	0	0		GSKEKIVNGFNSIFG
LKERIMNKFNSIFGE	66.6667		0	0		0	0	0	0	0	0		SKEKIVNGFNSIFGV
KERIMNKFNSIFGEE	73.3333		782.77	244.55		0	0	0	0	395.76	0		KEKIVNGFNSIFGVE
ERIMNKFNSIFGEEE	73.3333		8164.06	922.34		13718.3	0	0	0	2063.07	10519.3		EKIVNGFNSIFGVEE
RIMNKFNSIFGEEEY	66.6667		14987.3	1187.95		7044.2	0	0	4673.6	2150.22	51022.6		KIVNGFNSIFGVEEF
IMNKFNSIFGEEEYN	73.3333		9298.3	2070.91		1739.82	0	681.6	0	295.9	51210.2		IVNGFNSIFGVEEFN
MNKFNSIFGEEEYNP	73.3333		8415.57	1406.02		0	2008.77	0	0	0	19254.8		VNGFNSIFGVEEFNP
NKFNSIFGEEEYNPP	80		7702.27	1193.73		0	6969.34	0	0	539.85	5047.9		NGFNSIFGVEEFNPP
KFNSIFGEEEYNPPK	80		3022.72	38.94		0	13179	0	0	1561.6	1617.06		GFNSIFGVEEFNPPK
FNSIFGEEEYNPPKD	86.6667		5531.47	1017.84		0	18411	2549.49	1236.26	0	0		FNSIFGVEEFNPPKD
NSIFGEEEYNPPKDS	86.6667		3814.93	379.94		0	13433.3	150.53	2761.55	0	0		NSIFGVEEFNPPKDS
SIFGEEEYNPPKDSD	80		3773.98	845.98		0	12018.5	88.91	1918.14	0	0		SIFGVEEFNPPKDSY
IFGEEEYNPPKDSDF	80		5584.59	1539.88		0	11584.4	0	838.28	0	4112.57		IFGVEEFNPPKDSYF
FGEEEYNPPKDSDFT	73.3333		11507.9	1209.05		511.07	12582.6	1733.06	778.48	0	1993.37		FGVEEFNPPKDSYFV
GEEEYNPPKDSDFTE	66.6667		6797	864.95		138.62	9768.6	1520.62	818.87	0	758.35		GVEEFNPPKDSYFVD
EEEYNPPKDSDFTER	66.6667		3508.07	1287.97		0	3018.81	320.03	0	355.5	314.95		VEEFNPPKDSYFVDR
EEYNPPKDSDFTERL	73.3333		2807.48	1171.82		0	3112.47	943.36	0	295.89	805.18		EEFNPPKDSYFVDRL
EYNPPKDSDFTERLW	73.3333		3415.74	1694.16		0	1842.8	0	0	0	0		EFNPPKDSYFVDRLW
YNPPKDSDFTERLWM	66.6667		3705.83	2990.62		863.74	0	0	0	8.27	0		FNPPKDSYFVDRLWL
NPPKDSDFTERLWML	73.3333		1700.58	1383.03		0	0	0	0	491.14	0		NPPKDSYFVDRLWLL
PPKDSDFTERLWMLF	73.3333		2624.13	1688.25		0	0	102.66	695.88	223.26	0		PPKDSYFVDRLWLLF
PKDSDFTERLWMLFK	73.3333		0	58.84		0	0	0	0	0	0		PKDSYFVDRLWLLFK
KDSDFTERLWMLFKH	73.3333		1150.62	1928.13		0	0	0	0	0	0		KDSYFVDRLWLLFKH
DSDFTERLWMLFKHC	73.3333		7900.95	13280.1		0	0	0	0	0	0		DSYFVDRLWLLFKHC
SDFTERLWMLFKHCF	73.3333		2860.82	1500.52		0	157.79	0	0	0	0		SYFVDRLWLLFKHCF
DFTERLWMLFKHCFL	73.3333		1788.67	874.08		0	553.64	0	0	0	0		YFVDRLWLLFKHCFL
FTERLWMLFKHCFLN	80		5817.33	46.36		0	232.13	0	0	0	0		FVDRLWLLFKHCFLN
TERLWMLFKHCFLNF	73.3333		0	0		0	0	0	0	0	0		VDRLWLLFKHCFLNV
ERLWMLFKHCFLNFK	80		0	0		0	0	0	0	0	0		DRLWLLFKHCFLNVK
RLWMLFKHCFLNFKN	86.6667		0	0		0	0	0	0	0	0		RLWLLFKHCFLNVKN
LWMLFKHCFLNFKNL	80		0	696.25		0	0	0	0	0	0		LWLLFKHCFLNVKNV
WMLFKHCFLNFKNLA	80		0	0		0	0	0	0	0	0		WLLFKHCFLNVKNVA
MLFKHCFLNFKNLAK	80		0	0		0	0	0	0	0	0		LLFKHCFLNVKNVAK
LFKHCFLNFKNLAKI	86.6667		0	0		0	0	0	0	0	0		LFKHCFLNVKNVAKI
FKHCFLNFKNLAKIF	86.6667		0	0		0	0	0	0	0	0		FKHCFLNVKNVAKIF
KHCFLNFKNLAKIFS	86.6667		0	0		0	0	0	0	0	0		KHCFLNVKNVAKIFS
HCFLNFKNLAKIFST	80		0	0		0	0	0	0	0	0		HCFLNVKNVAKIFSK
CFLNFKNLAKIFSTG	73.3333		0	0		0	0	0	0	0	0		CFLNVKNVAKIFSKF
FLNFKNLAKIFSTGS	66.6667		0	0		0	0	0	0	0	0		FLNVKNVAKIFSKFV
LNFKNLAKIFSTGSG	60		0	0		0	0	0	0	0	0		LNVKNVAKIFSKFVV
NFKNLAKIFSTGSGS	53.3333		0	0		0	0	0	0	0	0		NVKNVAKIFSKFVVQ
FKNLAKIFSTGSGSG	46.6667		0	0		0	0	0	0	0	0		VKNVAKIFSKFVVQS
KNLAKIFSTGSGSGS	46.6667		0	0		0	0	0	0	0	0		KNVAKIFSKFVVQSN
GSGFKEKIVELYKNW	50		0	0								MEG-8.3
	46.6667					0	0	0	1506.07	2364.22	1338.93		LSFKEKIMDMYNHWV
GFKEKIVELYKNWMN	46.6667		0	0
KEKIVELYKNWMNEK	46.6667		0	0		0	0	2595.58	0	1072.66	0		KEKIMDMYNHWVNQD
KIVELYKNWMNEKEF	40		1391.12	922.72
	40					11849.8	3480.31	43216.8	19493	7913.18	2549.65		IMDMYNHWVNQDEYN
VELYKNWMNEKEFNP	40		1553.9	930.42
LYKNWMNEKEFNPPK	53.3333		0	0		0	0	14186.4	4832.58	4967.16	0		MYNHWVNQDEYNPPK
KNWMNEKEFNPPKES	53.3333		0	220.48
	60					0	0	27045.1	3306.15	0	0		HWVNQDEYNPPKDSE
WMNEKEFNPPKESEF	66.6667		2409.89	1099.13
NEKEFNPPKESEFYE	73.3333		5772.05	1433.2		10369.4	107.89	15604.5	20590.8	9028.04	5756.16		NQDEYNPPKDSEFYE
KEFNPPKESEFYERF	80		3415.5	1221.47
	86.6667					1525.97	1856.79	2337.73	7431.81	2089.1	1754.97		EYNPPKDSEFYERFW
FNPPKESEFYERFWE	80		5480.22	2484.77
PPKESEFYERFWELF	86.6667		4025.61	1946.95		0	0	0	5187.3	0	2578.07		PPKDSEFYERFWLLF
KESEFYERFWELFKH	86.6667		752.49	660.92
	86.6667					0	0	0	1899.79	0	0		DSEFYERFWLLFKHC
SEFYERFWELFKHCF	93.3333		1999.17	1146.38
FYERFWELFKHCFLN	86.6667		2540.04	587.64		0	0	4541.11	4130.97	0	0		FYERFWLLFKHCFMN
ERFWELFKHCFLNSK	86.6667		0	0
	80					0	0	0	0	0	0		RFWLLFKHCFMNSKK
FWELFKHCFLNSKQL	80		0	0
ELFKHCFLNSKQLTK	73.3333		0	0		0	0	0	0	0	0		LLFKHCFMNSKKLAK
FKHCFLNSKQLTKIL	73.3333		0	0
	73.3333					0	0	0	0	0	0		KHCFMNSKKLAKIIP
HCFLNSKQLTKILPF	73.3333		0	0
FLNSKQLTKILPFGS	60		0	0		0	0	0	0	0	0		FMNSKKLAKIIPFIG
LNSKQLTKILPFGSG	53.3333		0	0
	53.3333					0	0	0	0	0	0		SKKLAKIIPFIGIPL
	46.6667
GSGSGFVVHESSTEG	26.6667		2055.09	0		0	0	0	0	0	0	MEG-9	KIFSKFVVQSNGKDE
SGSGFVVHESSTEGQ	26.6667		0	0		0	0	0	0	0	0		IFSKFVVQSNGKDEA
GSGFVVHESSTEGQN	26.6667		3411.93	223.21		0	0	0	0	0	0		FSKFVVQSNGKDEAK
SGFVVHESSTEGQNH	26.6667		1877.72	339.52		0	0	0	0	0	0		SKFVVQSNGKDEAKP
GFVVHESSTEGQNHE	26.6667		5901.45	670.89		0	0	0	0	0	0		KFVVQSNGKDEAKPE
FVVHESSTEGQNHEE	33.3333		8031.53	2150.34		450.65	0	0	0	0	3691.5		FVVQSNGKDEAKPEE
VVHESSTEGQNHEES	33.3333		5751.51	578.9		0	0	0	0	0	0		VVQSNGKDEAKPEES
VHESSTEGQNHEESQ	33.3333		4850.41	580.75		95.05	0	0	0	0	0		VQSNGKDEAKPEESQ
HESSTEGQNHEESQF	33.3333		4569.62	1192.4		0	0	0	0	0	0		QSNGKDEAKPEESQF
ESSTEGQNHEESQFF	40		4686.07	2578.59		0	0	0	8864.71	0	203.04		SNGKDEAKPEESQFF
SSTEGQNHEESQFFL	40		3341.87	2959.47		0	0	0	0	0	0		NGKDEAKPEESQFFA
STEGQNHEESQFFLA	40		1500.16	3565.81		0	0	0	0	0	0		GKDEAKPEESQFFAI
TEGQNHEESQFFLAP	46.6667		892.25	3237.19		0	0	0	0	0	0		KDEAKPEESQFFAIP
EGQNHEESQFFLAPL	46.6667		2226.16	2643.12		210.32	988.32	297.46	1148.19	0	0		DEAKPEESQFFAIPF
GQNHEESQFFLAPLA	46.6667		16.6	2441.3		0	864.48	0	8439.6	0	0		EAKPEESQFFAIPFM
QNHEESQFFLAPLAA	46.6667		0	520.9		0	0	2513.36	0	4183.48	0		AKPEESQFFAIPFMM
NHEESQFFLAPLAAA	46.6667		0	0		0	0	0	0	0	0		KPEESQFFAIPFMMT
HEESQFFLAPLAAAA	46.6667		0	0		0	0	0	0	0	0		PEESQFFAIPFMMTI
EESQFFLAPLAAAAG	53.3333		0	118.8		0	0	0	0	0	0		EESQFFAIPFMMTIG
ESQFFLAPLAAAAGA	46.6667		0	0		0	0	0	0	0	0		ESQFFAIPFMMTIGS
SQFFLAPLAAAAGAH	46.6667		0	0		0	3347.67	0	0	0	0		SQFFAIPFMMTIGSH
QFFLAPLAAAAGAHF	40		0	0		0	965.86	0	0	0	0		QFFAIPFMMTIGSHL
FFLAPLAAAAGAHFL	33.3333		0	0		0	1678.63	0	0	0	0		FFAIPFMMTIGSHLW
FLAPLAAAAGAHFLQ	26.6667		0	0		0	225.55	0	0	0	0		FAIPFMMTIGSHLWS
LAPLAAAAGAHFLQF	26.6667		0	6.84		0	0	0	0	0	0		AIPFMMTIGSHLWSF
APLAAAAGAHFLQFL	33.3333		0	0		0	0	0	0	0	0		IPFMMTIGSHLWSFL
PLAAAAGAHFLQFLN	40		0	0		0	0	0	0	0	0		PFMMTIGSHLWSFLN
LAAAAGAHFLQFLNG	40		0	0		0	0	0	0	0	0		FMMTIGSHLWSFLNG
AAAAGAHFLQFLNGC	46.6667		0	0		0	0	0	0	0	0		MMTIGSHLWSFLNGC
AAAGAHFLQFLNGCF	53.3333		403.39	0		0	0	0	0	0	0		MTIGSHLWSFLNGCF
AAGAHFLQFLNGCFL	60		0	0		0	0	0	0	0	0		TIGSHLWSFLNGCFL
AGAHFLQFLNGCFLN	60		0	0		0	0	0	0	0	0		IGSHLWSFLNGCFLD
GAHFLQFLNGCFLNM	60		0	0		0	0	0	0	0	0		GSHLWSFLNGCFLDV
AHFLQFLNGCFLNMD	53.3333		348.12	0		0	0	0	69.54	0	0		SHLWSFLNGCFLDVE
HFLQFLNGCFLNMDN	60		577.05	0		0	0	0	0	0	0		HLWSFLNGCFLDVEN
FLQFLNGCFLNMDNL	60		514.45	0		0	0	0	0	0	0		LWSFLNGCFLDVENL
LQFLNGCFLNMDNLK	66.6667		0	0		0	0	0	0	0	0		WSFLNGCFLDVENLK
QFLNGCFLNMDNLKK	73.3333		0	0		274.79	0	0	0	0	0		SFLNGCFLDVENLKK
FLNGCFLNMDNLKKL	80		0	0		0	0	0	0	0	0		FLNGCFLDVENLKKL
LNGCFLNMDNLKKLV	80		0	0		7033.09	0	0	0	0	0		LNGCFLDVENLKKLV
NGCFLNMDNLKKLVF	80		0	0		970.24	0	0	0	0	0		NGCFLDVENLKKLVF
GCFLNMDNLKKLVFP	80		0	0		0	0	0	0	0	0		GCFLDVENLKKLVFP
CFLNMDNLKKLVFPG	73.3333		0	0		0	0	0	0	0	0		CFLDVENLKKLVFPD
	0					0	0	0	0	0	0	MEG-12	DGKKPAVLTGVVGGE
	0					1972.3	0	11120.8	1703.08	13014.4	0		KPAVLTGVVGGETQN
	0					3839.53	700.4	14283	2597.91	11729.3	13128.1		VLTGVVGGETQNNEE
	0					21444.1	19914.6	34120.5	14104.3	27924.4	36327.5		GVVGGETQNNEERQN
SGSGSGENYEQQLQQ	20		10765.1	5121.03
GSGSGENYEQQLQQP	26.6667		11139.6	7050.95
SGSGENYEQQLQQPK	26.6667		8181.44	6007.87		34727.9	28087	42288.7	32213.2	34273.5	28426.1		GGETQNNEERQNEPS
GSGENYEQQLQQPKA	26.6667		8393.97	5391.28
SGENYEQQLQQPKAY	20		9412.02	3079.42
GENYEQQLQQPKAYG	26.6667		2747.03	627.12
ENYEQQLQQPKAYGI	20		2929.15	1709.65
NYEQQLQQPKAYGIW	13.3333		0	705.87		38699.7	27523.6	43375.4	34376.8	39041	33512.2		TQNNEERQNEPSGFL
YEQQLQQPKAYGIWS	13.3333		0	0		5215.35	29710.1	33614.6	36660.7	42310	35909.7		NEERQNEPSGFLRFL
EQQLQQPKAYGIWSL	13.3333		0	0
QQLQQPKAYGIWSLF	6.66667		0	0
QLQQPKAYGIWSLFS	6.66667		0	0		29315.3	26398.1	31334.4	3133.84	22683.9	27748.2		RQNEPSGFLRFLTYL
LQQPKAYGIWSLFSY	13.3333		0	0
QQPKAYGIWSLFSYF	13.3333		0	0
QPKAYGIWSLFSYFY	13.3333		29.17	0		0	15255	0	0	0	0		EPSGFLRFLTYLYKS
PKAYGIWSLFSYFYK	33.3333		0	0
KAYGIWSLFSYFYKT	26.6667		0	0
AYGIWSLFSYFYKTF	33.3333		0	0
YGIWSLFSYFYKTFK	40		0	0
GIWSLFSYFYKTFKV	40		0	0		0	0	0	0	0	0		GFLRFLTYLYKSFKF
IWSLFSYFYKTFKVF	33.3333		0	0
WSLFSYFYKTFKVFC	40		0	0
SLFSYFYKTFKVFCS	40		0	0		0	0	0	0	0	0		RFLTYLYKSFKFACT
LFSYFYKTFKVFCSV	40		0	0
FSYFYKTFKVFCSVS	40		0	0
SYFYKTFKVFCSVSN	46.6667		0	0		0	0	2669.62	0	0	0		TYLYKSFKFACTFTN
YFYKTFKVFCSVSNM	46.6667		0	0
FYKTFKVFCSVSNMV	40		0	0
YKTFKVFCSVSNMVN	40		0	942.98		0	0	0	0	0	0		YKSFKFACTFTNIMS
KTFKVFCSVSNMVNW	40		0	0
TFKVFCSVSNMVNWI	33.3333		0	0
FKVFCSVSNMVNWIF	33.3333		55.09	0		0	0	0	0	0	0		FKFACTFTNIMSWFT
KVFCSVSNMVNWIFG	33.3333		0	0
VFCSVSNMVNWIFGG	26.6667		0	0
FCSVSNMVNWIFGGS	26.6667		0	0		404.14	2892.1	11718.1	0	0	0		ACTFTNIMSWFTGDN
CSVSNMVNWIFGGSG	26.6667		0	0
SVSNMVNWIFGGSGS	20		0	0
VSNMVNWIFGGSGSG	20		0	0		0	1019.34	0	230.97	0	0		FTNIMSWFTGDNLPV
SNMVNWIFGGSGSGS	20		0	0
GSGSGQRDPPRTNNT	33.3333		0	0								MEG-15
SGSGQRDPPRTNNTI	33.3333		95.44	0
GSGQRDPPRTNNTIT	33.3333		0	0		0	0	0	1140.79	0	0		FMFQRDPPKVHKEQH
SGQRDPPRTNNTITH	40		0	0
GQRDPPRTNNTITHT	40		0	0
QRDPPRTNNTITHTT	40		0	0		0	0	0	0	0	0		QRDPPKVHKEQHHQP
RDPPRTNNTITHTTN	33.3333		0	0
DPPRTNNTITHTTNH	26.6667		0	0
PPRTNNTITHTTNHY	26.6667		0	0		4950.57	25.03	370.64	6607.09	0	0		PPKVHKEQHHQPIDY
PRTNNTITHTTNHYV	20		0	0
RTNNTITHTTNHYVG	13.3333		0	0
TNNTITHTTNHYVGK	13.3333		0	0		0	0	1267.12	2459.8	833.31	2128.42		VHKEQHHQPIDYDAL
NNTITHTTNHYVGKL	20		0	0
NTITHTTNHYVGKLS	26.6667		0	0
TITHTTNHYVGKLSH	26.6667		0	0		0	0	0	1971.6	0	0		EQHHQPIDYDALLSK
ITHTTNHYVGKLSHH	26.6667		0	0
THTTNHYVGKLSHHN	26.6667		0	0
HTTNHYVGKLSHHNT	26.6667		0	0		0	49.59	0	668.55	0	2072.83		HQPIDYDALLSKFLR
TTNHYVGKLSHHNTV	26.6667		0	0
TNHYVGKLSHHNTVP	26.6667		0	0
NHYVGKLSHHNTVPA	26.6667		0	0		0	0	5346.09	1682.58	0	0		IDYDALLSKFLRVLT
HYVGKLSHHNTVPAK	26.6667		0	0
YVGKLSHHNTVPAKT	26.6667		0	0
VGKLSHHNTVPAKTT	20		0	0		0	0	0	0	0	0		DALLSKFLRVLTEKV
GKLSHHNTVPAKTTR	20		0	0
KLSHHNTVPAKTTRK	20		0	0
LSHHNTVPAKTTRKS	20		0	0		0	0	0	0	0	0		LSKFLRVLTEKVPQI
SHHNTVPAKTTRKSQ	13.3333		0	0
HHNTVPAKTTRKSQH	6.66667		0	0
HNTVPAKTTRKSQHT	6.66667		0	0		0	0	522.02	0	0	14843.6		FLRVLTEKVPQIPQI
NTVPAKTTRKSQHTT	6.66667		0	0
TVPAKTTRKSQHTTA	6.66667		0	0
VPAKTTRKSQHTTAT	6.66667		0	0		0	0	3880.35	0	631.52	74.17		VLTEKVPQIPQIKNL
PAKTTRKSQHTTATA	0		0	0
AKTTRKSQHTTATAR	0		0	0
KTTRKSQHTTATARH	0		0	0		0	0	1571.73	0	836.57	0		EKVPQIPQIKNLPKE
TTRKSQHTTATARHH	0		0	0
TRKSQHTTATARHHN	0		0	0
RKSQHTTATARHHNT	0		0	0		0	0	0	3124.06	1012.85	0		PQIPQIKNLPKEKVH
KSQHTTATARHHNTL	0		0	0
SQHTTATARHHNTLK	0		0	0
QHTTATARHHNTLKT	0		0	0		0	20583.3	0	0	0	0		PQIKNLPKEKVHKFI
HTTATARHHNTLKTT	6.66667		0	0
TTATARHHNTLKTTL	6.66667		0	0
TATARHHNTLKTTLS	6.66667		0	0		0	7732.63	0	0	0	0		KNLPKEKVHKFITSL
ATARHHNTLKTTLSH	6.66667		0	0
TARHHNTLKTTLSHH	6.66667		0	0
ARHHNTLKTTLSHHN	6.66667		0	0		0	9361.71	0	2390.86	0	0		PKEKVHKFITSLKKL
RHHNTLKTTLSHHNT	6.66667		0	0
HHNTLKTTLSHHNTV	6.66667		0	0
HNTLKTTLSHHNTVP	6.66667		0	0		725.97	0	0	0	1002.77	0		KVHKFITSLKKLIDE
NTLKTTLSHHNTVPA	6.66667		0	0
TLKTTLSHHNTVPAK	6.66667		0	0
LKTTLSHHNTVPAKT	6.66667		0	0		0	0	0	0	803.71	1243.24		KFITSLKKLIDEVHS
KTTLSHHNTVPAKTT	6.66667		0	0
TTLSHHNTVPAKTTR	6.66667		0	0
TLSHHNTVPAKTTRK	6.66667		0	0		0	0	0	0	13562.4	5280.6		TSLKKLIDEVHSLSL
LSHHNTVPAKTTRKS	0		0	0
SHHNTVPAKTTRKSQ	0		0	0
HHNTVPAKTTRKSQH	0		0	0		0	0	0	0	5066.96	0		KKLIDEVHSLSLKTI
HNTVPAKTTRKSQHP	0		0	0
NTVPAKTTRKSQHPN	0		0	0
TVPAKTTRKSQHPNT	0		0	0		0	0	0	0	3.81	2418.02		IDEVHSLSLKTIDGK
VPAKTTRKSQHPNTT	0		0	0
PAKTTRKSQHPNTTP	6.66667		0	0
AKTTRKSQHPNTTPS	6.66667		0	0		0	0	0	0	0	0		VHSLSLKTIDGKKPA
KTTRKSQHPNTTPSH	6.66667		0	0
TTRKSQHPNTTPSHT	6.66667		0	0
TRKSQHPNTTPSHTD	6.66667		0	0		0	0	0	0	0	0		LSLKTIDGKKPAVLT
VPHPSVYFDNPEVKF	53.3333		2113.23	1111.16		4053.73	2898.27	11256.1	941.6	2754.16	2991.43	MEG-22	IPHPPVYFQEPTFSF
PSVYFDNPEVKFEDL	46.6667		4093.71	1582.61		6191.81	1720.3	7693.42	7148.72	3195.99	3705.57		PPVYFQEPTFSFENF
YFDNPEVKFEDLTFT	53.3333		11049.5	2426.04		45.47	875.02	1378	3745.09	22.07	1367.38		YFQEPTFSFENFTFT
NPEVKFEDLTFTKFI	40		401.17	0		0	0	0	0	0	2177.38		EPTFSFENFTFTSLV
VKFEDLTFTKFIRYI	46.6667		0	0		190.46	2024.84	0	5651.58	0	3780.68		FSFENFTFTSLVHYI
EDLTFTKFIRYIVKK	53.3333		0	0		0	0	0	0	0	0		ENFTFTSLVHYIIKK
TFTKFIRYIVKKLLW	60		0	0		0	0	0	48.02	0	0		TFTSLVHYIIKKALW
KFIRYIVKKLLWLFD	53.3333		0	0		0	0	477.99	193.42	0	0		SLVHYIIKKALWIFD
RYIVKKLLWLFDNLI	66.6667		0	0		0	0	0	0	3487.28	0		HYIIKKALWIFDNLM
VKKLLWLFDNLILKP	66.6667		0	0		0	0	0	0	0	0		IKKALWIFDNLMLKG
LLWLFDNLILKPYEM	60		22.23	1057.15		0	0	14247.8	23666.4	2150.9	1704.51		ALWIFDNLMLKGFEN
LFDNLILKPYEMEIK	66.6667		0	0		0	0	0	0	0	0		IFDNLMLKGFENEIK
NLILKPYEMEIKQHN	60		0	0		0	0	258.18	0	0	695.48		NLMLKGFENEIKHPN
LKPYEMEIKQHNTSQ	53.3333		0	0		0	0	0	0	0	0		LKGFENEIKHPNASE
YEMEIKQHNTSQMYK	60		0	0		0	0	0	327.82	1227.39	8805.44		FENEIKHPNASEMYK
EIKQHNTSQMYKFRL	73.3333		0	0		0	317.98	0	1003.64	0	6532.41		EIKHPNASEMYKFRL
QHNTSQMYKFRLPEN	53.3333		0	0		0	0	0	1937.45	0	0		HPNASEMYKFRLATK
TSQMYKFRLPENKKS	46.6667		0	0		0	0	0	0	0	0		ASEMYKFRLATKSNL
MYKFRLPENKKSNPL	60		0	0		9222.07	0	0	0	0	0		SEMYKFRLATKSNLK
YRRNIKYGNVRDQPQ	53.3333		0	0		0	0	0	0	0	0	VAL7	YHFYGKFGRVRDQPK
	53.3333					0	0	0	0	0	0		HFYGKFGRVRDQPKA
RNIKYGNVRDQPQAM	53.3333		0	0		0	0	0	0	0	0		FYGKFGRVRDQPKAI
	60					0	0	0	0	0	0		YGKFGRVRDQPKAIS
IKYGNVRDQPQAMSM	66.6667		797.41	351.29		0	0	0	0	0	0		GKFGRVRDQPKAISM
	66.6667					0	5094.44	0	0	0	0		KFGRVRDQPKAISMS
YGNVRDQPQAMSMLK	66.6667		0	0		0	0	0	0	0	0		FGRVRDQPKAISMSK
	66.6667					791.64	0	0	0	0	0		GRVRDQPKAISMSKC
NVRDQPQAMSMLKLT	60		0	0		0	0	0	0	0	0		RVRDQPKAISMSKCN
	60					0	0	0	0	0	0		VRDQPKAISMSKCNY
RDQPQAMSMLKLTWS	53.3333		0	0		0	0	0	0	0	0		RDQPKAISMSKCNYG
	46.6667					0	0	0	0	0	0		DQPKAISMSKCNYGP
QPQAMSMLKLTWSHK	40		0	0		0	0	0	0	0	0		QPKAISMSKCNYGPG
	33.3333					0	934.84	0	0	0	0		PKAISMSKCNYGPGG
QAMSMLKLTWSHKLA	26.6667		0	0		0	0	0	0	0	0		KAISMSKCNYGPGGK
	26.6667					0	70.64	0	0	0	0		AISMSKCNYGPGGKF
MSMLKLTWSHKLAEM	20		0	0		0	86.69	0	0	0	0		ISMSKCNYGPGGKFI
	20					0	0	2455.08	0	0	0		SMSKCNYGPGGKFIN
MLKLTWSHKLAEMAQ	13.3333		0	0		0	2120.46	0	0	0	0		MSKCNYGPGGKFINR
	6.66667					0	796.82	0	0	0	0		SKCNYGPGGKFINRK
KLTWSHKLAEMAQEW	6.66667		1516.03	1030.21		0	165.03	0	0	0	0		KCNYGPGGKFINRKP
	0					0	319.02	0	1415.48	0	0		CNYGPGGKFINRKPY
TWSHKLAEMAQEWAL	0		500.24	542.67		0	0	0	4004.1	0	0		NYGPGGKFINRKPYQ
	6.66667					791.64	0	0	0	0	0		GRVRDQPKAISMSKC
CFNLTGLDKVFVVCN	13.3333		0	0		0	0	0	0	0	0		RVRDQPKAISMSKCN
	20					0	0	0	0	0	0		VRDQPKAISMSKCNY
NLTGLDKVFVVCNYG	26.6667		0	0		0	0	0	0	0	0		RDQPKAISMSKCNYG
	33.3333					0	0	0	0	0	0		DQPKAISMSKCNYGP
TGLDKVFVVCNYGPG	40		0	0		0	0	0	0	0	0		QPKAISMSKCNYGPG
	46.6667					0	934.84	0	0	0	0		PKAISMSKCNYGPGG
LDKVFVVCNYGPGGK	53.3333		0	0		0	0	0	0	0	0		KAISMSKCNYGPGGK
	53.3333					0	70.64	0	0	0	0		AISMSKCNYGPGGKF
KVFVVCNYGPGGKYA	53.3333		0	0		0	86.69	0	0	0	0		ISMSKCNYGPGGKFI
	60					0	0	2455.08	0	0	0		SMSKCNYGPGGKFIN
FVVCNYGPGGKYANR	66.6667		0	0		0	2120.46	0	0	0	0		MSKCNYGPGGKFINR
	66.6667					0	796.82	0	0	0	0		SKCNYGPGGKFINRK
VCNYGPGGKYANRQP	73.3333		0	0		0	165.03	0	0	0	0		KCNYGPGGKFINRKP
	80					0	319.02	0	1415.48	0	0		CNYGPGGKFINRKPY
NYGPGGKYANRQPYD	73.3333		1368.22	358.5		0	0	0	4004.1	0	0		NYGPGGKFINRKPYQ

## Sheet: 3. Scatter plot
S. mansoni Peptides	Sm Hi	Sm Lo		Sj 6	Sj 5	Sj 4	Sj 3	Sj 2	Sj 1	Proteins	S. japonicum Peptides
SGSGSGSPLDDRFND	13509.3	1348.03		0	0	1016.73	0	0	0	MEG-4.1	KDYIKNKIRLLNDYF
GSGSGSPLDDRFNDV	14546.4	1484.91		0	0	1260.17	0	0	0		DYIKNKIRLLNDYFK					Summ	S. mansoni			S. japonicum
SGSGSPLDDRFNDVN	8158.65	1020.18		0	0	0	0	0	0		YIKNKIRLLNDYFKS					Targets	High	Low	Mean		LN Sj	LN Sm Hi
GSGSPLDDRFNDVNT	10767.7	2838.05		0	0	0	0	0	0		IKNKIRLLNDYFKSK					MEG-4.1 N	166714	34941.7	100828	6783.78	8.82229	12.024
SGSPLDDRFNDVNTI	11890.5	819.66		0	0	0	0	0	0		KNKIRLLNDYFKSKG					MEG-4.1 C	70508.2	88676.4	79592.3	92390.1	11.4338	11.1635
GSPLDDRFNDVNTIN	8545.82	1690.03		0	0	0	0	0	0		NKIRLLNDYFKSKGI					MEG-4.2	217218	84483	150850	112999	11.6351	12.2887
SPLDDRFNDVNTINK	8324.35	3189.62		0	0	986.46	0	0	0		KIRLLNDYFKSKGID					MEG-8.1	75909	17905.1	46907	58299.6	10.9734	11.2373
PLDDRFNDVNTINKK	9887.39	3140.56		0	0	814.36	0	0	0		IRLLNDYFKSKGIDK					MEG-8.2	126663	42386.9	84525	51622.9	10.8517	11.7493
LDDRFNDVNTINKKQ	9699.58	4618.5		0	0	0	0	0	0		RLLNDYFKSKGIDKQ					MEG-8.3	29340	12654.1	20997	41418	10.6315	10.2867
DDRFNDVNTINKKQF	9992.28	4876.27		0	386.97	0	0	0	0		LLNDYFKSKGIDKQF					MEG-9	50955.4	23808	37381.7	7752.59	8.95578	10.8387
DRFNDVNTINKKQFT	0	1141.08		0	0	0	0	0	0		LNDYFKSKGIDKQFT					MEG-12	53652.6	30636.2	42144.4	129128	11.7686	10.8903
RFNDVNTINKKQFTE	1296.3	484.09		0	0	0	0	0	0		NDYFKSKGIDKQFTE					MEG-22	17679.8	6176.96	11928.4	25352.2	10.1406	9.78018
FNDVNTINKKQFTEE	4960.65	1237.69		0	0	2490.54	0	0	5160.77		DYFKSKGIDKQFTEN					VAL7	4181.9	2282.67	3232.29	5235.67	8.56325	8.33852
NDVNTINKKQFTEEE	1498.15	358.86		0	0	1550.2	0	0	0		YFKSKGIDKQFTEND
DVNTINKKQFTEEEF	4128.03	748.94		0	2343.49	405.73	0	0	0		FKSKGIDKQFTENDI
VNTINKKQFTEEEFS	4720.65	811.29		0	0	650.71	0	0	0		KSKGIDKQFTENDIY									Corr coeff	0.45095
NTINKKQFTEEEFSR	3076.21	757.41		0	0	545.41	0	0	0		SKGIDKQFTENDIYD
TINKKQFTEEEFSRL	6014.26	914.83		0	0	0	0	0	0		KGIDKQFTENDIYDL
INKKQFTEEEFSRLI	5213.6	865.37		0	0	0	0	0	0		GIDKQFTENDIYDLL
NKKQFTEEEFSRLIN	5378.43	508.5		0	0	0	0	0	0		IDKQFTENDIYDLLN
KKQFTEEEFSRLINS	5100.77	319.5		0	0	0	0	0	0		DKQFTENDIYDLLNT
KQFTEEEFSRLINSM	4262.48	541.35		0	0	0	0	0	0		KQFTENDIYDLLNTR
QFTEEEFSRLINSML	5922.19	855.84		0	0	0	0	0	0		QFTENDIYDLLNTRM
FTEEEFSRLINSMLK	9812.59	104.9		0	0	0	0	0	0		FTENDIYDLLNTRMN
TEEEFSRLINSMLKK	0	0		0	0	0	0	0	0		TENDIYDLLNTRMNK
EEEFSRLINSMLKKY	0	0		0	0	0	0	0	0		ENDIYDLLNTRMNKH
				0	0	0	0	0	0		NDIYDLLNTRMNKHI
EEFSRLINSMLKKYE	0	140.29		0	0	0	0	0	0		DIYDLLNTRMNKHIQ
EFSRLINSMLKKYED	7.57	0		0	0	0	0	0	0		IYDLLNTRMNKHIQD
FSRLINSMLKKYEDK	0	0		0	12762.4	0	0	0	0		YDLLNTRMNKHIQDK
SRLINSMLKKYEDKN	0	0		0	4437.59	0	0	0	0		DLLNTRMNKHIQDKN
RLINSMLKKYEDKNV	0	0		0	353.15	0	0	0	0		LLNTRMNKHIQDKNI
LINSMLKKYEDKNVD	0	0		0	0	0	0	0	0		LNTRMNKHIQDKNID
INSMLKKYEDKNVDI	0	0		0	74.48	0	0	0	0		NTRMNKHIQDKNIDI
NSMLKKYEDKNVDIR	0	0		0	0	0	0	0	0		TRMNKHIQDKNIDIH
SMLKKYEDKNVDIRI	0	0		0	0	0	0	0	0		RMNKHIQDKNIDIHI
MLKKYEDKNVDIRII	0	0		0	321.37	0	0	0	0		MNKHIQDKNIDIHII
LKKYEDKNVDIRIIG	0	0		0	1087.64	0	0	0	0		NKHIQDKNIDIHIIH
KKYEDKNVDIRIIGN	0	0		710.48	1138.78	0	0	0	0		KHIQDKNIDIHIIHK
KYEDKNVDIRIIGNK	0	0		0	1124.43	0	0	0	0		HIQDKNIDIHIIHKK
YEDKNVDIRIIGNKK	0	0		0	49.34	0	0	0	0		IQDKNIDIHIIHKKN
EDKNVDIRIIGNKKD	0	0		0	0	0	0	0	0		QDKNIDIHIIHKKNE
DKNVDIRIIGNKKDK	0	0		0	0	0	0	0	0		DKNIDIHIIHKKNET
KNVDIRIIGNKKDKQ	0	0		0	0	0	0	0	0		KNIDIHIIHKKNETQ
NVDIRIIGNKKDKQP	0	0		0	0	0	0	0	0		NIDIHIIHKKNETQP
VDIRIIGNKKDKQPT	0	0		0	0	0	0	0	0		IDIHIIHKKNETQPV
DIRIIGNKKDKQPTQ	0	0		0	0	0	0	0	0		DIHIIHKKNETQPVR
IRIIGNKKDKQPTQK	0	0		0	0	0	0	0	0		IHIIHKKNETQPVRN
RIIGNKKDKQPTQKG	0	0		0	0	0	0	0	0		HIIHKKNETQPVRNY
IIGNKKDKQPTQKGS	0	0		0	0	0	0	785.77	0		IIHKKNETQPVRNYE
IGNKKDKQPTQKGSG	0	125.96		0	0	0	0	0	245.64		IHKKNETQPVRNYEK
GNKKDKQPTQKGSGS	0	0		0	0	0	0	0	0		HKKNETQPVRNYEKI
NKKDKQPTQKGSGSG	0	0		0	0	0	0	0	0		KKNETQPVRNYEKID
KKDKQPTQKGSGSGS	0	0		0	0	0	0	0	0		KNETQPVRNYEKIDS
GSGSGSGKPKSIADI	0	0		0	632.11	0	0	0	0	MEG-4.1C	QPVRNYEKIDSLSKV
SGSGSGKPKSIADIF	0	0		0	78.98	0	0	0	0		PVRNYEKIDSLSKVF
GSGSGKPKSIADIFL	0	0		0	0	0	0	0	0		VRNYEKIDSLSKVFQ
SGSGKPKSIADIFLI	0	0		0	0	0	0	0	0		RNYEKIDSLSKVFQL
GSGKPKSIADIFLIN	0	0		0	0	0	0	0	0		NYEKIDSLSKVFQLK
SGKPKSIADIFLINK	0	0		0	0	0	0	0	0		YEKIDSLSKVFQLKK
GKPKSIADIFLINKP	0	0		0	0	0	0	0	0		EKIDSLSKVFQLKKA
KPKSIADIFLINKPK	0	0		0	0	0	0	0	0		KIDSLSKVFQLKKAF
PKSIADIFLINKPKV	0	0		0	0	0	0	0	0		IDSLSKVFQLKKAFI
KSIADIFLINKPKVP	0	0		0	0	0	0	0	0		DSLSKVFQLKKAFIP
SIADIFLINKPKVPL	0	0		0	0	0	0	0	0		SLSKVFQLKKAFIPV
IADIFLINKPKVPLW	0	0		0	56.92	0	0	0	0		LSKVFQLKKAFIPVW
ADIFLINKPKVPLWI	228.31	517.63		0	0	0	0	0	0		SKVFQLKKAFIPVWI
DIFLINKPKVPLWIV	0	0		0	0	0	0	0	0		KVFQLKKAFIPVWIL
IFLINKPKVPLWIVN	0	0		0	0	0	0	0	0		VFQLKKAFIPVWILN
FLINKPKVPLWIVNP	0	0		0	0	0	0	0	0		FQLKKAFIPVWILNP
LINKPKVPLWIVNPL	0	0		0	0	0	0	0	0		QLKKAFIPVWILNPL
INKPKVPLWIVNPLY	0	0		0	0	0	0	0	0		LKKAFIPVWILNPLY
NKPKVPLWIVNPLYY	0	0		0	0	0	0	0	0		KKAFIPVWILNPLYY
KPKVPLWIVNPLYYM	0	1004.21		0	0	0	0	0	0		KAFIPVWILNPLYYI
PKVPLWIVNPLYYMV	0	236.83		0	0	0	0	0	0		AFIPVWILNPLYYII
KVPLWIVNPLYYMVE	0	276.81		0	0	0	0	0	0		FIPVWILNPLYYIIE
VPLWIVNPLYYMVEK	0	0		0	0	0	0	0	0		IPVWILNPLYYIIEK
PLWIVNPLYYMVEKF	578.3	448.81		0	0	0	0	0	145.38		PVWILNPLYYIIEKL
LWIVNPLYYMVEKFV	0	39.41		0	0	0	0	0	0		VWILNPLYYIIEKLI
WIVNPLYYMVEKFVQ	0	0		0	0	0	0	0	0		WILNPLYYIIEKLIQ
IVNPLYYMVEKFVQI	65.67	0		0	14.92	0	0	0	0		ILNPLYYIIEKLIQF
VNPLYYMVEKFVQIM	145.41	2852.47		0	0	0	0	0	0		LNPLYYIIEKLIQFF
NPLYYMVEKFVQIMG	0	1086.7		0	0	0	0	0	0		NPLYYIIEKLIQFFA
PLYYMVEKFVQIMGY	307.1	1924.13		0	0	0	0	0	0		PLYYIIEKLIQFFAY
LYYMVEKFVQIMGYL	0	1569.18		0	0	0	0	0	0		LYYIIEKLIQFFAYL
YYMVEKFVQIMGYLL	495.59	1592.16		0	0	0	0	0	0		YYIIEKLIQFFAYLV
YMVEKFVQIMGYLLE	581.13	1401.32		0	0	0	0	0	0		YIIEKLIQFFAYLVE
MVEKFVQIMGYLLED	759.29	1207.18		15996.3	0	0	0	5472.65	18708.4		IIEKLIQFFAYLVEE
VEKFVQIMGYLLEDD	4403.9	1692.69		11211.1	0	0	0	75.52	16787.5		IEKLIQFFAYLVEEG
EKFVQIMGYLLEDDD	3956.91	2313.99		11239.1	0	0	0	1349.64	7882.61		EKLIQFFAYLVEEGD
KFVQIMGYLLEDDDT	4434.83	2718.23		3554.27	0	444.47	0	453.17	3058.5		KLIQFFAYLVEEGDF
FVQIMGYLLEDDDTL	4200.97	2649.88		4780.16	0	1899.63	374.93	1524.67	3070.77		LIQFFAYLVEEGDFY
VQIMGYLLEDDDTLE	3363.55	2383.47		3282.84	0	5851.39	526.94	3515.77	5347.48		IQFFAYLVEEGDFYE
QIMGYLLEDDDTLEL	3427.69	2282.52		3008.16	0	3306.16	0	4027.15	8586.07		QFFAYLVEEGDFYEL
IMGYLLEDDDTLELN	3336.63	2436.55		4219.38	185.56	3611.71	955.53	6642.75	6876.14		FFAYLVEEGDFYELE
MGYLLEDDDTLELNL	2668.02	2675.75		2254.49	22213.3	4361.21	179.02	6363.53	6871.69		FAYLVEEGDFYELEP
GYLLEDDDTLELNLP	2669.93	2310.86		1562.72	28592.6	3334.94	0	5125.55	2720.13		AYLVEEGDFYELEPP
YLLEDDDTLELNLPK	2441.93	2169.36		975.49	25781	3788.65	0	8152.38	2501.02		YLVEEGDFYELEPPV
LLEDDDTLELNLPKY	4865.35	4669.13		2792.27	33555.2	1929.88	0	6818.31	1645.01		LVEEGDFYELEPPVH
LEDDDTLELNLPKYY	6594.51	6159.3		1588.66	44472.7	1787.06	1550.62	5349.76	980.51		VEEGDFYELEPPVHY
EDDDTLELNLPKYYY	6501.13	9503.18		1809.73	39414.8	1371.73	2289.23	6685.35	2882.75		EEGDFYELEPPVHYY
DDDTLELNLPKYYYD	7998.31	18421.5		681.08	38916.5	3514.14	1634.44	9746.97	0		EGDFYELEPPVHYYD
DDTLELNLPKYYYDK	2075.99	6754.18		1215.13	12602.5	3039.01	1944.5	6180.04	0		GDFYELEPPVHYYDY
DTLELNLPKYYYDKS	0	292.51		885.32	2475.38	154.63	0	5197.48	0		DFYELEPPVHYYDYS
TLELNLPKYYYDKSI	948.82	1640.36		0	3238.98	0	0	1887.68	0		FYELEPPVHYYDYSV
LELNLPKYYYDKSIG	0	439.28		0	1291.06	0	0	0	0		YELEPPVHYYDYSVP
ELNLPKYYYDKSIGS	1033.49	2058.44		0	373.3	0	0	0	0		ELEPPVHYYDYSVPG
LNLPKYYYDKSIGSG	0	0		0	1064.53	0	0	47.29	0		LEPPVHYYDYSVPGP
NLPKYYYDKSIGSGS	2425.45	948.39		0	3776.49	8.9	999.66	47.33	0		EPPVHYYDYSVPGPY
LPKYYYDKSIGSGSG	0	0		0	1901.58	0	0	0	0		PPVHYYDYSVPGPYL
PKYYYDKSIGSGSGS	0	0		0	1060.99	0	0	0	0		PVHYYDYSVPGPYLG
SGSGSGDIEPRIQKE	7268.68	126.96		0	0	0	0	0	0	MEG-4.2	ENVVNVSKRPEHSMP
GSGSGDIEPRIQKEY	9890.57	552.49		0	478.62	0	0	5269.15	0		NVVNVSKRPEHSMPK
SGSGDIEPRIQKEYY	22946.9	985.71		0	0	0	0	296.2	0		VVNVSKRPEHSMPKY
GSGDIEPRIQKEYYY	11595.3	437.6		0	0	0	0	0	0		VNVSKRPEHSMPKYE
SGDIEPRIQKEYYYN	12335.3	1027.31		0	0	0	0	0	0		NVSKRPEHSMPKYEV
GDIEPRIQKEYYYNL	9963.64	953.51		0	0	0	0	57.24	0		VSKRPEHSMPKYEVL
DIEPRIQKEYYYNLH	2851.99	1233.06		0	0	0	0	427.02	0		SKRPEHSMPKYEVLW
IEPRIQKEYYYNLHE	4458.47	4027.8		0	86.86	0	0	1934.27	0		KRPEHSMPKYEVLWT
EPRIQKEYYYNLHEN	4677.01	3832.31		0	0	0	0	0	0		RPEHSMPKYEVLWTE
PRIQKEYYYNLHENN	4167.13	2621.11		531.51	0	0	1401.55	2692.63	8361.04		PEHSMPKYEVLWTEE
RIQKEYYYNLHENNS	2594.1	2928.04		102.48	907.17	0	0	2599.37	49584.6		EHSMPKYEVLWTEEL
IQKEYYYNLHENNSQ	963.69	2136.89		0	0	0	4330.3	0	23478.6		HSMPKYEVLWTEELR
QKEYYYNLHENNSQA	365.84	2156.85		0	0	0	7279.74	0	13187.6		SMPKYEVLWTEELRP
KEYYYNLHENNSQAN	2137.4	2850.38		0	0	0	0	315.43	4869.34		MPKYEVLWTEELRPD
EYYYNLHENNSQANH	3022.91	3729.78		0	0	0	466.73	0	1797.09		PKYEVLWTEELRPDI
YYYNLHENNSQANHN	3050.59	1280.67		0	0	0	0	0	0		KYEVLWTEELRPDID
YYNLHENNSQANHNK	0	0		799.7	9193.69	0	0	0	3612.86		YEVLWTEELRPDIDK
YNLHENNSQANHNKF	610.78	597.23		577.79	3356.68	0	0	0	1773.64		EVLWTEELRPDIDKF
NLHENNSQANHNKFH	1748.34	414.17		0	1298.58	0	0	0	3376.23		VLWTEELRPDIDKFH
LHENNSQANHNKFHE	4386.9	725.27
HENNSQANHNKFHEM	1349.86	586.64
ENNSQANHNKFHEMP	0	147.61
NNSQANHNKFHEMPE	0	0
NSQANHNKFHEMPEY	2020.01	110.84		0	971.86	0	0	0	3182.84		LWTEELRPDIDKFHY
SQANHNKFHEMPEYD	2384.71	1502.12		734.42	2037.82	1561.54	1000.94	0	1813.97		WTEELRPDIDKFHYD
QANHNKFHEMPEYDD	3172.62	1739.75		2581.19	1682.66	2543.06	1904.19	360.53	2172.6		TEELRPDIDKFHYDD
ANHNKFHEMPEYDDQ	2556.98	1187.87		781.76	1352.39	0	0	0	1010.37		EELRPDIDKFHYDDT
NHNKFHEMPEYDDQL	2820.78	1611.12		2626.46	0	318.2	2472.45	0	1354.09		ELRPDIDKFHYDDTF
HNKFHEMPEYDDQLP	2583.06	2055.08		1318.08	15646.8	0	1091.57	784.54	0		LRPDIDKFHYDDTFR
NKFHEMPEYDDQLPD	3893.62	1718.33		4479.84	11608.2	2294.22	3007.13	7296.65	2481.89		RPDIDKFHYDDTFRD
KFHEMPEYDDQLPDF	4474.5	2318.48		3780.4	6771.8	4113.65	5356.97	4354.32	2459.9		PDIDKFHYDDTFRDF
FHEMPEYDDQLPDFP	8568.34	1878.57		2444.68	4579.86	8833.79	3764.21	2966.14	0		DIDKFHYDDTFRDFP
HEMPEYDDQLPDFPH	3295.74	1238.47		2928.84	7294.65	7582	688.9	1131.83	416.21		IDKFHYDDTFRDFPR
EMPEYDDQLPDFPHK	1505.17	1444.67		2440.26	4662.87	8740.94	0	1597.38	0		DKFHYDDTFRDFPRQ
MPEYDDQLPDFPHKQ	2423.87	1441.49		0	9714.46	2731.47	0	0	1140.73		KFHYDDTFRDFPRQK
PEYDDQLPDFPHKQL	5403.21	2441.02		0	10989.5	1251.15	0	0	644.75		FHYDDTFRDFPRQKL
EYDDQLPDFPHKQLE	7731.62	3008.99		0	4419.9	1397.85	0	0	0		HYDDTFRDFPRQKLR
YDDQLPDFPHKQLEE	15195.1	3120.05		353.04	9753.96	9789.53	1651.75	2152.97	3748.34		YDDTFRDFPRQKLRE
DDQLPDFPHKQLEEE	7176.15	3694.73		4486.06	7762.5	12247.3	571	7433.82	22929.7		DDTFRDFPRQKLREE
DQLPDFPHKQLEEEQ	2749.81	1167.37		27240.8	2208.24	11403.2	3507.29	6775.03	52559.7		DTFRDFPRQKLREEE
QLPDFPHKQLEEEQN	2537.83	985.8		9048.28	2461.75	4962.3	0	1736.09	31970.5		TFRDFPRQKLREEEN
LPDFPHKQLEEEQNP	2219.43	806.54		3292.66	750.48	1013.76	0	871.74	37694.5		FRDFPRQKLREEENP
PDFPHKQLEEEQNPF	3927.9	1810.81		2065.55	906.57	851.35	0	888.76	18751.9		RDFPRQKLREEENPF
DFPHKQLEEEQNPFH	2970.68	994.52		0	463.44	49.53	0	0	12292.4		DFPRQKLREEENPFN
FPHKQLEEEQNPFHK	54.8	0		0	0	0	0	0	767.76		FPRQKLREEENPFNQ
PHKQLEEEQNPFHKL	0	0		0	0	0	0	0	0		PRQKLREEENPFNQI
HKQLEEEQNPFHKLS	0	2768.03		0	0	0	0	0	0		RQKLREEENPFNQIL
KQLEEEQNPFHKLSE	254.64	0		0	0	0	0	0	0		QKLREEENPFNQILN
QLEEEQNPFHKLSEV	859.62	0		0	0	0	0	0	0		KLREEENPFNQILNI
LEEEQNPFHKLSEVL	2429.81	178		0	0	0	0	0	0		LREEENPFNQILNIL
EEEQNPFHKLSEVLN	0	0		0	0	0	0	0	0		REEENPFNQILNILQ
EEQNPFHKLSEVLNS	0	0		0	0	0	0	0	0		EEENPFNQILNILQS
EQNPFHKLSEVLNSG	0	0		0	0	0	0	0	0		EENPFNQILNILQSE
QNPFHKLSEVLNSGS	0	0		0	0	0	0	0	0		ENPFNQILNILQSET
NPFHKLSEVLNSGSV	0	0		4328.17	0	0	0	0	0		NPFNQILNILQSETV
PFHKLSEVLNSGSVV	0	0		0	0	0	0	0	0		PFNQILNILQSETVL
FHKLSEVLNSGSVVP	0	0		0	0	0	0	0	0		FNQILNILQSETVLP
HKLSEVLNSGSVVPL	0	0		0	0	0	0	0	0		NQILNILQSETVLPL
KLSEVLNSGSVVPLW	0	156.21		0	0	0	0	0	0		QILNILQSETVLPLW
LSEVLNSGSVVPLWL	68.47	983.94		0	0	0	0	0	0		ILNILQSETVLPLWI
SEVLNSGSVVPLWLV	0	321.09		0	139.56	0	0	0	0		LNILQSETVLPLWIV
EVLNSGSVVPLWLVN	0	0		0	0	0	0	0	0		NILQSETVLPLWIVS
VLNSGSVVPLWLVNP	0	62.11		0	0	0	0	0	0		ILQSETVLPLWIVSP
LNSGSVVPLWLVNPI	0	0		0	0	0	0	0	0		LQSETVLPLWIVSPI
NSGSVVPLWLVNPIY	0	0		0	0	0	0	0	0		QSETVLPLWIVSPIY
SGSVVPLWLVNPIYY	0	160.05		0	0	0	0	0	0		SETVLPLWIVSPIYY
GSVVPLWLVNPIYYV	0	0		0	0	0	0	0	0		ETVLPLWIVSPIYYL
SVVPLWLVNPIYYVL	0	0		0	0	0	0	0	0		TVLPLWIVSPIYYLQ
VVPLWLVNPIYYVLE	510.67	435.56		0	0	0	0	0	0		VLPLWIVSPIYYLQE
VPLWLVNPIYYVLEL	862.86	484.19		0	0	0	0	0	0		LPLWIVSPIYYLQET
PLWLVNPIYYVLELF	1377.1	1010.72		0	0	0	0	0	0		PLWIVSPIYYLQETL
LWLVNPIYYVLELFP	1231	847.06		0	0	0	0	0	0		LWIVSPIYYLQETLS
WLVNPIYYVLELFPR	1768.66	938.69		0	0	0	0	0	0		WIVSPIYYLQETLSR
LVNPIYYVLELFPRA	300.21	291.9		0	0	0	0	0	0		IVSPIYYLQETLSRF
VNPIYYVLELFPRAI	497.25	569.51		0	0	0	0	0	0		VSPIYYLQETLSRFL
NPIYYVLELFPRAIS	0	278.14		0	0	0	0	0	0		SPIYYLQETLSRFLL
PIYYVLELFPRAISY	82.99	517.84		0	0	0	0	0	0		PIYYLQETLSRFLLY
IYYVLELFPRAISYY	983.04	945.4		0	0	0	0	0	0		IYYLQETLSRFLLYL
YYVLELFPRAISYYF	2334.69	1705.14		0	0	0	0	0	0		YYLQETLSRFLLYLI
YVLELFPRAISYYFN	3191.95	1646.05		0	0	0	0	0	0		YLQETLSRFLLYLIS
VLELFPRAISYYFNG	413.47	555.38		0	0	0	0	0	0		LQETLSRFLLYLISR
LELFPRAISYYFNGS	0	0		0	0	0	0	0	0		QETLSRFLLYLISRM
ELFPRAISYYFNGSG	0	0		0	0	0	0	0	0		ETLSRFLLYLISRMW
LFPRAISYYFNGSGS	0	0		0	0	0	0	0	0		TLSRFLLYLISRMWT
FPRAISYYFNGSGSG	0	0		0	0	0	0	0	0		LSRFLLYLISRMWTP
PRAISYYFNGSGSGS	0	0		0	0	0	0	0	0		SRFLLYLISRMWTPP
TKPTPGKPVVNGTKP	0	0		0	0	0	0	0	0	MEG-8.1	HYIAIIEIRKPKDVQ
KPTPGKPVVNGTKPT	0	0		580.18	0	0	0	0	0		YIAIIEIRKPKDVQQ
PTPGKPVVNGTKPTP	0	0		0	0	0	0	0	0		IAIIEIRKPKDVQQL
TPGKPVVNGTKPTPG	0	0		0	0	0	0	0	0		AIIEIRKPKDVQQLG
PGKPVVNGTKPTPGK	0	0		0	0	0	4086.1	0	0		IIEIRKPKDVQQLGE
GKPVVNGTKPTPGKP	0	0		0	0	0	0	0	0		IEIRKPKDVQQLGEK
KPVVNGTKPTPGKPE	0	0		0	0	0	0	0	1288.43		EIRKPKDVQQLGEKK
PVVNGTKPTPGKPES	0	0		0	2321.54	0	0	0	0		IRKPKDVQQLGEKKT
VVNGTKPTPGKPESF	0	0		0	10729.1	0	266.26	0	0		RKPKDVQQLGEKKTI
VNGTKPTPGKPESFL	1718.58	0		5015.21	6806.17	1047.23	3171.51	1774.47	0		KPKDVQQLGEKKTIM
NGTKPTPGKPESFLK	0	0		0	534.99	0	3416.69	0	0		PKDVQQLGEKKTIMQ
GTKPTPGKPESFLKR	0	0		0	0	0	0	0	0		KDVQQLGEKKTIMQK
TKPTPGKPESFLKRV	0	0		0	0	0	0	0	0		DVQQLGEKKTIMQKI
KPTPGKPESFLKRVG	0	0		0	0	457.22	0	0	0		VQQLGEKKTIMQKIN
PTPGKPESFLKRVGD	0	0		0	0	2391.58	0	0	0		QQLGEKKTIMQKIND
TPGKPESFLKRVGDG	0	0		0	0	0	0	0	0		QLGEKKTIMQKINDG
PGKPESFLKRVGDGF	0	0		0	0	0	0	0	0		LGEKKTIMQKINDGF
GKPESFLKRVGDGFF	278.81	68.06		0	0	0	0	0	1275.14		GEKKTIMQKINDGFF
KPESFLKRVGDGFFD	1312.85	828.74		0	0	0	0	0	0		EKKTIMQKINDGFFY
PESFLKRVGDGFFDL	1656.83	1233.39		0	0	0	0	0	0		KKTIMQKINDGFFYL
ESFLKRVGDGFFDLF	1252.84	1060.44		0	0	0	0	0	0		KTIMQKINDGFFYLF
SFLKRVGDGFFDLFS	1163.15	829.85		0	0	0	0	0	0		TIMQKINDGFFYLFS
FLKRVGDGFFDLFSE	2569.1	1074.63		0	0	0	0	0	2108.87		IMQKINDGFFYLFSE
LKRVGDGFFDLFSEQ	1907.87	363.36		2666.04	0	0	0	2455.88	14442.2		MQKINDGFFYLFSEQ
KRVGDGFFDLFSEQE	3233.59	860.73		6243.86	0	0	812.6	6603.85	21583.3		QKINDGFFYLFSEQE
RVGDGFFDLFSEQEF	4215.17	1730.63		2155.74	0	697.84	418.45	2384.74	28556.3		KINDGFFYLFSEQEF
VGDGFFDLFSEQEFH	4429.95	1616.39		877.74	1042.35	95.33	2430.67	8886.28	10976		INDGFFYLFSEQEFH
GDGFFDLFSEQEFHP	6698.38	1648.66		0	0	0	0	1724.64	891.79		NDGFFYLFSEQEFHP
DGFFDLFSEQEFHPI	4295.1	758.91		0	2032.73	0	1940.6	4009.49	1959.37		DGFFYLFSEQEFHPL
GFFDLFSEQEFHPIN	5313.18	545.55		0	12521.5	0	1219.62	332.31	0		GFFYLFSEQEFHPLH
FFDLFSEQEFHPINH	9882.22	767.2		238.65	30658.3	1836.41	3577.55	708.25	221.2		FFYLFSEQEFHPLHD
FDLFSEQEFHPINHK	7925.04	0		0	25502.5	0	0	0	0		FYLFSEQEFHPLHDK
DLFSEQEFHPINHKS	0	0		7387.61	7564.22	0	0	0	0		YLFSEQEFHPLHDKS
LFSEQEFHPINHKSY	1449.17	240.23		794.44	15276.5	0	0	0	0		LFSEQEFHPLHDKSY
FSEQEFHPINHKSYL	8274.57	431.25		0	9073.28	0	2421.93	630.91	833.23		FSEQEFHPLHDKSYL
SEQEFHPINHKSYLF	443.21	640.31		0	11615	0	0	0	0		SEQEFHPLHDKSYLF
EQEFHPINHKSYLFN	563.37	0		0	8443.42	0	0	0	0		EQEFHPLHDKSYLFN
QEFHPINHKSYLFNF	1461.42	169.67		0	3976.29	0	0	0	0		QEFHPLHDKSYLFNI
EFHPINHKSYLFNFW	2569.29	0		0	6650.24	0	0	0	0		EFHPLHDKSYLFNIW
FHPINHKSYLFNFWY	1339.82	26.93		0	2164.41	0	0	0	0		FHPLHDKSYLFNIWY
HPINHKSYLFNFWYL	712.5	206.81		0	3883.85	0	0	0	0		HPLHDKSYLFNIWYL
PINHKSYLFNFWYLF	714.87	0		0	0	0	0	0	0		PLHDKSYLFNIWYLF
INHKSYLFNFWYLFR	74.42	0		0	0	0	0	0	0		LHDKSYLFNIWYLFK
NHKSYLFNFWYLFRT	0	0		0	0	0	0	0	0		HDKSYLFNIWYLFKH
HKSYLFNFWYLFRTS	0	0		0	0	0	0	0	0		DKSYLFNIWYLFKHS
KSYLFNFWYLFRTSF	0	0		0	0	0	0	0	0		KSYLFNIWYLFKHSF
SYLFNFWYLFRTSFL	0	0		0	0	0	0	0	0		SYLFNIWYLFKHSFF
YLFNFWYLFRTSFLN	359.46	50.5		0	0	0	0	0	0		YLFNIWYLFKHSFFN
LFNFWYLFRTSFLNL	94.22	73.58		0	0	0	0	0	0		LFNIWYLFKHSFFNL
FNFWYLFRTSFLNLK	0	0		0	0	0	0	0	0		FNIWYLFKHSFFNLK
NFWYLFRTSFLNLKN	0	0		0	0	0	0	0	0		NIWYLFKHSFFNLKN
FWYLFRTSFLNLKNM	0	0		0	0	0	0	0	0		IWYLFKHSFFNLKNM
WYLFRTSFLNLKNMK	0	0		0	0	0	0	0	0		WYLFKHSFFNLKNMR
YLFRTSFLNLKNMKN	0	0		0	0	0	0	0	0		YLFKHSFFNLKNMRN
LFRTSFLNLKNMKNL	0	2679.29		0	0	0	0	0	0		LFKHSFFNLKNMRNL
FRTSFLNLKNMKNLL	0	0		0	0	0	0	0	0		FKHSFFNLKNMRNLI
RTSFLNLKNMKNLLL	0	0		0	0	0	0	0	0		KHSFFNLKNMRNLIF
TSFLNLKNMKNLLLG	0	0		0	0	0	0	0	0		HSFFNLKNMRNLIFG
SFLNLKNMKNLLLGS	0	0		0	0	0	0	0	0		SFFNLKNMRNLIFGS
FLNLKNMKNLLLGSG	0	0		0	0	0	0	0	0		FFNLKNMRNLIFGSK
LNLKNMKNLLLGSGS	0	0		0	0	0	0	0	0		FNLKNMRNLIFGSKE
NLKNMKNLLLGSGSG	0	0		13024.4	0	0	0	0	0		NLKNMRNLIFGSKEK
LKNMKNLLLGSGSGS	0	0		6082.94	0	0	0	0	0		LKNMRNLIFGSKEKI
KSLSLKERIMNKFNS	0	0		0	0	0	0	0	0	MEG-8.2	LIFGSKEKIVNGFNS
SLSLKERIMNKFNSI	0	864.65		0	0	0	0	0	0		IFGSKEKIVNGFNSI
LSLKERIMNKFNSIF	0	0		0	0	0	0	0	0		FGSKEKIVNGFNSIF
SLKERIMNKFNSIFG	0	0		0	0	0	0	0	0		GSKEKIVNGFNSIFG
LKERIMNKFNSIFGE	0	0		0	0	0	0	0	0		SKEKIVNGFNSIFGV
KERIMNKFNSIFGEE	782.77	244.55		0	0	0	0	395.76	0		KEKIVNGFNSIFGVE
ERIMNKFNSIFGEEE	8164.06	922.34		13718.3	0	0	0	2063.07	10519.3		EKIVNGFNSIFGVEE
RIMNKFNSIFGEEEY	14987.3	1187.95		7044.2	0	0	4673.6	2150.22	51022.6		KIVNGFNSIFGVEEF
IMNKFNSIFGEEEYN	9298.3	2070.91		1739.82	0	681.6	0	295.9	51210.2		IVNGFNSIFGVEEFN
MNKFNSIFGEEEYNP	8415.57	1406.02		0	2008.77	0	0	0	19254.8		VNGFNSIFGVEEFNP
NKFNSIFGEEEYNPP	7702.27	1193.73		0	6969.34	0	0	539.85	5047.9		NGFNSIFGVEEFNPP
KFNSIFGEEEYNPPK	3022.72	38.94		0	13179	0	0	1561.6	1617.06		GFNSIFGVEEFNPPK
FNSIFGEEEYNPPKD	5531.47	1017.84		0	18411	2549.49	1236.26	0	0		FNSIFGVEEFNPPKD
NSIFGEEEYNPPKDS	3814.93	379.94		0	13433.3	150.53	2761.55	0	0		NSIFGVEEFNPPKDS
SIFGEEEYNPPKDSD	3773.98	845.98		0	12018.5	88.91	1918.14	0	0		SIFGVEEFNPPKDSY
IFGEEEYNPPKDSDF	5584.59	1539.88		0	11584.4	0	838.28	0	4112.57		IFGVEEFNPPKDSYF
FGEEEYNPPKDSDFT	11507.9	1209.05		511.07	12582.6	1733.06	778.48	0	1993.37		FGVEEFNPPKDSYFV
GEEEYNPPKDSDFTE	6797	864.95		138.62	9768.6	1520.62	818.87	0	758.35		GVEEFNPPKDSYFVD
EEEYNPPKDSDFTER	3508.07	1287.97		0	3018.81	320.03	0	355.5	314.95		VEEFNPPKDSYFVDR
EEYNPPKDSDFTERL	2807.48	1171.82		0	3112.47	943.36	0	295.89	805.18		EEFNPPKDSYFVDRL
EYNPPKDSDFTERLW	3415.74	1694.16		0	1842.8	0	0	0	0		EFNPPKDSYFVDRLW
YNPPKDSDFTERLWM	3705.83	2990.62		863.74	0	0	0	8.27	0		FNPPKDSYFVDRLWL
NPPKDSDFTERLWML	1700.58	1383.03		0	0	0	0	491.14	0		NPPKDSYFVDRLWLL
PPKDSDFTERLWMLF	2624.13	1688.25		0	0	102.66	695.88	223.26	0		PPKDSYFVDRLWLLF
PKDSDFTERLWMLFK	0	58.84		0	0	0	0	0	0		PKDSYFVDRLWLLFK
KDSDFTERLWMLFKH	1150.62	1928.13		0	0	0	0	0	0		KDSYFVDRLWLLFKH
DSDFTERLWMLFKHC	7900.95	13280.1		0	0	0	0	0	0		DSYFVDRLWLLFKHC
SDFTERLWMLFKHCF	2860.82	1500.52		0	157.79	0	0	0	0		SYFVDRLWLLFKHCF
DFTERLWMLFKHCFL	1788.67	874.08		0	553.64	0	0	0	0		YFVDRLWLLFKHCFL
FTERLWMLFKHCFLN	5817.33	46.36		0	232.13	0	0	0	0		FVDRLWLLFKHCFLN
TERLWMLFKHCFLNF	0	0		0	0	0	0	0	0		VDRLWLLFKHCFLNV
ERLWMLFKHCFLNFK	0	0		0	0	0	0	0	0		DRLWLLFKHCFLNVK
RLWMLFKHCFLNFKN	0	0		0	0	0	0	0	0		RLWLLFKHCFLNVKN
LWMLFKHCFLNFKNL	0	696.25		0	0	0	0	0	0		LWLLFKHCFLNVKNV
WMLFKHCFLNFKNLA	0	0		0	0	0	0	0	0		WLLFKHCFLNVKNVA
MLFKHCFLNFKNLAK	0	0		0	0	0	0	0	0		LLFKHCFLNVKNVAK
LFKHCFLNFKNLAKI	0	0		0	0	0	0	0	0		LFKHCFLNVKNVAKI
FKHCFLNFKNLAKIF	0	0		0	0	0	0	0	0		FKHCFLNVKNVAKIF
KHCFLNFKNLAKIFS	0	0		0	0	0	0	0	0		KHCFLNVKNVAKIFS
HCFLNFKNLAKIFST	0	0		0	0	0	0	0	0		HCFLNVKNVAKIFSK
CFLNFKNLAKIFSTG	0	0		0	0	0	0	0	0		CFLNVKNVAKIFSKF
FLNFKNLAKIFSTGS	0	0		0	0	0	0	0	0		FLNVKNVAKIFSKFV
LNFKNLAKIFSTGSG	0	0		0	0	0	0	0	0		LNVKNVAKIFSKFVV
NFKNLAKIFSTGSGS	0	0		0	0	0	0	0	0		NVKNVAKIFSKFVVQ
FKNLAKIFSTGSGSG	0	0		0	0	0	0	0	0		VKNVAKIFSKFVVQS
KNLAKIFSTGSGSGS	0	0		0	0	0	0	0	0		KNVAKIFSKFVVQSN
GSGFKEKIVELYKNW	0	0								MEG-8.3
				0	0	0	1506.07	2364.22	1338.93		LSFKEKIMDMYNHWV
GFKEKIVELYKNWMN	0	0
KEKIVELYKNWMNEK	0	0		0	0	2595.58	0	1072.66	0		KEKIMDMYNHWVNQD
KIVELYKNWMNEKEF	1391.12	922.72
				11849.8	3480.31	43216.8	19493	7913.18	2549.65		IMDMYNHWVNQDEYN
VELYKNWMNEKEFNP	1553.9	930.42
LYKNWMNEKEFNPPK	0	0		0	0	14186.4	4832.58	4967.16	0		MYNHWVNQDEYNPPK
KNWMNEKEFNPPKES	0	220.48
				0	0	27045.1	3306.15	0	0		HWVNQDEYNPPKDSE
WMNEKEFNPPKESEF	2409.89	1099.13
NEKEFNPPKESEFYE	5772.05	1433.2		10369.4	107.89	15604.5	20590.8	9028.04	5756.16		NQDEYNPPKDSEFYE
KEFNPPKESEFYERF	3415.5	1221.47
				1525.97	1856.79	2337.73	7431.81	2089.1	1754.97		EYNPPKDSEFYERFW
FNPPKESEFYERFWE	5480.22	2484.77
PPKESEFYERFWELF	4025.61	1946.95		0	0	0	5187.3	0	2578.07		PPKDSEFYERFWLLF
KESEFYERFWELFKH	752.49	660.92
				0	0	0	1899.79	0	0		DSEFYERFWLLFKHC
SEFYERFWELFKHCF	1999.17	1146.38
FYERFWELFKHCFLN	2540.04	587.64		0	0	4541.11	4130.97	0	0		FYERFWLLFKHCFMN
ERFWELFKHCFLNSK	0	0
				0	0	0	0	0	0		RFWLLFKHCFMNSKK
FWELFKHCFLNSKQL	0	0
ELFKHCFLNSKQLTK	0	0		0	0	0	0	0	0		LLFKHCFMNSKKLAK
FKHCFLNSKQLTKIL	0	0
				0	0	0	0	0	0		KHCFMNSKKLAKIIP
HCFLNSKQLTKILPF	0	0
FLNSKQLTKILPFGS	0	0		0	0	0	0	0	0		FMNSKKLAKIIPFIG
LNSKQLTKILPFGSG	0	0
				0	0	0	0	0	0		SKKLAKIIPFIGIPL
				0	0	0	0	0	0		LAKIIPFIGIPLLTV
GSGSGFVVHESSTEG	2055.09	0		0	0	0	0	0	0	MEG-9	KIFSKFVVQSNGKDE
SGSGFVVHESSTEGQ	0	0		0	0	0	0	0	0		IFSKFVVQSNGKDEA
GSGFVVHESSTEGQN	3411.93	223.21		0	0	0	0	0	0		FSKFVVQSNGKDEAK
SGFVVHESSTEGQNH	1877.72	339.52		0	0	0	0	0	0		SKFVVQSNGKDEAKP
GFVVHESSTEGQNHE	5901.45	670.89		0	0	0	0	0	0		KFVVQSNGKDEAKPE
FVVHESSTEGQNHEE	8031.53	2150.34		450.65	0	0	0	0	3691.5		FVVQSNGKDEAKPEE
VVHESSTEGQNHEES	5751.51	578.9		0	0	0	0	0	0		VVQSNGKDEAKPEES
VHESSTEGQNHEESQ	4850.41	580.75		95.05	0	0	0	0	0		VQSNGKDEAKPEESQ
HESSTEGQNHEESQF	4569.62	1192.4		0	0	0	0	0	0		QSNGKDEAKPEESQF
ESSTEGQNHEESQFF	4686.07	2578.59		0	0	0	8864.71	0	203.04		SNGKDEAKPEESQFF
SSTEGQNHEESQFFL	3341.87	2959.47		0	0	0	0	0	0		NGKDEAKPEESQFFA
STEGQNHEESQFFLA	1500.16	3565.81		0	0	0	0	0	0		GKDEAKPEESQFFAI
TEGQNHEESQFFLAP	892.25	3237.19		0	0	0	0	0	0		KDEAKPEESQFFAIP
EGQNHEESQFFLAPL	2226.16	2643.12		210.32	988.32	297.46	1148.19	0	0		DEAKPEESQFFAIPF
GQNHEESQFFLAPLA	16.6	2441.3		0	864.48	0	8439.6	0	0		EAKPEESQFFAIPFM
QNHEESQFFLAPLAA	0	520.9		0	0	2513.36	0	4183.48	0		AKPEESQFFAIPFMM
NHEESQFFLAPLAAA	0	0		0	0	0	0	0	0		KPEESQFFAIPFMMT
HEESQFFLAPLAAAA	0	0		0	0	0	0	0	0		PEESQFFAIPFMMTI
EESQFFLAPLAAAAG	0	118.8		0	0	0	0	0	0		EESQFFAIPFMMTIG
ESQFFLAPLAAAAGA	0	0		0	0	0	0	0	0		ESQFFAIPFMMTIGS
SQFFLAPLAAAAGAH	0	0		0	3347.67	0	0	0	0		SQFFAIPFMMTIGSH
QFFLAPLAAAAGAHF	0	0		0	965.86	0	0	0	0		QFFAIPFMMTIGSHL
FFLAPLAAAAGAHFL	0	0		0	1678.63	0	0	0	0		FFAIPFMMTIGSHLW
FLAPLAAAAGAHFLQ	0	0		0	225.55	0	0	0	0		FAIPFMMTIGSHLWS
LAPLAAAAGAHFLQF	0	6.84		0	0	0	0	0	0		AIPFMMTIGSHLWSF
APLAAAAGAHFLQFL	0	0		0	0	0	0	0	0		IPFMMTIGSHLWSFL
PLAAAAGAHFLQFLN	0	0		0	0	0	0	0	0		PFMMTIGSHLWSFLN
LAAAAGAHFLQFLNG	0	0		0	0	0	0	0	0		FMMTIGSHLWSFLNG
AAAAGAHFLQFLNGC	0	0		0	0	0	0	0	0		MMTIGSHLWSFLNGC
AAAGAHFLQFLNGCF	403.39	0		0	0	0	0	0	0		MTIGSHLWSFLNGCF
AAGAHFLQFLNGCFL	0	0		0	0	0	0	0	0		TIGSHLWSFLNGCFL
AGAHFLQFLNGCFLN	0	0		0	0	0	0	0	0		IGSHLWSFLNGCFLD
GAHFLQFLNGCFLNM	0	0		0	0	0	0	0	0		GSHLWSFLNGCFLDV
AHFLQFLNGCFLNMD	348.12	0		0	0	0	69.54	0	0		SHLWSFLNGCFLDVE
HFLQFLNGCFLNMDN	577.05	0		0	0	0	0	0	0		HLWSFLNGCFLDVEN
FLQFLNGCFLNMDNL	514.45	0		0	0	0	0	0	0		LWSFLNGCFLDVENL
LQFLNGCFLNMDNLK	0	0		0	0	0	0	0	0		WSFLNGCFLDVENLK
QFLNGCFLNMDNLKK	0	0		274.79	0	0	0	0	0		SFLNGCFLDVENLKK
FLNGCFLNMDNLKKL	0	0		0	0	0	0	0	0		FLNGCFLDVENLKKL
LNGCFLNMDNLKKLV	0	0		7033.09	0	0	0	0	0		LNGCFLDVENLKKLV
NGCFLNMDNLKKLVF	0	0		970.24	0	0	0	0	0		NGCFLDVENLKKLVF
GCFLNMDNLKKLVFP	0	0		0	0	0	0	0	0		GCFLDVENLKKLVFP
CFLNMDNLKKLVFPG	0	0		0	0	0	0	0	0		CFLDVENLKKLVFPD
SGSGSGENYEQQLQQ	10765.1	5121.03
GSGSGENYEQQLQQP	11139.6	7050.95
SGSGENYEQQLQQPK	8181.44	6007.87		34727.9	28087	42288.7	32213.2	34273.5	28426.1		GGETQNNEERQNEPS
GSGENYEQQLQQPKA	8393.97	5391.28
SGENYEQQLQQPKAY	9412.02	3079.42
GENYEQQLQQPKAYG	2747.03	627.12
ENYEQQLQQPKAYGI	2929.15	1709.65
NYEQQLQQPKAYGIW	0	705.87		38699.7	27523.6	43375.4	34376.8	39041	33512.2		TQNNEERQNEPSGFL
YEQQLQQPKAYGIWS	0	0		5215.35	29710.1	33614.6	36660.7	42310	35909.7		NEERQNEPSGFLRFL
EQQLQQPKAYGIWSL	0	0
QQLQQPKAYGIWSLF	0	0
QLQQPKAYGIWSLFS	0	0		29315.3	26398.1	31334.4	3133.84	22683.9	27748.2		RQNEPSGFLRFLTYL
LQQPKAYGIWSLFSY	0	0
QQPKAYGIWSLFSYF	0	0
QPKAYGIWSLFSYFY	29.17	0		0	15255	0	0	0	0		EPSGFLRFLTYLYKS
PKAYGIWSLFSYFYK	0	0
KAYGIWSLFSYFYKT	0	0
AYGIWSLFSYFYKTF	0	0
YGIWSLFSYFYKTFK	0	0
GIWSLFSYFYKTFKV	0	0		0	0	0	0	0	0		GFLRFLTYLYKSFKF
IWSLFSYFYKTFKVF	0	0
WSLFSYFYKTFKVFC	0	0
SLFSYFYKTFKVFCS	0	0		0	0	0	0	0	0		RFLTYLYKSFKFACT
LFSYFYKTFKVFCSV	0	0
FSYFYKTFKVFCSVS	0	0
SYFYKTFKVFCSVSN	0	0		0	0	2669.62	0	0	0		TYLYKSFKFACTFTN
YFYKTFKVFCSVSNM	0	0
FYKTFKVFCSVSNMV	0	0
YKTFKVFCSVSNMVN	0	942.98		0	0	0	0	0	0		YKSFKFACTFTNIMS
KTFKVFCSVSNMVNW	0	0
TFKVFCSVSNMVNWI	0	0
FKVFCSVSNMVNWIF	55.09	0		0	0	0	0	0	0		FKFACTFTNIMSWFT
KVFCSVSNMVNWIFG	0	0
VFCSVSNMVNWIFGG	0	0
FCSVSNMVNWIFGGS	0	0		404.14	2892.1	11718.1	0	0	0		ACTFTNIMSWFTGDN
CSVSNMVNWIFGGSG	0	0
SVSNMVNWIFGGSGS	0	0
VSNMVNWIFGGSGSG	0	0		0	1019.34	0	230.97	0	0		FTNIMSWFTGDNLPV
SNMVNWIFGGSGSGS	0	0
GSGSGQRDPPRTNNT	0	0								MEG-15
SGSGQRDPPRTNNTI	95.44	0
GSGQRDPPRTNNTIT	0	0		0	0	0	1140.79	0	0		FMFQRDPPKVHKEQH
SGQRDPPRTNNTITH	0	0
GQRDPPRTNNTITHT	0	0
QRDPPRTNNTITHTT	0	0		0	0	0	0	0	0		QRDPPKVHKEQHHQP
RDPPRTNNTITHTTN	0	0
DPPRTNNTITHTTNH	0	0
PPRTNNTITHTTNHY	0	0		4950.57	25.03	370.64	6607.09	0	0		PPKVHKEQHHQPIDY
PRTNNTITHTTNHYV	0	0
RTNNTITHTTNHYVG	0	0
TNNTITHTTNHYVGK	0	0		0	0	1267.12	2459.8	833.31	2128.42		VHKEQHHQPIDYDAL
NNTITHTTNHYVGKL	0	0
NTITHTTNHYVGKLS	0	0
TITHTTNHYVGKLSH	0	0		0	0	0	1971.6	0	0		EQHHQPIDYDALLSK
ITHTTNHYVGKLSHH	0	0
THTTNHYVGKLSHHN	0	0
HTTNHYVGKLSHHNT	0	0		0	49.59	0	668.55	0	2072.83		HQPIDYDALLSKFLR
TTNHYVGKLSHHNTV	0	0
TNHYVGKLSHHNTVP	0	0
NHYVGKLSHHNTVPA	0	0		0	0	5346.09	1682.58	0	0		IDYDALLSKFLRVLT
HYVGKLSHHNTVPAK	0	0
YVGKLSHHNTVPAKT	0	0
VGKLSHHNTVPAKTT	0	0		0	0	0	0	0	0		DALLSKFLRVLTEKV
GKLSHHNTVPAKTTR	0	0
KLSHHNTVPAKTTRK	0	0
LSHHNTVPAKTTRKS	0	0		0	0	0	0	0	0		LSKFLRVLTEKVPQI
SHHNTVPAKTTRKSQ	0	0
HHNTVPAKTTRKSQH	0	0
HNTVPAKTTRKSQHT	0	0		0	0	522.02	0	0	14843.6		FLRVLTEKVPQIPQI
NTVPAKTTRKSQHTT	0	0
TVPAKTTRKSQHTTA	0	0
VPAKTTRKSQHTTAT	0	0		0	0	3880.35	0	631.52	74.17		VLTEKVPQIPQIKNL
PAKTTRKSQHTTATA	0	0
AKTTRKSQHTTATAR	0	0
KTTRKSQHTTATARH	0	0		0	0	1571.73	0	836.57	0		EKVPQIPQIKNLPKE
TTRKSQHTTATARHH	0	0
TRKSQHTTATARHHN	0	0
RKSQHTTATARHHNT	0	0		0	0	0	3124.06	1012.85	0		PQIPQIKNLPKEKVH
KSQHTTATARHHNTL	0	0
SQHTTATARHHNTLK	0	0
QHTTATARHHNTLKT	0	0		0	20583.3	0	0	0	0		PQIKNLPKEKVHKFI
HTTATARHHNTLKTT	0	0
TTATARHHNTLKTTL	0	0
TATARHHNTLKTTLS	0	0		0	7732.63	0	0	0	0		KNLPKEKVHKFITSL
ATARHHNTLKTTLSH	0	0
TARHHNTLKTTLSHH	0	0
ARHHNTLKTTLSHHN	0	0		0	9361.71	0	2390.86	0	0		PKEKVHKFITSLKKL
RHHNTLKTTLSHHNT	0	0
HHNTLKTTLSHHNTV	0	0
HNTLKTTLSHHNTVP	0	0		725.97	0	0	0	1002.77	0		KVHKFITSLKKLIDE
NTLKTTLSHHNTVPA	0	0
TLKTTLSHHNTVPAK	0	0
LKTTLSHHNTVPAKT	0	0		0	0	0	0	803.71	1243.24		KFITSLKKLIDEVHS
KTTLSHHNTVPAKTT	0	0
TTLSHHNTVPAKTTR	0	0
TLSHHNTVPAKTTRK	0	0		0	0	0	0	13562.4	5280.6		TSLKKLIDEVHSLSL
LSHHNTVPAKTTRKS	0	0
SHHNTVPAKTTRKSQ	0	0
HHNTVPAKTTRKSQH	0	0		0	0	0	0	5066.96	0		KKLIDEVHSLSLKTI
HNTVPAKTTRKSQHP	0	0
NTVPAKTTRKSQHPN	0	0
TVPAKTTRKSQHPNT	0	0		0	0	0	0	3.81	2418.02		IDEVHSLSLKTIDGK
VPAKTTRKSQHPNTT	0	0
PAKTTRKSQHPNTTP	0	0
AKTTRKSQHPNTTPS	0	0		0	0	0	0	0	0		VHSLSLKTIDGKKPA
KTTRKSQHPNTTPSH	0	0
TTRKSQHPNTTPSHT	0	0
TRKSQHPNTTPSHTD	0	0		0	0	0	0	0	0		LSLKTIDGKKPAVLT
VPHPSVYFDNPEVKF	2113.23	1111.16		4053.73	2898.27	11256.1	941.6	2754.16	2991.43	MEG-22	IPHPPVYFQEPTFSF
PSVYFDNPEVKFEDL	4093.71	1582.61		6191.81	1720.3	7693.42	7148.72	3195.99	3705.57		PPVYFQEPTFSFENF
YFDNPEVKFEDLTFT	11049.5	2426.04		45.47	875.02	1378	3745.09	22.07	1367.38		YFQEPTFSFENFTFT
NPEVKFEDLTFTKFI	401.17	0		0	0	0	0	0	2177.38		EPTFSFENFTFTSLV
VKFEDLTFTKFIRYI	0	0		190.46	2024.84	0	5651.58	0	3780.68		FSFENFTFTSLVHYI
EDLTFTKFIRYIVKK	0	0		0	0	0	0	0	0		ENFTFTSLVHYIIKK
TFTKFIRYIVKKLLW	0	0		0	0	0	48.02	0	0		TFTSLVHYIIKKALW
KFIRYIVKKLLWLFD	0	0		0	0	477.99	193.42	0	0		SLVHYIIKKALWIFD
RYIVKKLLWLFDNLI	0	0		0	0	0	0	3487.28	0		HYIIKKALWIFDNLM
VKKLLWLFDNLILKP	0	0		0	0	0	0	0	0		IKKALWIFDNLMLKG
LLWLFDNLILKPYEM	22.23	1057.15		0	0	14247.8	23666.4	2150.9	1704.51		ALWIFDNLMLKGFEN
LFDNLILKPYEMEIK	0	0		0	0	0	0	0	0		IFDNLMLKGFENEIK
NLILKPYEMEIKQHN	0	0		0	0	258.18	0	0	695.48		NLMLKGFENEIKHPN
LKPYEMEIKQHNTSQ	0	0		0	0	0	0	0	0		LKGFENEIKHPNASE
YEMEIKQHNTSQMYK	0	0		0	0	0	327.82	1227.39	8805.44		FENEIKHPNASEMYK
EIKQHNTSQMYKFRL	0	0		0	317.98	0	1003.64	0	6532.41		EIKHPNASEMYKFRL
QHNTSQMYKFRLPEN	0	0		0	0	0	1937.45	0	0		HPNASEMYKFRLATK
TSQMYKFRLPENKKS	0	0		0	0	0	0	0	0		ASEMYKFRLATKSNL
MYKFRLPENKKSNPL	0	0		9222.07	0	0	0	0	0		SEMYKFRLATKSNLK
YRRNIKYGNVRDQPQ	0	0		0	0	0	0	0	0	VAL7	YHFYGKFGRVRDQPK
				0	0	0	0	0	0		HFYGKFGRVRDQPKA
RNIKYGNVRDQPQAM	0	0		0	0	0	0	0	0		FYGKFGRVRDQPKAI
				0	0	0	0	0	0		YGKFGRVRDQPKAIS
IKYGNVRDQPQAMSM	797.41	351.29		0	0	0	0	0	0		GKFGRVRDQPKAISM
				0	5094.44	0	0	0	0		KFGRVRDQPKAISMS
YGNVRDQPQAMSMLK	0	0		0	0	0	0	0	0		FGRVRDQPKAISMSK
				791.64	0	0	0	0	0		GRVRDQPKAISMSKC
NVRDQPQAMSMLKLT	0	0		0	0	0	0	0	0		RVRDQPKAISMSKCN
				0	0	0	0	0	0		VRDQPKAISMSKCNY
RDQPQAMSMLKLTWS	0	0		0	0	0	0	0	0		RDQPKAISMSKCNYG
				0	0	0	0	0	0		DQPKAISMSKCNYGP
QPQAMSMLKLTWSHK	0	0		0	0	0	0	0	0		QPKAISMSKCNYGPG
				0	934.84	0	0	0	0		PKAISMSKCNYGPGG
QAMSMLKLTWSHKLA	0	0		0	0	0	0	0	0		KAISMSKCNYGPGGK
				0	70.64	0	0	0	0		AISMSKCNYGPGGKF
MSMLKLTWSHKLAEM	0	0		0	86.69	0	0	0	0		ISMSKCNYGPGGKFI
				0	0	2455.08	0	0	0		SMSKCNYGPGGKFIN
MLKLTWSHKLAEMAQ	0	0		0	2120.46	0	0	0	0		MSKCNYGPGGKFINR
				0	796.82	0	0	0	0		SKCNYGPGGKFINRK
KLTWSHKLAEMAQEW	1516.03	1030.21		0	165.03	0	0	0	0		KCNYGPGGKFINRKP
				0	319.02	0	1415.48	0	0		CNYGPGGKFINRKPY
TWSHKLAEMAQEWAL	500.24	542.67		0	0	0	4004.1	0	0		NYGPGGKFINRKPYQ
				791.64	0	0	0	0	0		GRVRDQPKAISMSKC
CFNLTGLDKVFVVCN	0	0		0	0	0	0	0	0		RVRDQPKAISMSKCN
				0	0	0	0	0	0		VRDQPKAISMSKCNY
NLTGLDKVFVVCNYG	0	0		0	0	0	0	0	0		RDQPKAISMSKCNYG
				0	0	0	0	0	0		DQPKAISMSKCNYGP
TGLDKVFVVCNYGPG	0	0		0	0	0	0	0	0		QPKAISMSKCNYGPG
				0	934.84	0	0	0	0		PKAISMSKCNYGPGG
LDKVFVVCNYGPGGK	0	0		0	0	0	0	0	0		KAISMSKCNYGPGGK
				0	70.64	0	0	0	0		AISMSKCNYGPGGKF
KVFVVCNYGPGGKYA	0	0		0	86.69	0	0	0	0		ISMSKCNYGPGGKFI
				0	0	2455.08	0	0	0		SMSKCNYGPGGKFIN
FVVCNYGPGGKYANR	0	0		0	2120.46	0	0	0	0		MSKCNYGPGGKFINR
				0	796.82	0	0	0	0		SKCNYGPGGKFINRK
VCNYGPGGKYANRQP	0	0		0	165.03	0	0	0	0		KCNYGPGGKFINRKP
				0	319.02	0	1415.48	0	0		CNYGPGGKFINRKPY
NYGPGGKYANRQPYD	1368.22	358.5		0	0	0	4004.1	0	0		NYGPGGKFINRKPYQ
