# Supplementary material for: Antigenic epitope targets of rhesus macaques self-curing from Schistosoma mansoni infection
Source: Front Immunol. 2024 Feb 23;14:1269336. doi: 10.3389/fimmu.2023.1269336 (PMC10921417; doi:10.3389/fimmu.2023.1269336)
Supplement: Supplementary file 8 [file Table_5.xlsx]

## Sheet: INDEX
Supplementary Table S5. Mapped of antigenic regions to individual targets, including the aggregate PSA score of the region, and the comparison with reactive regions mapped in mouse (IFNgR KO) sera*.
Sheet	Content
1	Short Alimentary tract targets
2	Long Alimentary tract targets
3	Short Tegument targets
4	Long tegument targets
* Data extracted from Supplementary Table 3 (FARIAS et al., 2021).

## Sheet: 1. Short Alimentary Tract
	Rhesus macaques		Reactive regions				Mouse	Reactive regions
Protein	Hi	Lo	Peptide			Protein	IFNgR KO	Peptide	Criterea of inclusion
Saposin 1	12954	3338.57	SGNEENIYSEQLERP	P1		Saposin 1	132626	NEENIYSEQLERPQC
	15281.6	6980.1	RRIGRLIKIFLEDEP	P2
	16746.2	7713.11	FLEDEPFIPLTSRVL	P3			63075.7	FLEDEPFIPLTSRVL	Helix 2
	7219.92	4390.69	RHWRNECLDITHYLP	P4			118639	WRNECLDITHYLPRK	Helix 3
							60585.7	CHLLCGLCRRIGRLI	Helix 1
							166884	GRLIKIFLEDEPFIP	Hinge 1
							63737.8	QLERPQCHLLCGLCR
							57064.2	PQCHLLCGLCRRIGR	Helix 1
							35409.5	RVLYQMCKLIPERHW	Helix 2
							100538	CKLIPERHWRNECLD	Loop
							71658.9	ITHYLPRKIHEFADH	Helix 3
							138070	INVTLECSELGFCHH	Helix 4
Saposin 2	7622.45	23694.7	TVEENDYEMQNVTLE	P1		Saposin 2	128464	ENDYEMQNVTLECRL	Not in model
	30211.9	20857.3	HYFMDDLYWRDVYMM	P2			348294	SLAHYFMDDLYWRDV	Hinge 1
	24926.8	23091.9	DFDVCKSTEVKMFTI	P3
							178458	SGFKVSTVEENDYEM	Not in model
							53967.5	ECRLCLSGLSLAHYF	Helix 1
							46357.4	GAKKLCTFISSEQIK	Helix 2 loop
							32425.7	SSEQIKNICNKYTSK	Helix 3
							104233	IKNICNKYTSKYLPK	Helix 3
							73762.7	EVGSLIGPGICTDFD	Hinge 2 helix 4
Saposin 4	18115.8	10541.9	YFFFRYRCEEFMERY	P1		Saposin 4	191548	YFFFRYRCEEFMERY	Loop-helix 3
							55228	WQTYLNSTSVDEKIE	Hinge 1
							62974.4	LNSTSVDEKIEQFIR	Hinge 1
							92206.7	EQFIRSTCSFYFFFR	Helix 2
							85387.5	YQLDNNSTCSMCIQF	Helix 1
Saposin 5	14477	5575.67	SGESIESSINEFEQL	P1		Saposin 5	193838	SGESIESSINEFEQL	Not in model
	90563.6	1737.83	LSIVKEDIESIITPE	P2
	34606	6162.06	DFIRVITKNSEGEWF	P3
	27413.9	15133.6	SEGEWFSDDFGSGSG	P4
							80884.7	ICETCVMNVRGIRWL	Helix 1
							143126	RGIRWLLLQSYTRKT	Hinge 1
							84133.6	RKTIAELLSVLCNFF	Loop - helix 3
							197600	FFPYKQPRAQCKRFF	Helix 3
							39363.5	RAQCKRFFKGPFEGL	Helix 3
							119517	RFFKGPFEGLVHDFV	Helix 3
							104311	HDFVVNMSVYEPCQY	Hinge 2-helix 4
							99885.1	CQYLGLCETVQEELM	Helix 4
Saposin 6	25913	0	RSSSTRNSGDSILCE	P1		Saposin 6
							84207.2	SNKINLLTKENKDDN	Not in model
							40234.3	CDTCLAGMNLVHYIL	Helix 1
							91515	GMNLVHYILSEDYWV	Helix 1
							69712.2	HYILSEDYWVKIYMI	Hinge 1
MEG-4.2	101267	4233.9	GSGSGSGDIEPRIQK	P1		MEG-4.2	58868.4	DIEPRIQK
	92749.1	18725.9	RIQKEYYYNLHENNS	P2			109116	IQKEYYYNLHENNSQ
	20232.2	7153.85	FHEMPEYDDQLPDFP	P3			172066	NHNKFHEMPEYDDQL
	52335.6	19471.3	PDFPHKQLEEEQNPF	P4			143810	EYDDQLPDFPHKQLE
							144658	LHENNSQANHNKFHE
							148329	PHKQLEEEQNPFHKL	Conserved region
							19040.5	NSGSVVPLWLVNPIY	Conserved region
							104749	PLWLVNPIYYVLELF	Conserved region
							120749	YVLELFPRAISYYFN	Conserved region
MEG-15	8871.27	21335.4	LIPQIKTIEFSQNEN	P1		MEG-15	110009	IPQIKTIEFSQNENL	Immunogenic
	1818.78	18610.4	NENLLKLATILEKIF	P2
							166751	LSHHNTVPAKTTRKS	Immunogenic
							41435.3	KTTRKSQHTTATARH
							86858.8	HNTVPAKTTRKSQHP
							85243.6	QRDPPRTNNTIT
							110893	RVEHSSPTKTPANKI
MEG-8.2	100441	59087	VSKPTATVKPQPVNK	P1		MEG-8.2	70618.6	VSKPTATVKPQPVNK
	36741.3	16904	NTTPVHQEEPSFWRR	P2			209391	TPVHQEEPSFWRRMW
	0	126574	SMFGSSDSSSGTNNK	P3			45720.1	MFGSSDSSSGTNNKD
	20414.2	68903	NNKDTKSPNPNTTEA	P4
	12349.7	22282.3	NTTEAKSLSLKERIM	P5			145567	NTTEAKSLSLKERIM	Conserved region
	48567.5	6780.95	RIMNKFNSIFGEEEY	P6			153356	LSLKERIMNKFNSIF	Conserved region
	40032.6	5896.58	GEEEYNPPKDSDFTE	P7			210863	KFNSIFGEEEYNPPK	Conserved region
	10761.8	14780.6	DSDFTERLWMLFKHC	P8			225592	EYNPPKDSDFTERLW	Conserved region
							36026.8	FWRRMWNSFTSMFGS
							101025	FTERLWMLFKHCFLN	Conserved region
							185008	KHCFLNFKNLAKIFS	Conserved region
MEG-4.1N	135898	26513.5	SPLDDRFNDVNTINK	P1		MEG-4.1N	216874	PLDDRFNDVNTIN	N terminus
	60088	8024.48	INKKQFTEEEFSRLI	P2			136330	NDVNTINKKQFTEEE
							95601.6	QFTEEEFSRLINSML
							44008	MLKKYEDKNVDIRII
							111956	RIIGNKKDKQPTQKG
MEG_4.1C	34904.4	23633.3	FVQIMGYLLEDDDTL	P3		MEG-4.1C	156328	VQIMGYLLEDDDTLE	Conserved region
	28035.3	45507.3	DDDTLELNLPKYYYD	P4
							141506	PLYYMVEKFVQIMGY	Conserved region
							51119.6	PKSIADIFLINKPKV	Conserved region
MEG-8.1	45992.6	7928.07	FFDLFSEQEFHPINH	P1		MEG-8.1	231645	GDGFFDLFSEQEFHP	Conserved region
							93256.9	SKLSDSNASKTLSLK
							24310.6	KNLTDHYIHTPQKSN
							43129.6	GKDTCKLPNPSQKGF
							71641.6	VNGTKPTPGKPESFL
							164258	KPESFLKRVGDGFFD	Conserved region
							118730	KFEHTTSGIRNPSKL
							50301	EQEFHPINHKSYLFN	Conserved region
							122273	KSYLFNFWYLFRTSF	Conserved region
							66013.4	LFRTSFLNLKNMKNL	Conserved region
MEG-12	147528	84978.3	SGENYEQQLQQPKAY	P1		MEG-12	314608	ENYEQQLQQP	N terminus
							276190	QQLQQPKAYGIWSLF	N terminus
							96643.5	IWSLFSYFYKTFKVF
MEG-9	16337.2	1611.68	FVVHESSTEG	P1		MEG-9	30956.2	FVVHESSTEGQNHEE
	42422.1	11274.1	STEGQNHEESQFFLA	P2			106824	SSTEGQNHEESQFFL
							55212.7	LAPLAAAAGAHFLQF
							105376	AHFLQFLNGCFLNMD
Apoferritin	87433	143.36	GSGSGPIQIHGEVED	P1		Apoferritin	46174.2	PIQIHGEVEDPI	Not in model
	32655	1565.36	EVEDPIALDNQVEEG	P2			13581.1	LDNQVEEGLND
	45780.4	4470.28	QVEEGLNDQILNEYE	P3			49205.8	EGLNDQILN
	21632.8	3266.39	MNDATTQDFLDDFLQ	P4			240755	NDATTQDFLDDFLQE	Entry channel
	49462.2	22390.4	LDDFLQEQVNSVSKL	P5
							100213	EYEAFYIYDHMVSYL	Ferroxidase
							59640.7	YIYDHMVSYLSRPE
							11677.7	RPEVGLSGFAKFFRE
							97279.6	FAKFFRESANEELEH	Transit site
							55476	SANEELEHARKFSEF	Ferroxidase
							39184.4	ELEHARKFSEFVNKR
							57724.2	HARKFSEFVNKRNSK
							67112.1	FSEFVNKRNSKVVLK
							9784.32	LKNILLASSGVPMDF
							38027.5	HKLASKMNDATTQDF
							207432	QILNEYEAFYIYDHM	Ferroxidase
							24444.2	LQEQVNSVSKLREMR
							21384.4	EQVNSVSKLREMRAR
							29158.6	REMRARLHLDNSAVY
							43460.4	HLDNSAVYLMDKEFR	Entry channel
Calumenin	34334.3	1001.83	TVSRRDTEHFADDPN	P1		Calumenin	244389	LETVSRRDTEHFADD	v immunogenic
	63707.9	17470.3	DPNRHDIEFDHNAFL	P2			29022.3	EHFADDPNRHDIEFD
	15335.2	3103.21	DHNAFLGEETAKEFS	P3			192694	EFDHNAFLGEETAKE
	18114.1	0	RKIDKNNDERITEIE	P4			42949.9	IIRKIDKNNDERITE
	23805.9	3474.83	HDRRRWIAADLDEDD	P5			184772	QHDRRRWIAADLDED
	63514.5	12004.4	DEDDSLNKTEFTDFV	P6			61521.8	LDEDDSLNKTEFTDF
	26834.1	6543.1	FTDFVHPEDRPNMRD	P7			185120	TEFTDFVHPEDRPNM
	21032.2	14013.6	DKDNDGYVSEKEYLV	P8			98573.6	LEYVDKDNDGYVSEK
	59754.6	9231.77	QSTPFDENEPEPEWV	P9			230862	STPFDENEPEPEWVE	v immunogenic
	108661	12284.1	PEPEWVERERSQFRR	P10			179506	EPEWVERERSQFRRF
							155228	TAKEFSQLTPNESEE
							196636	PNESEEQLKIIIRKI
							28462.4	NDERITEIELKSWIE
							34205.8	AKKSKQNSTDRQWND
							148657	WTEYLMRTYGPEEER
							109501	ATSESYKKAVQHDRR
							112247	RPNMRDAVIDELLEY
							208899	LVDLARAYQSTPFDE
							96802.5	FRRFRDTNQDGRMDR
							109401	DGRMDRAEVGEWIMP
							179921	VGEWIMPSNYDPIDA
							48373.3	YDPIDAETKHLFYHA
							158394	LFYHADTNKDGLLTE

## Sheet: 2. Long Alimentary Tract
	Rhesus macaques		Reactive regions				Mouse	Reactive regions
Protein	Hi	Lo	Peptide			Protein	IFNgR KO	Peptide	Criterea of inclusion
Ferritin H chain	41588.7	22000	DRDDVSFPKAAEFFR	P1		Ferritin	82368.5	FDRDDVSFPKAAEFF
	242779	150791	DIKCPTKVEFSDLVD	P2			45682.3	YSDIKCPTKVEFSDL
	78331.9	46593.2	FSDLVDAMNTALSME	P3
	40617.1	7178.74	KNNDPALTDFIESQY	P4			87417.2	EIAAKNNDPALTDFI	loop between helices
							65231.7	MNKTVSKHIFTESRA	Not in model
							55634.2	SKHIFTESRARQNFA
							29294.3	SRARQNFAKECEDAI
							29888.9	INKQINMELQAAYDY
							51009.8	INMELQAAYDYMAFF
							131152	AAYDYMAFFTYFDRD
							41506.4	YMAFFTYFDRDDVSF
							36317.2	AAEFFRKASHEEREH
							83735.4	EFFRKASHEEREHAE	Ferroxidase - accessible?
							68503.2	EEREHAENLAKYQNK
							41306.8	EHAENLAKYQNKRGG
							23875.8	KYQNKRGGRVQYSDI
							68376	RGGRVQYSDIKCPTK	Accessible loop
							131010	LTDFIESQYLHEQED	Fe entry channel
							51252.6	ESQYLHEQEDAIKQF
							63305.4	YLHEQEDAIKQFADY
							40612.4	VTETNRVGSGLGQYL
Asp endopeptidase	46215.3	11362.6	YDDIAYNLMNPFPGK	P1		Asp endopeptidase	107883	PEHIITMMYDDIAYN
							81941.3	MNPFPGKLFNDYNHK
	21880.7	10679.1	YFTDHGAPGLIAFPD	P2			88287.9	TDHGAPGLIAFPDDE	loop
	44518.8	43809.4	FPDDELYAKEFMSTL	P3
	147380	17961.6	TESSYGTFCDDPTIT	P4
							142779	GQLDTNYEVSDETVS	not in model
							90109.1	GYFNYRHQADVCHAY
							164692	VVIDYRGKKVNSKTF	external loop
							67483.5	FLKVLKGDKSAGGKV
							74869.9	FPDDELYAKEFMSTL
							170611	STLKYLHSHKRYSKL	helix loop
							26107.1	LVIYIEACESGSMFQ	C of active site
							43601.8	AASPTESSYGTFCDD
							104771	TITTCLADLYSYDWI
							78796.7	VSEFQGSRDKSSTEN	α cleavage site
							75346.3	SSTENDEPPMKPRHS	activation peptide
							104736	EDKSFLMQILGLKLK
							84167.9	ATIDQTLDCTESVYE
Cathepsin S	74648.6	35962.4	SGELYNQSWDNNNNN	P1		Cathepsin S	124720	ELYNQSWDN	Not in model
	34377.1	10930.9	NNINNDNNIPEYVDW	P2			93673.2	NNINNDNNIPEYVDW
	34451.8	3525.73	LVDCAGDHECVENPV	P3			53392.6	QQLVDCAGDHECVEN
	116229	10326.8	LIDDCQNEEPFESVL	P4			120968	SGVLLIDDCQNEEPF	Accessible loop
							206193	TIDYYLLWLTWQLRY	Not in model
							60924.8	YNQYYQKTDELKDFY	Not in model
							86415.8	KILLHNLYYDLGIKT	Not in model
							49428.1	IKTYRKSINQYTAIN	Not in model
							57839.2	NQYTAINWNEFYNQK	Not in model
							183061	NQKIKKNNQYFKNTK	Not in model
							34340.1	DHECVENPVSVAFDF	S2 pocket
							40648.9	FIKQNGVESQQDYPF
							45054	TTISSYIQVDDNEEE
							46144.8	LVVGYGIENDIPYWL
							59484.3	LVKFNLGEEFGDHGY
Cathepsin B1.2	30986.9	6317.93	PTVDHNEWNVEIPSN	P1		Cathepsin B1.2	150964	RRPTVDHNEWNVEIP
	127891	4395.59	SKENHTGCEPYPFPK	P2			66856	SKENHTGCEPYPFPK	occluding loop
	40782.8	10282.7	KCEHHTKGKYPPCGS	P3			170872	PKCEHHTKGKYPPCG	occluding loop
	35655	10545.5	KEIMKYGPVEASFTV	P4			125866	KAQKEIMKYGPVEAS	loop
	17240.6	7784.9	YWLIANSWNEDWGEN	P5			142628	PYWLIANSWNEDWGE	active site, buried
							38926	LSDDIISYINEHPNA
							119075	ARIQMGARREEPDLR
							119900	CESCGLGCEGGILGP	active site
							94157	ILGPAWDFWVKEGIV
							139127	CGSKIYKTPRCKQKY	occluding loop
							175440	QTCQKKYKTPYTQDK
							66981	WGENGYFRIVRGRDE
Cathepsin B2	46102.9	224.36	HVIGPLPSCDGDVET	P1		Cathepsin B2
	35737	12086.3	PVEVDFEVYADFPNY	P2			82097	NGPVEVDFEVYADFP	Beta sheet-loop
							62474	YGTLNEIDARRHKRM	Not in model
							28777	MYQPLSMELINFINY	Not in model
							30191	WKAAPTTRFRTVSDI	Not in model
							50346	IRRMLGALPDPNGEQ	Not in model
							45708	ELPKSFDARVEWPHC
							46033	RVEWPHCPSISEIRD
							17791	SEIRDQSSCGSCWAF
							16001	WAFGAVEAMSDRICI
							130092	MSDRICIKSKGKHKP	Accessible loop
							16054	CCSSCGMGCNGGFPH	Active site C
							24505	MGCNGGFPHSAWLYW
							114867	TTNGCQPYEFPPCEHH	Occluding loop
							122298	GYNIPYEKDKWYGEK	Accessible loop
							48341	PEAIMLELMRNGPVE
							20238	LLGGHAVRLLGWGEE
							34098	VRLLGWGEENNVPYW
							40919	NVPYWLIANSWNSDW	Active site N
							30367	WNSDWGDKGYFKIVR
Cathepsin L	10781.7	10829.1	YTMGLNQFCDMDWEE	P1		Cathpsin L	118827	YTMGLNQFCDMDWEE
	15239.7	7685.3	PLWDDKKEELELSND	P2			46050.4	PLWDDKKEELELSND	Did not map
	17797.6	6974.66	TMDQSFAYLEKYPIE	P3			69889	DQSFAYLEKYPIESE
	256	19340.7	KGVVKVKKFVDLPAR	P4			284172	SSCHFRKSKGVVKVK	Accessible loop
							62161.3	QHLSLQYDD	Not in model
							85478.5	IWKQWKLKYNKT
							98558.3	TYSDSNEIRRKAIFM
							94375.1	IQQHNLRHDLGLEGY
							40729.1	ELSNDPLPSKWDWRD	Junction propeptide
							137246	AGAVEGQLVKKHKKL
							20568.9	DGCQGGTMDQSFAYL	S2 pocket
							47610	EKDYKYIGHDSSCHF
							76785.3	LAVGYGRENRKDYWL
							84909	GTTWGMNGYFKLRRN
DNAse II	23505	22519.7	DDDGHTVDWFVGYKL	P1		DNAse II	78976.2	LSCLDDDGHTVDWFV
	40889.6	29603	AFDDTNTGFWVIHSI	P2			98752.4	WGHMKGAFAFDDTNT
	9996.69	4611.28	SSDFGKDLYADFVAP	P3			173321	LNHFSKSSDFGKDLY	v immunogenic
							62101.6	WFVGYKLPKGYDVVF
							97123.9	VVFMNADQRNWKLSK
							107141	KWTKPLGYDRENLWW	v immunogenic
							82911.9	GQHFLCVTLEKKHLK
							40320	QDHAKWAVTVPSKKP
							91215.5	ICLGDINRQPHQFER
VAL-7	26933.3	10446.5	PYDPIYPEDPYYLPG	P1		VAL-7	166020	KYANRQPYDPIYPED	Exposed loop
							119240	TQNSELLALHNAYRR	Helix
							26732.5	KLTWSHKLAEMAQEW	Helix loop
							79426.6	CVPRRSNMTMRKGSK	Loop-Cap site
							45349	QAASVWFEQHKNYNF	Helix
							19606.4	ADTTHIGCGYAMCFN	Beta strand hidden
MEG-8.3	21103.3	8185.52	PPKESEFYERFWELF	P1		MEG-8.3	149076	FNPPKESEFYERFWE	Conserved region
							52552.1	VELYKNWMNEKEFNP	Conserved region
							45147.8	FYERFWELFKHCFLN	Conserved region
b-D-Xylosidase	13702.9	7355.08	DDLISSLTIEEIVDQ	P1		b-D-Xylosidase
	29918	16383.8	EADVPEHDLWMTYLP	P2			194078	LSFEADVPEHDLWMT	v immunogenic
	22974.8	7369.91	DDLAIQEILSQPDID	P3			74575.6	TMFDDLAIQEILSQP
	24171	14028.7	DIDEGYWWIPAARLP	P4			159740	IGMWGTDIDEGYWWI	v immunogenic
							88294.5	YGPAPAIPRLKIKPY
							34491.7	SHINQAASFDILDVW
							54482.8	LWGRNKETYGEDPYL
							43651	AYSGVNGTPACVNHW
							43008.4	LEGELNSPEMDPYAH
							75096.3	KNYEEFLPIETKPDA
							48028.8	NERPLKHVALLGPFS
							40989.4	ITIGTGRNVEDESHD
							93060.6	STLDMAAGRGIIRRK
							64880.3	FTWYSSIDELAHITV
							88701.7	YLPKSCTKQQKGCKI
							53345.8	WVKCGQTDITNEDQW
LAMP-C-terminus	13913.2	9893.22	DSDVNVNNMVPIGVG	P1		LAMP C-terminus
							15709.9	CFLFQSDIMFQVFYN	Hidden beta strand
							95051	LSNATINDNESVCSE	Loop beta strand
							15709.6	LTFIPYGRNEEHKWT	Does not map
							50301.4	SITLTYYMDKNLFPD	Does not map
							97275.5	IPVGSYYSCLTVPEI	Loop beta strand
							51093.3	GNEKIPNNCKLFMKN	Does not map
							29802.5	SVEAFIGNETLCDSD	Does not map
MEG-22	17256.5	5119.81	YFDNPEVKFEDLTFT	P1		MEG-22	70972.7	GSPVPHPSVYFDNPE	N terminus

## Sheet: 3. Short tegument
	Rhesus macaques		Reactive regions				Mouse	Reactive regions
Protein	Hi	Lo	Peptide			Protein	IFNgR KO	Peptide	Criterea of inclusion
MEG-3.1	23740	3417.66	LCLYNCDQEHPREYE	P1		MEG-3.1	82873.8	GSFPLCLYNCDQEHP	Conserved region
							22328.1	AERECKKHCEGNNEY	Conserved region
							31799.4	CYLGCSHNASTQDDF
							46733	VQLTEENCRDDCGRV
							32722.3	DDCGRVTSHHELCGD
							16483.9	HELCGDVCGGNHGGS
							75952.7	CDQEHPREYERGYDK
							31733.7	EYERGYDKCKTKCYA
MEG-3.2	17535.7	2513.49	YNCDQGNGSGNFDEC	P1		MEG-3.2	28617.2	LYNCDQGNGSGNFDE	Conserved region
							18875.7	TQQECVRHCGGHNEY	Conserved region
							21620.3	RHCGGHNEYVTRYCG
							22256	CYLGCSHNASNQNDF
							27904.3	CLPKCNGSPQLTESS
							17862.6	GSGNFDECKTKCYEM
Sm13	83925.7	23751.1	EPEPEPEPVPVSRNS	P1		Sm13	71166.8	EPEPEPEPVPVSRNS	N terminus
TSP-2	23125.2	2029.24	LHCCGADSPKDYGEN	P1		TSP-2	94835.2	KLHCCGADSPK	Loop
							31461.4	HWSEIEPPA	Not in model
							14496.3	IVEKPKVK	Not in model
							20048.8	KVKKHITSALK	Helix
							21127.7	NDEHVRKVF	Helix
							24555	GENPPTSCS	Loop
ADP-Ribosyl cyclase	87063.6	2937.91	NISCSEIWNSFESIL	P1		ADP-Rib Cyc	91901.5	NISCSEIWNSFESIL	helix
	14863.1	231.16	TKSACVMKSGLFDDF	P2			55308.3	KSACVMKSGLFDDFV	loop
	23248.7	2398.92	DDFVYQLFELEQQQQ	P3			62740.1	LFDDFVYQLFELEQQ	loop
							43649.8	FELEQQQQQRHHTIQ	loop
	36529.8	2368.38	CRSLETTFPGYLFDE	P4			41210.6	GVCRSLETTFPGYLF	Act site E
	14633.6	0	GYLFDELNWCNGSLT	P5			52984.7	GYLFDELNWCNGSLT	Substr interaction site
	39042.8	5059.05	VHIPFRCIDDPLEFR	P6			102714	HIPFRCIDDPLEFRH	External loop
	20495	2008.2	DPLEFRHYQCIENPG	P7
							21741	QQRHHTIQTEQYFHS	Does not map
							15981.5	HSLEDVNNRQTCESW
							16776.3	RQTCESWSLQELANK
LMWP	10229.3	0	LWKRFEHNCRVKIRK	P1
Sm25	148126	44349.2	SNSIITDEDYDHYNS	P1		Sm25	213319	NSNSIITDEDYDHYN	N terminus
	245670	137878	QEAFHRNSDPDGFPE	P2			245610	FHRNSDPDGFPEYEF	v immunogenic
	261611	126725	PDGFPEYEFLNETSI	P3			240009	LNETSIEIKEELGQE	v immunogenic
	14973.8	3030.91	TSIEIKEELGQELHQ	P4
Carbonic anhydrase	16437.8	100	WFISFDGILDYKYEI	P1		Carbonic anhydrase	60987.7	TWFISFDGILDYKYE	Accessible loop
	16052.3	1331.24	ILDYKYEIIQMHFHW	P2			39601.7	LDYKYEIIQMHFHWG	Active centre, part buried
	30636.9	1839.58	DDRGSEHTIDGFRFP	P3			41496.3	DDRGSEHTIDGFRFP
	12376.2	6938.3	FSGVLNSQFVPPNNS	P4
	18333.1	1164.84	NLFRNLPYGSNEKQT	P5			10996	YGSNEKQTRMGDNFR
							52244.6	WSYTNILTGPETWHE	Accessible loop
							22066.8	GPETWHEHYKNMCSG
							64183.6	QMHFHWGNTDDRGSE	Accessible loop
							43053.9	DGFRFPLEGHIVSFR	Active centre, buried
							55615.7	VSFRRQMYSSPSEAI
							148367	MHQIVESIKYEQTAF	Accessible loop
							18318.2	IDPVLITREQINLFR
MEG-3.3	28572.2	1359.78	ATKQSEFDNCKTKCD	P1		MEG-3.3
	18053.2	427.19	PRKDGADGSEDFDKC	P2			32927.2	TDPRKDGADGSEDFD	Conserved region
							18038.3	QQECEKNCKGDNEYV	Conserved region
CD59-Smp_019350	12711.6	666.35	RSGSGIVTSCCQDDL	P1
TSP Smp_194970	24250.4	2486.72	HPNYENQVDNLQREF	P1		TSP	75750.1	YEKHPNYENQ	Loop-helix
							49951.7	VDNLQREFF	Helix
							7922.96	DVLANYNTI	Not in model
							15448.6	QSLWNSIQY	Helix
							23685.6	HPKGCAEAL	Accessible loop
Annexin Smp_074140	16558.7	1123.68	LKSVVDMSQVEQDVE	P1		Annexin
	13469.3	1580.38	DVEILWDAGEAHLGT	P2
							44207	RSLIHSFDPHGKHYR	Accessible loop
							24125.6	KDDLKSDTSGDFRKV	Helix loop
							24736.6	GTNDRVLIEIFTTLW	Helix
							22927.9	ETCGDYEYALLSLVQ	Helix
							20591.4	IINHELAEADAKDLY	Helix
							32159.7	RYAIDRPSLIAEWLH	Helix
							15189.5	WLHDSMAGLGTKDYA	Ca binding site
							29883.4	EIDLQDIMDAYESIY	Helix
							37786	KSLLNAVKDDTSGDY	Helix-Ca binding
							34878.7	GDYRRTLCVLMGEIY	Helix

## Sheet: 4. Long tegument
	Rhesus macaques		Reactive regions				Mouse	Reactive regions
Protein	Hi	Lo	Peptide			Protein	IFNgR KO	Peptide	Criterea of inclusion
Alkaline phosphatase	0	17576.1	KFEKSLSYLLLKRPK	P1
	6897.96	10978.2	MDFLGGDVQLVWENW	P2
Calpain	0	24487.8	PYLPKTLTPKGYAKF	P1		Calpain	82085.8	LPKTLTPKGYAKFKL	Not in model
	55718.5	35089.7	LWEDPDFPANDKAIG	P2			61712.8	TERTLWEDPDFPAND	Accessible loop
	54892.7	7647.7	GRNTLVFMHSNDPTE	P3			43319.1	NTLVFMHSNDPTEFW	loop
	49179.6	24567.8	HEWKGAWCDGSPQWR	P4
	63159	32381.8	FTADGEFWMSYEDFV	P5			116598	LSFTADGEFWMSYED	Ca2+ binding, accessible
	22660	18435.5	VCHLGLESLEYNQNF	P6			75334.8	VCHLGLESLEYNQNF	Not in model
	10347.8	1077.69	FQPIGFMVYNAPDDL	P7			21226.5	FQPIGFMVYNAPDDL	Not in model
	25812.9	9599.49	VVIPSTFDPNIEVNF	P8			37103.6	SYVVIPSTFDPNIEV	Not in model
	24047.7	11099.2	NLTGHVELNEFMDLW	P9			84223.5	NLTGHVELNEFMDLW	Not in model
	32313.9	31135.5	DVDQSGYFSAYEFRE	P10			55813.9	KHDVDQSGYFSAYEF	Not in model
	8966.97	4507.47	NIEGTSLFSAEDYLR	P11			27373.5	EGTSLFSAEDYLRFS	Not in model
							35881	DENVSGRTNRPGKEV	Not in model
							98153.9	ANDKAIGNLPDFR	Accessible loop
							22651.3	RFDIEQGALGDCWLL	Active centre C115
							50847.6	ISGYPQLFDQVVPKD	Accessible loop
							38207.1	VVPKDQELKGPEYVG	Accessible loop
							105587	FWRFGHWVEVLIDDR	Beta strand & loop
							75136.6	GRTQWLMRLRNPWGD	β strand hidden N296
							41640.1	NPWGDSHEWKGAWCD	Accessible loop
							77135.6	WCDGSPQWREISEQE	Accessible loop
							126938	RITVEDPDPDDDDNK	Not in model
							27132.8	LKLEDTLLDEDQEIE	Not in model
							38278.4	SAYEFREALNDAGYH	Not in model
Annexin 1	0	29786	QQRYQIRETFHRRYK	P1		Annexin 1	126242	QQRYQIRETFHRRYK	Helix
	3698.93	16590.9	LESDIIKETKPPYEQ	P2			46426.7	LESDIIKETKPPYEQ	Ca binding loop
	25208.9	11479.2	YEQLLVALLQARRDE	P3			51692.7	LVALLQARRDEDPPE	Loop
	17454.7	13031.8	RDEDPPELVEEAIRT	P4
							42741.5	PDRISAENDAEQLHN	Helix loop
							29742.8	VHVLCSSTKGDYESL	Helix loop
							21119.5	SQVDKDVEDLYYAGE	Helix lipid binding site
							65842.3	TFIKILTKRSKYHVK	Helix-loop
							29454.2	LYDSMYGLGTREDTL	Ca binding loop
							22651.8	CEVDMNTLKSMYREY	Helix
							26855.8	PLIEAVREDTSGDFR	Ca binding loop
Annexin 2	14903	13733.9	EIDLQDIMDAYESIY	P1		Annexin 2
	3866.92	13681.5	GDYRRTLCVLMGEIY	P2
							14454.1	ANLIDELCSETSGDF	Helix
							10914.2	ALLQAKRDEIPFEDV	Accessible loop
							22797.3	MSQVEQDVEILWDAG	Helix-lipid binding site
							10018.6	CIEFQKSQGSTLEDW	Loop
							10584	EDWIRNETSGDYQRL	Loop, Ca binding site
Sm200	15548.2	14818.4	LQDLFDNDKNTHGLF	P1
	15181.3	9813.22	SYTFDYVTVNVKGLY	P2
	1464.32	8901.03	LIVTMPRTHQYYSQY	P3
	22764.6	14393.4	STNLKPTDFDQDFIF	P4
	54958.4	47926.1	WSIPVYKYELQDVWP	P5
	94368.6	81033.8	VWPDSVDDSVITVTW	P6
	82022.5	6146.64	YRVNLKNIPDPTITK	P7
	19753.1	16927.5	YELQAEVIYTEDFRD	P8
	17609.5	6694.88	LWIEDEVHVQTEEVF	P9
	14936.5	3718.63	ETNDDSDEILEKSEI	P10
