# Supplementary material for: Antigenic epitope targets of rhesus macaques self-curing from Schistosoma mansoni infection
Source: Front Immunol. 2024 Feb 23;14:1269336. doi: 10.3389/fimmu.2023.1269336 (PMC10921417; doi:10.3389/fimmu.2023.1269336)
Supplement: Supplementary file 9 [file Table_6.xlsx]

## Sheet: Sheet1
Supplementary Table S6 - Expression of selected alimentary tract markers in the clusters in SchistoCyte, designated by Wendt et al 2021.
Protein	Current Gene ID	Tissue	Other locations	Fold Change (mRNA) Somule 3-Day in comparison to Germ Ball*
MEG-4.1	Smp_307220	Esophageal gland only
MEG-4.2	Smp_085840	Esophageal gland only
MEG-8.1	Smp_171190	Esophageal gland only	teg-1
MEG-8.2	Smp_172180	Esophageal gland only
MEG-8.3	Smp_331380	Esophageal gland only
MEG-9	Smp_125320	Esophageal gland only
MEG-12	Smp_152630	not found	low diffuse
MEG-15	Smp_010550	Esophageal gland only
MEG-22	Smp_318200	Esophageal gland only
VAL-7	Smp_300080	Esophageal gland only
VAL-7	Smp_300070	Esophageal gland only
Saposin	Smp_194910	Gastrodermis only		36.1
Saposin	Smp_130100	Gastrodermis only		24.67
Saposin	Smp_105420	Gastrodermis only		23.45
Saposin	Smp_105450	Gastrodermis only		14.34
Saposin	Smp_016490	Gastrodermis only		10.61
Saposin	Smp_014570	Gastrodermis only		6.74
Asparaginyl endopeptidase	Smp_075800	Gastrodermis only
Cathepsin S	Smp_139240	Gastrodermis only
Cathepsin B1	Smp_067060	Gastrodermis only
Cathepsin L	Smp_343260	Gastrodermis only
Cathepsin D	Smp_013040	Gastrodermis	All tissues
Cathepsin B2	Smp_141160	Gastrodermis	All tissues, especially parenchyma
NPC-2	Smp_194840	Gastrodermis	Other tissues
DNAse II	Smp_008610	Gastrodermis	Other tissues
b Xylosidase	Smp_043390	Gastrodermis	All tissues, including parenchyma
LAMP	Smp_162770	Gastrodermis	Other tissues
Apoferritin	Smp_063530	Gastrodermis	also strong parenchyma
Ferritin h chain	Smp_311630	Tegument 1	also parenchyma
Calumenin	Smp_147680	Muscle clusters
Sm8·7 Low molecular weight protein (LMWP)	Smp_305460	Parenchyma
* Parker-Manuel data (DOI:10.1371/journal.pntd.0001274)
